# Supplementary material for: NKCC1 involvement in the epithelial-to-mesenchymal transition is a prognostic biomarker in gliomas
Source: PeerJ. 2020 Mar 16;8:e8787. doi: 10.7717/peerj.8787 (PMC7081783; doi:10.7717/peerj.8787)
Supplement: Supplemental Information 1 [file peerj-08-8787-s001.zip]

Archive with 29 entries (27 files):
- GSEA KEGG/
- GSEA KEGG/gene_sets.gmt
- GSEA KEGG/KEGG_BASE_EXCISION_REPAIR.xls
- GSEA KEGG/KEGG_GLIOMA.xls
- GSEA KEGG/KEGG_MAPK_SIGNALING_PATHWAY.xls
- GSEA KEGG/KEGG_MISMATCH_REPAIR.xls
- GSEA KEGG/KEGG_NUCLEOTIDE_EXCISION_REPAIR.xls
- GSEA KEGG/KEGG_RENAL_CELL_CARCINOMA.xls
- GSEA KEGG/KEGG_T_CELL_RECEPTOR_SIGNALING_PATHWAY.xls
- GSEA KEGG/multipleGSEA kegg.pdf
- GSEA KEGG/results.edb
- GSEA KEGG/singleGene.multipleGSEA.R
- GSEA KEGG/SLC12A2.cls
- GSEA KEGG/SLC12A2.SLC12A2.cls_h_versus_l.rnk
- HALL GSEA/
- HALL GSEA/.Rhistory
- HALL GSEA/gene_sets.gmt
- HALL GSEA/HALLMARK_DNA_REPAIR.xls
- HALL GSEA/HALLMARK_EPITHELIAL_MESENCHYMAL_TRANSITION.xls
- HALL GSEA/HALLMARK_INTERFERON_GAMMA_RESPONSE.xls
- HALL GSEA/HALLMARK_KRAS_SIGNALING_DN.xls
- HALL GSEA/HALLMARK_MYC_TARGETS_V2.xls
- HALL GSEA/HALLMARK_PEROXISOME.xls
- HALL GSEA/HALLMARK_TGF_BETA_SIGNALING.xls
- HALL GSEA/multipleGSEA  hall.pdf
- HALL GSEA/results.edb
- HALL GSEA/singleGene.multipleGSEA.R
- HALL GSEA/SLC12A2.cls
- HALL GSEA/SLC12A2.SLC12A2.cls_h_versus_l.rnk
