# Supplementary material for: NKCC1 involvement in the epithelial-to-mesenchymal transition is a prognostic biomarker in gliomas
Source: PeerJ. 2020 Mar 16;8:e8787. doi: 10.7717/peerj.8787 (PMC7081783; doi:10.7717/peerj.8787)
Supplement: Supplemental Information 1 [file peerj-08-8787-s001.zip › GSEA KEGG/KEGG_BASE_EXCISION_REPAIR.xls]

NAME	PROBE	DESCRIPTION<br>(from dataset)	GENE SYMBOL	GENE_TITLE	RANK IN GENE LIST	RANK METRIC SCORE	RUNNING ES	CORE ENRICHMENT
row_0	PARP4	na	null	null	1064	0.26027366518974304	0.03980184	No
row_1	TDG	na	null	null	14051	0.0773724690079689	-0.17775257	No
row_2	POLE	na	null	null	18498	0.048133473843336105	-0.24732466	No
row_3	PARP1	na	null	null	18647	0.04719889536499977	-0.23929305	No
row_4	PARP2	na	null	null	19269	0.0434468612074852	-0.24067663	No
row_5	POLD4	na	null	null	22787	0.02224561758339405	-0.29930398	No
row_6	MBD4	na	null	null	24537	0.012800329364836216	-0.32806498	No
row_7	LIG3	na	null	null	24688	0.01196705736219883	-0.32806498	No
row_8	HMGB1P40	na	null	null	25430	0.00849840696901083	-0.33955225	No
row_9	POLL	na	null	null	26973	0.0022509905975311995	-0.3669595	No
row_10	NEIL2	na	null	null	34294	-0.01743421144783497	-0.4955325	No
row_11	NEIL1	na	null	null	35796	-0.026519645005464554	-0.51669	No
row_12	POLD1	na	null	null	36215	-0.029324619099497795	-0.5176031	No
row_13	FEN1	na	null	null	37052	-0.034763626754283905	-0.52484983	No
row_14	LIG1	na	null	null	37476	-0.03780056908726692	-0.52392995	No
row_15	POLE2	na	null	null	37671	-0.039288945496082306	-0.51852626	No
row_16	XRCC1	na	null	null	38200	-0.042884230613708496	-0.51835376	No
row_17	APEX1	na	null	null	41213	-0.0645592212677002	-0.5582355	No
row_18	POLD3	na	null	null	41974	-0.07023267447948456	-0.556057	No
row_19	APEX2	na	null	null	43078	-0.0789651870727539	-0.55810684	No
row_20	HMGB1	na	null	null	45851	-0.10324794054031372	-0.5848635	No
row_21	NEIL3	na	null	null	47639	-0.12197066098451614	-0.5895377	Yes
row_22	POLB	na	null	null	48224	-0.12921768426895142	-0.57078683	Yes
row_23	HMGB1P1	na	null	null	49702	-0.14891433715820312	-0.56373394	Yes
row_24	PCNA	na	null	null	50743	-0.16729478538036346	-0.54459786	Yes
row_25	OGG1	na	null	null	51885	-0.1923864483833313	-0.52159625	Yes
row_26	POLE3	na	null	null	52332	-0.2035415917634964	-0.48348004	Yes
row_27	MPG	na	null	null	52592	-0.21096962690353394	-0.4402925	Yes
row_28	PARP3	na	null	null	52635	-0.2117890566587448	-0.39299017	Yes
row_29	UNG	na	null	null	53969	-0.2693364918231964	-0.3560019	Yes
row_30	NTHL1	na	null	null	54269	-0.2883468270301819	-0.2959788	Yes
row_31	POLE4	na	null	null	54487	-0.3059522211551666	-0.2304758	Yes
row_32	MUTYH	na	null	null	54626	-0.3177265226840973	-0.16087045	Yes
row_33	SMUG1	na	null	null	54995	-0.3631588816642761	-0.085119	Yes
row_34	POLD2	na	null	null	55146	-0.39669880270957947	0.0021908064	Yes
