# Supplementary material for: NKCC1 involvement in the epithelial-to-mesenchymal transition is a prognostic biomarker in gliomas
Source: PeerJ. 2020 Mar 16;8:e8787. doi: 10.7717/peerj.8787 (PMC7081783; doi:10.7717/peerj.8787)
Supplement: Supplemental Information 1 [file peerj-08-8787-s001.zip › GSEA KEGG/KEGG_GLIOMA.xls]

NAME	PROBE	DESCRIPTION<br>(from dataset)	GENE SYMBOL	GENE_TITLE	RANK IN GENE LIST	RANK METRIC SCORE	RUNNING ES	CORE ENRICHMENT
row_0	SOS2	na	null	null	120	0.38333722949028015	0.04092642	Yes
row_1	MAPK1	na	null	null	121	0.38287869095802307	0.083975084	Yes
row_2	PTEN	na	null	null	298	0.3410942554473877	0.11913751	Yes
row_3	SHC3	na	null	null	305	0.3394209146499634	0.15719134	Yes
row_4	PRKCA	na	null	null	766	0.2830055058002472	0.18067797	Yes
row_5	PIK3CG	na	null	null	885	0.27299195528030396	0.20923403	Yes
row_6	PLCG2	na	null	null	1016	0.26377707719802856	0.23653665	Yes
row_7	MAP2K1	na	null	null	1041	0.26220592856407166	0.2655828	Yes
row_8	PDGFRB	na	null	null	1045	0.26204192638397217	0.29499093	Yes
row_9	PDGFB	na	null	null	1076	0.25906121730804443	0.32357484	Yes
row_10	PIK3CB	na	null	null	1255	0.24875131249427795	0.34831852	Yes
row_11	SHC4	na	null	null	1439	0.23851867020130157	0.37182114	Yes
row_12	PRKCB	na	null	null	1494	0.23620621860027313	0.3974006	Yes
row_13	PIK3R5	na	null	null	1572	0.23296134173870087	0.42219856	Yes
row_14	CCND1	na	null	null	1967	0.21802745759487152	0.43957502	Yes
row_15	PDGFRA	na	null	null	2324	0.20624765753746033	0.45631537	Yes
row_16	CAMK2A	na	null	null	2406	0.20399373769760132	0.47778395	Yes
row_17	IGF1R	na	null	null	3005	0.18950501084327698	0.48825803	Yes
row_18	PIK3CA	na	null	null	3128	0.1869591325521469	0.50706863	Yes
row_19	PRKCG	na	null	null	3387	0.18143466114997864	0.5227944	Yes
row_20	GRB2	na	null	null	3429	0.18055564165115356	0.5423523	Yes
row_21	CALM1	na	null	null	3766	0.17462806403636932	0.55589986	Yes
row_22	CAMK2D	na	null	null	3986	0.1709892302751541	0.57115775	Yes
row_23	BRAF	na	null	null	4488	0.16265037655830383	0.5803696	Yes
row_24	SOS1	na	null	null	5356	0.15044941008090973	0.5815796	Yes
row_25	KRAS	na	null	null	5490	0.14898651838302612	0.5959215	Yes
row_26	CALM3	na	null	null	5623	0.14740392565727234	0.61010355	Yes
row_27	MAPK3	na	null	null	6662	0.13569267094135284	0.6065567	No
row_28	MTOR	na	null	null	8745	0.1160220131278038	0.58188623	No
row_29	AKT1	na	null	null	8810	0.11550392210483551	0.59371346	No
row_30	SHC1	na	null	null	10413	0.10351400822401047	0.57633185	No
row_31	CAMK2B	na	null	null	13384	0.08238205313682556	0.53179294	No
row_32	NRAS	na	null	null	13503	0.08140626549720764	0.5388082	No
row_33	RB1	na	null	null	13947	0.07831992208957672	0.53958917	No
row_34	IGF1	na	null	null	13985	0.07801849395036697	0.54769087	No
row_35	CALML5	na	null	null	15134	0.0703035444021225	0.5347994	No
row_36	E2F3	na	null	null	15823	0.06559155136346817	0.52971107	No
row_37	SHC2	na	null	null	16497	0.06146276369690895	0.5244302	No
row_38	E2F2	na	null	null	16735	0.0599156953394413	0.5268735	No
row_39	PLCG1	na	null	null	16934	0.05854086950421333	0.5298688	No
row_40	ARAF	na	null	null	20899	0.03392312675714493	0.4618752	No
row_41	PIK3R2	na	null	null	21799	0.028333451598882675	0.4487755	No
row_42	PIK3R3	na	null	null	21984	0.027253499254584312	0.44850656	No
row_43	TGFA	na	null	null	22635	0.023134222254157066	0.43933293	No
row_44	AKT2	na	null	null	23094	0.020380761474370956	0.43332776	No
row_45	RAF1	na	null	null	23878	0.016229040920734406	0.42096847	No
row_46	CDK6	na	null	null	26002	0.0058948504738509655	0.3831732	No
row_47	CDKN1A	na	null	null	26096	0.0054034641943871975	0.38209602	No
row_48	PIK3R1	na	null	null	26137	0.005247600842267275	0.38196144	No
row_49	CALML3	na	null	null	32557	-0.008713391609489918	0.26666123	No
row_50	PIK3CD	na	null	null	33803	-0.0145701440051198	0.24574628	No
row_51	CAMK2G	na	null	null	34082	-0.016091903671622276	0.2425196	No
row_52	AKT3	na	null	null	34250	-0.017239656299352646	0.24143273	No
row_53	E2F1	na	null	null	36090	-0.02847403846681118	0.21132077	No
row_54	PDGFA	na	null	null	36576	-0.03168806806206703	0.20609784	No
row_55	CDKN2A	na	null	null	38410	-0.04429417848587036	0.17787331	No
row_56	TP53	na	null	null	38627	-0.04576435312628746	0.17910597	No
row_57	MAP2K2	na	null	null	38726	-0.04648739472031593	0.18255746	No
row_58	CDK4	na	null	null	41767	-0.06869369000196457	0.13521151	No
row_59	CALM2	na	null	null	45702	-0.1018279492855072	0.07539622	No
row_60	MDM2	na	null	null	47479	-0.11998635530471802	0.056714628	No
row_61	EGF	na	null	null	49315	-0.14342331886291504	0.039599366	No
row_62	EGFR	na	null	null	49872	-0.15143410861492157	0.046553824	No
row_63	CALML6	na	null	null	52894	-0.22065916657447815	0.016638178	No
row_64	HRAS	na	null	null	53232	-0.23418594896793365	0.03686395	No
