# Supplementary material for: NKCC1 involvement in the epithelial-to-mesenchymal transition is a prognostic biomarker in gliomas
Source: PeerJ. 2020 Mar 16;8:e8787. doi: 10.7717/peerj.8787 (PMC7081783; doi:10.7717/peerj.8787)
Supplement: Supplemental Information 1 [file peerj-08-8787-s001.zip › GSEA KEGG/KEGG_MAPK_SIGNALING_PATHWAY.xls]

NAME	PROBE	DESCRIPTION<br>(from dataset)	GENE SYMBOL	GENE_TITLE	RANK IN GENE LIST	RANK METRIC SCORE	RUNNING ES	CORE ENRICHMENT
row_0	SOS2	na	null	null	120	0.38333722949028015	0.009292266	Yes
row_1	MAPK1	na	null	null	121	0.38287869095802307	0.020752508	Yes
row_2	RASGRP3	na	null	null	133	0.3794703483581543	0.03191074	Yes
row_3	RPS6KA2	na	null	null	138	0.37766358256340027	0.043142162	Yes
row_4	ARRB1	na	null	null	181	0.3675190508365631	0.053379066	Yes
row_5	RPS6KA3	na	null	null	252	0.35007724165916443	0.06258485	Yes
row_6	CHUK	na	null	null	481	0.3139800429344177	0.067837596	Yes
row_7	STK4	na	null	null	494	0.3115951716899872	0.07694603	Yes
row_8	CRKL	na	null	null	534	0.30621784925460815	0.085402615	Yes
row_9	MAP3K3	na	null	null	545	0.3050132691860199	0.0943504	Yes
row_10	RASGRF2	na	null	null	566	0.30319663882255554	0.103062	Yes
row_11	MAP4K4	na	null	null	620	0.2978801727294922	0.1110145	Yes
row_12	PRKCA	na	null	null	766	0.2830055058002472	0.11684914	Yes
row_13	TGFBR2	na	null	null	859	0.27526232600212097	0.1234156	Yes
row_14	RASA1	na	null	null	890	0.27285414934158325	0.13103718	Yes
row_15	RAPGEF2	na	null	null	966	0.2670261561870575	0.13766618	Yes
row_16	MAP2K1	na	null	null	1041	0.26220592856407166	0.14416909	Yes
row_17	PDGFRB	na	null	null	1045	0.26204192638397217	0.15195793	Yes
row_18	PDGFB	na	null	null	1076	0.25906121730804443	0.15916668	Yes
row_19	RASGRF1	na	null	null	1100	0.2576928436756134	0.16646172	Yes
row_20	MEF2C	na	null	null	1129	0.2561187148094177	0.17361875	Yes
row_21	MAP2K4	na	null	null	1189	0.2531743049621582	0.18012403	Yes
row_22	TRAF6	na	null	null	1205	0.2521664798259735	0.18739912	Yes
row_23	TAOK1	na	null	null	1245	0.24941173195838928	0.1941554	Yes
row_24	FGF14	na	null	null	1426	0.23957449197769165	0.19805375	Yes
row_25	PRKCB	na	null	null	1494	0.23620621860027313	0.2039057	Yes
row_26	FLNB	na	null	null	1550	0.23350808024406433	0.20989506	Yes
row_27	TGFBR1	na	null	null	1654	0.22984693944454193	0.21490216	Yes
row_28	MAPK8IP3	na	null	null	1807	0.2236296832561493	0.21883231	Yes
row_29	CHP2	na	null	null	1863	0.2217620611190796	0.22447011	Yes
row_30	PPM1A	na	null	null	2120	0.2131551057100296	0.22619593	Yes
row_31	PPP3CB	na	null	null	2124	0.21286386251449585	0.23251277	Yes
row_32	SRF	na	null	null	2194	0.2104334682226181	0.23755695	Yes
row_33	DUSP5	na	null	null	2208	0.2097911536693573	0.24360003	Yes
row_34	PDGFRA	na	null	null	2324	0.20624765753746033	0.24768259	Yes
row_35	MAP3K4	na	null	null	2364	0.20536711812019348	0.25312054	Yes
row_36	FGFR1	na	null	null	2535	0.2005593478679657	0.25603288	Yes
row_37	PAK2	na	null	null	2685	0.19672831892967224	0.25921237	Yes
row_38	CACNB4	na	null	null	2716	0.1959569901227951	0.2645323	Yes
row_39	CACNG2	na	null	null	2808	0.1939294934272766	0.2686825	Yes
row_40	CACNA1E	na	null	null	2826	0.19355882704257965	0.27416697	Yes
row_41	CACNB2	na	null	null	2843	0.19307991862297058	0.2796553	Yes
row_42	PPP3CA	na	null	null	2934	0.19104623794555664	0.2837374	Yes
row_43	DUSP4	na	null	null	3001	0.18955793976783752	0.28821126	Yes
row_44	CACNA1C	na	null	null	3048	0.18876545131206512	0.29302505	Yes
row_45	FGFR2	na	null	null	3145	0.18662337958812714	0.29686564	Yes
row_46	CACNA1D	na	null	null	3365	0.18200384080410004	0.29833174	Yes
row_47	PRKCG	na	null	null	3387	0.18143466114997864	0.3033806	Yes
row_48	NF1	na	null	null	3392	0.18130862712860107	0.30873477	Yes
row_49	GRB2	na	null	null	3429	0.18055564165115356	0.3134846	Yes
row_50	NFATC2	na	null	null	3493	0.1794372797012329	0.3177101	Yes
row_51	CACNA1H	na	null	null	3498	0.17932739853858948	0.32300496	Yes
row_52	NLK	na	null	null	3528	0.1788097620010376	0.3278298	Yes
row_53	DUSP3	na	null	null	3548	0.1784234195947647	0.33282492	Yes
row_54	BDNF	na	null	null	3629	0.17720136046409607	0.3366744	Yes
row_55	MAPK8	na	null	null	3640	0.17705316841602325	0.3417921	Yes
row_56	TGFB1	na	null	null	3663	0.17664100229740143	0.3466793	Yes
row_57	ELK4	na	null	null	3815	0.17382699251174927	0.34913695	Yes
row_58	MAPK13	na	null	null	3844	0.1733570247888565	0.35381678	Yes
row_59	DUSP8	na	null	null	4045	0.1699850708246231	0.35526857	Yes
row_60	MAPK9	na	null	null	4143	0.16837827861309052	0.3585449	Yes
row_61	RASGRP4	na	null	null	4267	0.16644950211048126	0.36129078	Yes
row_62	DUSP7	na	null	null	4303	0.16596095263957977	0.36562195	Yes
row_63	CACNA1A	na	null	null	4406	0.16427674889564514	0.36868462	Yes
row_64	TGFB3	na	null	null	4438	0.16361896693706512	0.3730184	Yes
row_65	BRAF	na	null	null	4488	0.16265037655830383	0.37699595	Yes
row_66	TAOK2	na	null	null	4731	0.15897347033023834	0.37735456	Yes
row_67	CACNA1B	na	null	null	4748	0.1587054431438446	0.381814	Yes
row_68	RPS6KA5	na	null	null	4769	0.15845347940921783	0.3861932	Yes
row_69	CACNG8	na	null	null	4794	0.15804386138916016	0.39048737	Yes
row_70	FOS	na	null	null	5327	0.15099850296974182	0.38533482	Yes
row_71	NTRK1	na	null	null	5354	0.15048183500766754	0.38936633	Yes
row_72	SOS1	na	null	null	5356	0.15044941008090973	0.39385137	Yes
row_73	MAPK8IP2	na	null	null	5398	0.15004408359527588	0.39759704	Yes
row_74	FLNA	na	null	null	5406	0.1499706357717514	0.40195864	Yes
row_75	KRAS	na	null	null	5490	0.14898651838302612	0.40490907	Yes
row_76	FGF7	na	null	null	5589	0.14774063229560852	0.4075495	Yes
row_77	RASA2	na	null	null	5610	0.1475391387939453	0.411602	Yes
row_78	RPS6KA4	na	null	null	5665	0.14687038958072662	0.41501632	Yes
row_79	CACNG5	na	null	null	5877	0.14457939565181732	0.41550767	Yes
row_80	IL1R2	na	null	null	5957	0.14354151487350464	0.41836786	Yes
row_81	NR4A1	na	null	null	6158	0.14118355512619019	0.41895756	Yes
row_82	PRKACA	na	null	null	6293	0.13963498175144196	0.42070085	Yes
row_83	CACNA1I	na	null	null	6433	0.13822337985038757	0.42231098	Yes
row_84	MAP3K7	na	null	null	6456	0.13798750936985016	0.42604122	Yes
row_85	MAPK14	na	null	null	6551	0.13695108890533447	0.42843142	Yes
row_86	NFKB1	na	null	null	6574	0.1366410255432129	0.43212134	Yes
row_87	DUSP16	na	null	null	6615	0.13625235855579376	0.4354724	Yes
row_88	RPS6KA1	na	null	null	6645	0.13590562343597412	0.43901303	Yes
row_89	MAPK3	na	null	null	6662	0.13569267094135284	0.44278368	Yes
row_90	PTPN5	na	null	null	6746	0.1347520351409912	0.44530803	Yes
row_91	MAP3K8	na	null	null	6827	0.13393758237361908	0.44786257	Yes
row_92	CRK	na	null	null	6849	0.13358573615550995	0.45147923	Yes
row_93	MKNK1	na	null	null	6906	0.1329430639743805	0.45444033	Yes
row_94	CACNG4	na	null	null	7019	0.1317947804927826	0.45634893	Yes
row_95	CACNG3	na	null	null	7240	0.12946736812591553	0.45622432	Yes
row_96	MAP2K3	na	null	null	7251	0.12936553359031677	0.45991465	Yes
row_97	PTPRR	na	null	null	7314	0.12871944904327393	0.46264026	Yes
row_98	PPP3R1	na	null	null	7451	0.1274067908525467	0.46398115	Yes
row_99	PLA2G2D	na	null	null	7646	0.1256522685289383	0.46421507	Yes
row_100	MAP3K11	na	null	null	7794	0.12404993921518326	0.46525553	Yes
row_101	MAP3K1	na	null	null	8306	0.11969190090894699	0.45954773	No
row_102	AKT1	na	null	null	8810	0.11550392210483551	0.45386	No
row_103	PPP3CC	na	null	null	8954	0.11447669565677643	0.45468664	No
row_104	DUSP6	na	null	null	9037	0.11381842195987701	0.4566026	No
row_105	PAK1	na	null	null	9516	0.10992448031902313	0.4512024	No
row_106	CACNA2D1	na	null	null	9610	0.10923627763986588	0.45278123	No
row_107	MAP3K2	na	null	null	9670	0.1088329330086708	0.45496613	No
row_108	PRKACB	na	null	null	9911	0.10715646296739578	0.4538101	No
row_109	PPM1B	na	null	null	10096	0.10585667937994003	0.4536333	No
row_110	JMJD7-PLA2G4B	na	null	null	10347	0.10403355956077576	0.45220202	No
row_111	GADD45B	na	null	null	10363	0.10394728183746338	0.45504063	No
row_112	DUSP1	na	null	null	10409	0.1035543903708458	0.45732206	No
row_113	HSPA2	na	null	null	10438	0.10337527096271515	0.4599072	No
row_114	MAPKAPK2	na	null	null	10482	0.10305696725845337	0.4622101	No
row_115	TNF	na	null	null	10501	0.10291441529989243	0.46496326	No
row_116	ELK1	na	null	null	10917	0.09997118264436722	0.46041054	No
row_117	CACNG7	na	null	null	10918	0.0999591127038002	0.46340248	No
row_118	TAB1	na	null	null	11082	0.09871897101402283	0.46339384	No
row_119	CACNA1G	na	null	null	11619	0.09486328065395355	0.45648834	No
row_120	CACNB1	na	null	null	11775	0.09383653849363327	0.456479	No
row_121	DUSP2	na	null	null	12020	0.09211809933185577	0.45480016	No
row_122	PRKACG	na	null	null	12440	0.0891527533531189	0.4498509	No
row_123	TAB2	na	null	null	12468	0.08899625390768051	0.4520238	No
row_124	ARRB2	na	null	null	12542	0.08846265822649002	0.45334446	No
row_125	FGF12	na	null	null	12557	0.08835525065660477	0.45573455	No
row_126	FGF9	na	null	null	12648	0.08764569461345673	0.4567217	No
row_127	FGF16	na	null	null	13223	0.08348535001277924	0.44878474	No
row_128	MYC	na	null	null	13293	0.0830220878124237	0.45001528	No
row_129	GADD45A	na	null	null	13388	0.08235324919223785	0.45077124	No
row_130	CACNA2D3	na	null	null	13438	0.08197765797376633	0.45233414	No
row_131	NRAS	na	null	null	13503	0.08140626549720764	0.4536072	No
row_132	CD14	na	null	null	14084	0.0771246999502182	0.4453708	No
row_133	MAP2K7	na	null	null	14404	0.07495632022619247	0.4418147	No
row_134	MAPK8IP1	na	null	null	14850	0.0719749927520752	0.43587855	No
row_135	IL1B	na	null	null	14909	0.07157739251852036	0.4369665	No
row_136	MECOM	na	null	null	15347	0.0687643513083458	0.43107972	No
row_137	CACNA1F	na	null	null	15652	0.06671563535928726	0.42754966	No
row_138	FGF23	na	null	null	15712	0.06630256772041321	0.42846155	No
row_139	FGF5	na	null	null	15873	0.06527882814407349	0.42750654	No
row_140	CACNA2D4	na	null	null	15953	0.06479694694280624	0.42800975	No
row_141	PPP3R2	na	null	null	16046	0.06427139043807983	0.42826086	No
row_142	MAP4K2	na	null	null	16322	0.06259679049253464	0.42513478	No
row_143	PLA2G4B	na	null	null	16331	0.0625341385602951	0.42686108	No
row_144	MAPT	na	null	null	16744	0.05987503007054329	0.42116275	No
row_145	MKNK2	na	null	null	16797	0.05948185920715332	0.42199773	No
row_146	MAPK12	na	null	null	16811	0.05940024182200432	0.42353934	No
row_147	MAP3K12	na	null	null	17190	0.05697305127978325	0.4183723	No
row_148	RAC2	na	null	null	17454	0.05510267615318298	0.41524005	No
row_149	PLA2G2E	na	null	null	17582	0.054277122020721436	0.4145557	No
row_150	FGF10	na	null	null	17608	0.054073482751846313	0.4157197	No
row_151	FGF13	na	null	null	17714	0.0533609502017498	0.4154079	No
row_152	RAP1A	na	null	null	17727	0.053262125700712204	0.41678396	No
row_153	PTPN7	na	null	null	18018	0.0511830598115921	0.41304353	No
row_154	MRAS	na	null	null	18353	0.04902097210288048	0.4084384	No
row_155	PLA2G6	na	null	null	19157	0.04404449835419655	0.39515755	No
row_156	FGF11	na	null	null	19332	0.04314493015408516	0.39328548	No
row_157	CACNA1S	na	null	null	19496	0.0420643649995327	0.39158106	No
row_158	PLA2G10	na	null	null	19680	0.041062574833631516	0.38948306	No
row_159	FGF1	na	null	null	19882	0.03994306921958923	0.38702428	No
row_160	MOS	na	null	null	20110	0.03863785043358803	0.38405374	No
row_161	IL1R1	na	null	null	20204	0.03800097480416298	0.38350034	No
row_162	CACNB3	na	null	null	20473	0.03642734885215759	0.3797182	No
row_163	IKBKB	na	null	null	20586	0.035768281668424606	0.37875256	No
row_164	IKBKG	na	null	null	21393	0.030875492841005325	0.365023	No
row_165	FLNC	na	null	null	21846	0.02808450721204281	0.35764587	No
row_166	MAP4K3	na	null	null	22002	0.027078203856945038	0.35563836	No
row_167	DUSP9	na	null	null	22261	0.02547011710703373	0.35171005	No
row_168	FGF21	na	null	null	22581	0.023441238328814507	0.346612	No
row_169	MAP3K5	na	null	null	22710	0.022792750969529152	0.3449671	No
row_170	AKT2	na	null	null	23094	0.020380761474370956	0.33861387	No
row_171	FGF17	na	null	null	23637	0.017532657831907272	0.32928464	No
row_172	TAOK3	na	null	null	23684	0.017271175980567932	0.32896528	No
row_173	RAF1	na	null	null	23878	0.016229040920734406	0.32594216	No
row_174	HSPA6	na	null	null	23880	0.016223974525928497	0.32640958	No
row_175	CACNG1	na	null	null	24036	0.015338094905018806	0.32405064	No
row_176	JUN	na	null	null	24785	0.011460680514574051	0.3107944	No
row_177	NFKB2	na	null	null	24992	0.010481690987944603	0.3073629	No
row_178	NFATC4	na	null	null	25063	0.010222069919109344	0.30639622	No
row_179	FGF20	na	null	null	25238	0.009401644580066204	0.30351415	No
row_180	MAPK11	na	null	null	25557	0.00786708015948534	0.29796815	No
row_181	NTF3	na	null	null	26028	0.005765194538980722	0.28959572	No
row_182	STK3	na	null	null	26906	0.0024660404305905104	0.27372494	No
row_183	GNG12	na	null	null	27072	0.001932085258886218	0.27078295	No
row_184	DUSP10	na	null	null	27412	7.749957730993629E-4	0.26464283	No
row_185	FGF22	na	null	null	30793	-0.001658511464484036	0.20324127	No
row_186	HSPA8	na	null	null	31462	-0.003897617105394602	0.19121315	No
row_187	MAP3K6	na	null	null	31922	-0.005664509255439043	0.1830377	No
row_188	ATF2	na	null	null	32339	-0.007633182220160961	0.17570294	No
row_189	CDC25B	na	null	null	33918	-0.015181237831711769	0.147468	No
row_190	TNFRSF1A	na	null	null	34206	-0.016951892524957657	0.1427575	No
row_191	AKT3	na	null	null	34250	-0.017239656299352646	0.14249174	No
row_192	RELB	na	null	null	34553	-0.01885404624044895	0.13756548	No
row_193	RASGRP1	na	null	null	34646	-0.019540727138519287	0.13647772	No
row_194	MAPK10	na	null	null	35408	-0.024336419999599457	0.12337055	No
row_195	PLA2G2C	na	null	null	35532	-0.025028152391314507	0.121883444	No
row_196	FGF18	na	null	null	35629	-0.02564956247806549	0.120905824	No
row_197	MAP4K1	na	null	null	35794	-0.02651766501367092	0.11871789	No
row_198	GNA12	na	null	null	36150	-0.028873564675450325	0.11312793	No
row_199	PLA2G12A	na	null	null	36412	-0.030466239899396896	0.109294645	No
row_200	PDGFA	na	null	null	36576	-0.03168806806206703	0.10727965	No
row_201	STMN1	na	null	null	37270	-0.036270882934331894	0.09576599	No
row_202	FGF8	na	null	null	37303	-0.0365130640566349	0.0962771	No
row_203	TGFB2	na	null	null	37326	-0.03665948659181595	0.09697441	No
row_204	ATF4	na	null	null	38150	-0.04250632971525192	0.08328388	No
row_205	FAS	na	null	null	38350	-0.0438288114964962	0.080977775	No
row_206	CACNA2D2	na	null	null	38462	-0.044661831110715866	0.08029651	No
row_207	PLA2G2A	na	null	null	38587	-0.04545866698026657	0.079402745	No
row_208	TP53	na	null	null	38627	-0.04576435312628746	0.0800635	No
row_209	MAPKAPK3	na	null	null	38630	-0.04577058553695679	0.08139713	No
row_210	MAP2K2	na	null	null	38726	-0.04648739472031593	0.08106141	No
row_211	MAPK7	na	null	null	38759	-0.046658169478178024	0.08187618	No
row_212	FASLG	na	null	null	38786	-0.04684516414999962	0.08280564	No
row_213	PLA2G2F	na	null	null	39623	-0.05298745632171631	0.06919248	No
row_214	PRKX	na	null	null	39624	-0.05299002304673195	0.07077856	No
row_215	RPS6KA6	na	null	null	41805	-0.06897754967212677	0.03320898	No
row_216	DAXX	na	null	null	42005	-0.07047610729932785	0.031700473	No
row_217	PLA2G4A	na	null	null	42385	-0.07345900684595108	0.0270087	No
row_218	IL1A	na	null	null	42519	-0.07450218498706818	0.026820632	No
row_219	RELA	na	null	null	42594	-0.07517833262681961	0.027725473	No
row_220	PLA2G12B	na	null	null	42843	-0.07710592448711395	0.025524545	No
row_221	FGF4	na	null	null	43555	-0.08288469165563583	0.015078864	No
row_222	PLA2G3	na	null	null	43872	-0.08563894033432007	0.011897049	No
row_223	MAX	na	null	null	43985	-0.08653373271226883	0.012450905	No
row_224	NTF4	na	null	null	44259	-0.08882669359445572	0.010146281	No
row_225	FGFR4	na	null	null	44283	-0.08898399025201797	0.012391571	No
row_226	PLA2G4E	na	null	null	44347	-0.08979921787977219	0.013934029	No
row_227	RRAS2	na	null	null	44934	-0.09529460221529007	0.006132402	No
row_228	FGF19	na	null	null	45361	-0.09882541000843048	0.0013453903	No
row_229	GADD45G	na	null	null	45996	-0.10467943549156189	-0.0070480118	No
row_230	FGFR3	na	null	null	46759	-0.11193840205669403	-0.017551286	No
row_231	PPP5C	na	null	null	46834	-0.11279726028442383	-0.015520444	No
row_232	MAP2K5	na	null	null	46948	-0.11400504410266876	-0.014162503	No
row_233	FGF3	na	null	null	47007	-0.11461838334798813	-0.011786259	No
row_234	RAP1B	na	null	null	47214	-0.11699745059013367	-0.012029568	No
row_235	FGF2	na	null	null	47825	-0.12414199858903885	-0.01940408	No
row_236	HSPA1B	na	null	null	47859	-0.12461311370134354	-0.016274156	No
row_237	JUND	na	null	null	47957	-0.12586984038352966	-0.014270187	No
row_238	FGF6	na	null	null	48198	-0.12900306284427643	-0.014772294	No
row_239	DDIT3	na	null	null	48304	-0.13041441142559052	-0.012777746	No
row_240	CDC42	na	null	null	48508	-0.13265107572078705	-0.012497971	No
row_241	NTRK2	na	null	null	48657	-0.13465988636016846	-0.011158123	No
row_242	MAP2K6	na	null	null	49006	-0.13915294408798218	-0.013319955	No
row_243	MAPKAPK5	na	null	null	49166	-0.14134162664413452	-0.0119801	No
row_244	EGF	na	null	null	49315	-0.14342331886291504	-0.010377947	No
row_245	ECSIT	na	null	null	49356	-0.14402702450752258	-0.006794195	No
row_246	NGF	na	null	null	49732	-0.14936910569667816	-0.009141122	No
row_247	EGFR	na	null	null	49872	-0.15143410861492157	-0.007135564	No
row_248	CASP3	na	null	null	49924	-0.15236808359622955	-0.0035021382	No
row_249	MAP3K13	na	null	null	50150	-0.15604832768440247	-0.0029220197	No
row_250	PLA2G1B	na	null	null	50229	-0.1576109081506729	3.774507E-4	No
row_251	HSPA1A	na	null	null	50334	-0.15980620682239532	0.0032699292	No
row_252	PLA2G5	na	null	null	50553	-0.16395214200019836	0.004213888	No
row_253	HSPA1L	na	null	null	50748	-0.16734635829925537	0.0056957826	No
row_254	RASGRP2	na	null	null	51744	-0.18903236091136932	-0.0067360643	No
row_255	RAC3	na	null	null	51772	-0.1897319108247757	-0.0015479331	No
row_256	RAC1	na	null	null	52002	-0.19505675137043	1.2705376E-4	No
row_257	TRAF2	na	null	null	52351	-0.2040497213602066	-9.230229E-5	No
row_258	MAP3K14	na	null	null	52425	-0.20615875720977783	0.0047511957	No
row_259	CACNG6	na	null	null	52569	-0.21028056740760803	0.008445409	No
row_260	RRAS	na	null	null	52927	-0.2217888981103897	0.008593391	No
row_261	HRAS	na	null	null	53232	-0.23418594896793365	0.010076023	No
row_262	HSPB1	na	null	null	53623	-0.2524503767490387	0.010541789	No
row_263	LAMTOR3	na	null	null	53832	-0.26214852929115295	0.014606751	No
row_264	DUSP14	na	null	null	55093	-0.38301628828048706	0.003163268	No
