# Supplementary material for: NKCC1 involvement in the epithelial-to-mesenchymal transition is a prognostic biomarker in gliomas
Source: PeerJ. 2020 Mar 16;8:e8787. doi: 10.7717/peerj.8787 (PMC7081783; doi:10.7717/peerj.8787)
Supplement: Supplemental Information 1 [file peerj-08-8787-s001.zip › GSEA KEGG/KEGG_MISMATCH_REPAIR.xls]

NAME	PROBE	DESCRIPTION<br>(from dataset)	GENE SYMBOL	GENE_TITLE	RANK IN GENE LIST	RANK METRIC SCORE	RUNNING ES	CORE ENRICHMENT
row_0	RFC1	na	null	null	8022	0.12211582064628601	-0.108378984	No
row_1	MLH3	na	null	null	9523	0.10986709594726562	-0.102396116	No
row_2	MSH3	na	null	null	12906	0.08574425429105759	-0.13775484	No
row_3	RPA4	na	null	null	19786	0.0404532216489315	-0.25007266	No
row_4	PMS2	na	null	null	21100	0.03260662406682968	-0.26400575	No
row_5	POLD4	na	null	null	22787	0.02224561758339405	-0.28781533	No
row_6	EXO1	na	null	null	23274	0.019359789788722992	-0.2907738	No
row_7	RFC3	na	null	null	31143	-0.002801421796903014	-0.43234906	No
row_8	POLD1	na	null	null	36215	-0.029324619099497795	-0.5152962	No
row_9	LIG1	na	null	null	37476	-0.03780056908726692	-0.5267035	No
row_10	MSH6	na	null	null	39879	-0.05464678630232811	-0.5537017	No
row_11	POLD3	na	null	null	41974	-0.07023267447948456	-0.5704242	No
row_12	MLH1	na	null	null	42210	-0.07195264846086502	-0.55297786	No
row_13	MSH2	na	null	null	44215	-0.08840039372444153	-0.56259215	No
row_14	RPA1	na	null	null	49012	-0.13919681310653687	-0.6074253	Yes
row_15	RFC5	na	null	null	49277	-0.14292146265506744	-0.5691005	Yes
row_16	PCNA	na	null	null	50743	-0.16729478538036346	-0.5451645	Yes
row_17	RFC4	na	null	null	51144	-0.17543812096118927	-0.4994949	Yes
row_18	RFC2	na	null	null	54256	-0.2875518202781677	-0.46908537	Yes
row_19	RPA3	na	null	null	55031	-0.37012940645217896	-0.3714689	Yes
row_20	POLD2	na	null	null	55146	-0.39669880270957947	-0.25389266	Yes
row_21	SSBP1	na	null	null	55203	-0.4175640344619751	-0.12897381	Yes
row_22	RPA2	na	null	null	55224	-0.4314296543598175	7.7839737E-4	Yes
