# Supplementary material for: NKCC1 involvement in the epithelial-to-mesenchymal transition is a prognostic biomarker in gliomas
Source: PeerJ. 2020 Mar 16;8:e8787. doi: 10.7717/peerj.8787 (PMC7081783; doi:10.7717/peerj.8787)
Supplement: Supplemental Information 1 [file peerj-08-8787-s001.zip › GSEA KEGG/KEGG_NUCLEOTIDE_EXCISION_REPAIR.xls]

NAME	PROBE	DESCRIPTION<br>(from dataset)	GENE SYMBOL	GENE_TITLE	RANK IN GENE LIST	RANK METRIC SCORE	RUNNING ES	CORE ENRICHMENT
row_0	ERCC6	na	null	null	1707	0.2275678515434265	0.009096123	No
row_1	RFC1	na	null	null	8022	0.12211582064628601	-0.08377017	No
row_2	ERCC4	na	null	null	13132	0.08415955305099487	-0.16148898	No
row_3	ERCC2	na	null	null	13730	0.0798318013548851	-0.15826501	No
row_4	CUL4B	na	null	null	14893	0.07165475934743881	-0.16670962	No
row_5	RAD23B	na	null	null	18301	0.04932095482945442	-0.21973315	No
row_6	POLE	na	null	null	18498	0.048133473843336105	-0.21482043	No
row_7	XPC	na	null	null	19120	0.044285908341407776	-0.21828005	No
row_8	ERCC5	na	null	null	19754	0.040673840790987015	-0.22259197	No
row_9	RPA4	na	null	null	19786	0.0404532216489315	-0.21604161	No
row_10	CUL4A	na	null	null	22525	0.023837167769670486	-0.26143092	No
row_11	POLD4	na	null	null	22787	0.02224561758339405	-0.2622463	No
row_12	ERCC3	na	null	null	26676	0.003317134454846382	-0.33206734	No
row_13	DDB1	na	null	null	30546	-8.460036478936672E-4	-0.40197873	No
row_14	RFC3	na	null	null	31143	-0.002801421796903014	-0.41227865	No
row_15	POLD1	na	null	null	36215	-0.029324619099497795	-0.49894938	No
row_16	MNAT1	na	null	null	36359	-0.030143288895487785	-0.4962396	No
row_17	LIG1	na	null	null	37476	-0.03780056908726692	-0.5098028	No
row_18	POLE2	na	null	null	37671	-0.039288945496082306	-0.5064088	No
row_19	GTF2H4	na	null	null	37835	-0.04041486233472824	-0.50225544	No
row_20	DDB2	na	null	null	39670	-0.053259771317243576	-0.52610254	No
row_21	CCNH	na	null	null	41823	-0.06912349164485931	-0.55291915	No
row_22	POLD3	na	null	null	41974	-0.07023267447948456	-0.5432884	No
row_23	ERCC8	na	null	null	42822	-0.07690548151731491	-0.5451059	No
row_24	XPA	na	null	null	45188	-0.0974416509270668	-0.57080114	No
row_25	RAD23A	na	null	null	45687	-0.10169418156147003	-0.561941	No
row_26	RBX1	na	null	null	47611	-0.12153061479330063	-0.5753977	Yes
row_27	GTF2H3	na	null	null	47801	-0.1238495334982872	-0.5570473	Yes
row_28	RPA1	na	null	null	49012	-0.13919681310653687	-0.55448717	Yes
row_29	RFC5	na	null	null	49277	-0.14292146265506744	-0.53414196	Yes
row_30	ERCC1	na	null	null	50066	-0.1548183411359787	-0.5211939	Yes
row_31	PCNA	na	null	null	50743	-0.16729478538036346	-0.50402445	Yes
row_32	GTF2H5	na	null	null	51014	-0.1727108508348465	-0.47855094	Yes
row_33	RFC4	na	null	null	51144	-0.17543812096118927	-0.45004472	Yes
row_34	GTF2H1	na	null	null	51284	-0.17832711338996887	-0.42121172	Yes
row_35	GTF2H2	na	null	null	51986	-0.19467200338840485	-0.399682	Yes
row_36	POLE3	na	null	null	52332	-0.2035415917634964	-0.3701465	Yes
row_37	CDK7	na	null	null	52667	-0.21283425390720367	-0.3387782	Yes
row_38	RFC2	na	null	null	54256	-0.2875518202781677	-0.31698197	Yes
row_39	POLE4	na	null	null	54487	-0.3059522211551666	-0.2673602	Yes
row_40	RPA3	na	null	null	55031	-0.37012940645217896	-0.21212386	Yes
row_41	POLD2	na	null	null	55146	-0.39669880270957947	-0.14444824	Yes
row_42	CETN2	na	null	null	55164	-0.40248754620552063	-0.07399846	Yes
row_43	RPA2	na	null	null	55224	-0.4314296543598175	7.7881466E-4	Yes
