# Supplementary material for: NKCC1 involvement in the epithelial-to-mesenchymal transition is a prognostic biomarker in gliomas
Source: PeerJ. 2020 Mar 16;8:e8787. doi: 10.7717/peerj.8787 (PMC7081783; doi:10.7717/peerj.8787)
Supplement: Supplemental Information 1 [file peerj-08-8787-s001.zip › GSEA KEGG/KEGG_RENAL_CELL_CARCINOMA.xls]

NAME	PROBE	DESCRIPTION<br>(from dataset)	GENE SYMBOL	GENE_TITLE	RANK IN GENE LIST	RANK METRIC SCORE	RUNNING ES	CORE ENRICHMENT
row_0	EP300	na	null	null	14	0.46303510665893555	0.046577126	Yes
row_1	SOS2	na	null	null	120	0.38333722949028015	0.08344523	Yes
row_2	MAPK1	na	null	null	121	0.38287869095802307	0.122169055	Yes
row_3	ETS1	na	null	null	154	0.37304624915122986	0.15931876	Yes
row_4	EPAS1	na	null	null	434	0.3192051947116852	0.18654858	Yes
row_5	CRKL	na	null	null	534	0.30621784925460815	0.21572562	Yes
row_6	CREBBP	na	null	null	736	0.28540053963661194	0.24094947	Yes
row_7	PIK3CG	na	null	null	885	0.27299195528030396	0.26587844	Yes
row_8	MAP2K1	na	null	null	1041	0.26220592856407166	0.28958973	Yes
row_9	PDGFB	na	null	null	1076	0.25906121730804443	0.3151749	Yes
row_10	PIK3CB	na	null	null	1255	0.24875131249427795	0.33710876	Yes
row_11	CUL2	na	null	null	1263	0.24854131042957306	0.36211908	Yes
row_12	PIK3R5	na	null	null	1572	0.23296134173870087	0.38010097	Yes
row_13	PTPN11	na	null	null	1719	0.22730347514152527	0.40044528	Yes
row_14	RAPGEF1	na	null	null	1862	0.22176870703697205	0.4203023	Yes
row_15	ARNT	na	null	null	2582	0.19944530725479126	0.42744905	Yes
row_16	PAK2	na	null	null	2685	0.19672831892967224	0.4454981	Yes
row_17	PIK3CA	na	null	null	3128	0.1869591325521469	0.45639995	Yes
row_18	GRB2	na	null	null	3429	0.18055564165115356	0.4692265	Yes
row_19	TGFB1	na	null	null	3663	0.17664100229740143	0.4828709	Yes
row_20	ARNT2	na	null	null	4068	0.16960828006267548	0.49270627	Yes
row_21	EGLN1	na	null	null	4387	0.16452795267105103	0.50358576	Yes
row_22	TGFB3	na	null	null	4438	0.16361896693706512	0.51922816	Yes
row_23	BRAF	na	null	null	4488	0.16265037655830383	0.53479075	Yes
row_24	VHL	na	null	null	4721	0.15909817814826965	0.546679	Yes
row_25	SOS1	na	null	null	5356	0.15044941008090973	0.55041015	Yes
row_26	KRAS	na	null	null	5490	0.14898651838302612	0.5630691	Yes
row_27	GAB1	na	null	null	5782	0.14554321765899658	0.57251763	Yes
row_28	MAPK3	na	null	null	6662	0.13569267094135284	0.57031804	Yes
row_29	CRK	na	null	null	6849	0.13358573615550995	0.5804593	Yes
row_30	PAK3	na	null	null	6948	0.13257375359535217	0.59209234	Yes
row_31	PAK6	na	null	null	8595	0.11726976186037064	0.57413507	Yes
row_32	VEGFA	na	null	null	8597	0.11725322902202606	0.58597577	Yes
row_33	AKT1	na	null	null	8810	0.11550392210483551	0.59381723	Yes
row_34	EGLN3	na	null	null	9296	0.11169275641441345	0.5963278	Yes
row_35	PAK1	na	null	null	9516	0.10992448031902313	0.60347813	Yes
row_36	SLC2A1	na	null	null	9937	0.1070011630654335	0.60669166	Yes
row_37	HIF1A	na	null	null	10621	0.10204382985830307	0.60463953	No
row_38	NRAS	na	null	null	13503	0.08140626549720764	0.5606827	No
row_39	RAP1A	na	null	null	17727	0.053262125700712204	0.48956868	No
row_40	EGLN2	na	null	null	19033	0.044898707419633865	0.47046924	No
row_41	ARAF	na	null	null	20899	0.03392312675714493	0.44011518	No
row_42	PGF	na	null	null	21072	0.03279057517647743	0.44031572	No
row_43	PIK3R2	na	null	null	21799	0.028333451598882675	0.43002963	No
row_44	PIK3R3	na	null	null	21984	0.027253499254584312	0.4294528	No
row_45	TGFA	na	null	null	22635	0.023134222254157066	0.42001763	No
row_46	VEGFC	na	null	null	22926	0.02140764705836773	0.41692933	No
row_47	AKT2	na	null	null	23094	0.020380761474370956	0.41596538	No
row_48	RAF1	na	null	null	23878	0.016229040920734406	0.4034225	No
row_49	PAK4	na	null	null	24240	0.01425174716860056	0.39832428	No
row_50	JUN	na	null	null	24785	0.011460680514574051	0.38962868	No
row_51	PIK3R1	na	null	null	26137	0.005247600842267275	0.36568567	No
row_52	FLCN	na	null	null	33463	-0.01281832531094551	0.23428762	No
row_53	PIK3CD	na	null	null	33803	-0.0145701440051198	0.22962014	No
row_54	AKT3	na	null	null	34250	-0.017239656299352646	0.22328432	No
row_55	TGFB2	na	null	null	37326	-0.03665948659181595	0.1712875	No
row_56	MAP2K2	na	null	null	38726	-0.04648739472031593	0.15064588	No
row_57	HGF	na	null	null	43717	-0.08445166796445847	0.06879193	No
row_58	MET	na	null	null	47031	-0.11482982337474823	0.020389723	No
row_59	RAP1B	na	null	null	47214	-0.11699745059013367	0.028925704	No
row_60	RBX1	na	null	null	47611	-0.12153061479330063	0.03404349	No
row_61	CDC42	na	null	null	48508	-0.13265107572078705	0.031228345	No
row_62	RAC1	na	null	null	52002	-0.19505675137043	-0.012320576	No
row_63	FH	na	null	null	52021	-0.19568362832069397	0.007144525	No
row_64	HRAS	na	null	null	53232	-0.23418594896793365	0.008910278	No
row_65	VEGFB	na	null	null	54092	-0.27621322870254517	0.021285078	No
