# Supplementary material for: NKCC1 involvement in the epithelial-to-mesenchymal transition is a prognostic biomarker in gliomas
Source: PeerJ. 2020 Mar 16;8:e8787. doi: 10.7717/peerj.8787 (PMC7081783; doi:10.7717/peerj.8787)
Supplement: Supplemental Information 1 [file peerj-08-8787-s001.zip › GSEA KEGG/KEGG_T_CELL_RECEPTOR_SIGNALING_PATHWAY.xls]

NAME	PROBE	DESCRIPTION<br>(from dataset)	GENE SYMBOL	GENE_TITLE	RANK IN GENE LIST	RANK METRIC SCORE	RUNNING ES	CORE ENRICHMENT
row_0	SOS2	na	null	null	120	0.38333722949028015	0.027672796	Yes
row_1	MAPK1	na	null	null	121	0.38287869095802307	0.0574853	Yes
row_2	NFAT5	na	null	null	233	0.3533019721508026	0.082982585	Yes
row_3	PRKCQ	na	null	null	469	0.3155180811882019	0.10328993	Yes
row_4	CHUK	na	null	null	481	0.3139800429344177	0.1275383	Yes
row_5	GSK3B	na	null	null	513	0.30896061658859253	0.15103325	Yes
row_6	NFATC3	na	null	null	805	0.27952900528907776	0.16752316	Yes
row_7	PIK3CG	na	null	null	885	0.27299195528030396	0.18734728	Yes
row_8	MAP2K1	na	null	null	1041	0.26220592856407166	0.2049538	Yes
row_9	DLG1	na	null	null	1223	0.25084805488586426	0.22120461	Yes
row_10	PIK3CB	na	null	null	1255	0.24875131249427795	0.24001142	Yes
row_11	PDPK1	na	null	null	1302	0.24632808566093445	0.25835764	Yes
row_12	CBL	na	null	null	1563	0.2332584708929062	0.27180672	Yes
row_13	PIK3R5	na	null	null	1572	0.23296134173870087	0.289801	Yes
row_14	CHP2	na	null	null	1863	0.2217620611190796	0.30181107	Yes
row_15	PPP3CB	na	null	null	2124	0.21286386251449585	0.31367213	Yes
row_16	CARD11	na	null	null	2568	0.19967389106750488	0.32118866	Yes
row_17	PAK2	na	null	null	2685	0.19672831892967224	0.33440384	Yes
row_18	PPP3CA	na	null	null	2934	0.19104623794555664	0.34478363	Yes
row_19	PIK3CA	na	null	null	3128	0.1869591325521469	0.35584226	Yes
row_20	CD28	na	null	null	3202	0.18551188707351685	0.3689636	Yes
row_21	GRB2	na	null	null	3429	0.18055564165115356	0.37892538	Yes
row_22	NFATC2	na	null	null	3493	0.1794372797012329	0.391755	Yes
row_23	MAPK13	na	null	null	3844	0.1733570247888565	0.39890835	Yes
row_24	MAPK9	na	null	null	4143	0.16837827861309052	0.4066167	Yes
row_25	PTPRC	na	null	null	4200	0.16757924854755402	0.4186499	Yes
row_26	VAV1	na	null	null	4429	0.16375386714935303	0.42726716	Yes
row_27	CD4	na	null	null	4457	0.1633787900209427	0.43949905	Yes
row_28	ZAP70	na	null	null	4926	0.15610438585281372	0.44316986	Yes
row_29	ITK	na	null	null	5295	0.15135443210601807	0.4482837	Yes
row_30	FOS	na	null	null	5327	0.15099850296974182	0.45947906	Yes
row_31	SOS1	na	null	null	5356	0.15044941008090973	0.47068608	Yes
row_32	KRAS	na	null	null	5490	0.14898651838302612	0.4798757	Yes
row_33	TEC	na	null	null	6059	0.14228418469429016	0.48065758	Yes
row_34	LCP2	na	null	null	6112	0.14175111055374146	0.49075222	Yes
row_35	MAP3K7	na	null	null	6456	0.13798750936985016	0.49527845	Yes
row_36	MAPK14	na	null	null	6551	0.13695108890533447	0.50423795	Yes
row_37	NFKB1	na	null	null	6574	0.1366410255432129	0.51447856	Yes
row_38	MAPK3	na	null	null	6662	0.13569267094135284	0.523467	Yes
row_39	MAP3K8	na	null	null	6827	0.13393758237361908	0.53092283	Yes
row_40	FYN	na	null	null	6832	0.13383710384368896	0.54127145	Yes
row_41	PAK3	na	null	null	6948	0.13257375359535217	0.5495094	Yes
row_42	PPP3R1	na	null	null	7451	0.1274067908525467	0.5503293	Yes
row_43	PAK6	na	null	null	8595	0.11726976186037064	0.5387397	Yes
row_44	AKT1	na	null	null	8810	0.11550392210483551	0.5438538	Yes
row_45	PPP3CC	na	null	null	8954	0.11447669565677643	0.5501751	Yes
row_46	NCK2	na	null	null	9206	0.11250242590904236	0.5543847	Yes
row_47	PAK1	na	null	null	9516	0.10992448031902313	0.55734223	Yes
row_48	IL10	na	null	null	9688	0.10869234055280685	0.56270546	Yes
row_49	PTPN6	na	null	null	10295	0.104403555393219	0.55984896	Yes
row_50	CBLC	na	null	null	10463	0.10322807729244232	0.5648593	Yes
row_51	TNF	na	null	null	10501	0.10291441529989243	0.57220185	Yes
row_52	CTLA4	na	null	null	11078	0.09873306751251221	0.56944764	Yes
row_53	CBLB	na	null	null	11092	0.09862414747476578	0.57689124	Yes
row_54	VAV3	na	null	null	13183	0.08378048986196518	0.5455263	No
row_55	NRAS	na	null	null	13503	0.08140626549720764	0.546082	No
row_56	MAP2K7	na	null	null	14404	0.07495632022619247	0.5356028	No
row_57	PPP3R2	na	null	null	16046	0.06427139043807983	0.51085854	No
row_58	MAPK12	na	null	null	16811	0.05940024182200432	0.5016335	No
row_59	PLCG1	na	null	null	16934	0.05854086950421333	0.5039801	No
row_60	VAV2	na	null	null	17412	0.055392246693372726	0.49964592	No
row_61	MALT1	na	null	null	18483	0.0482185035943985	0.484003	No
row_62	GRAP2	na	null	null	18706	0.04689274728298187	0.48362976	No
row_63	CD40LG	na	null	null	20414	0.03673788905143738	0.4555451	No
row_64	IKBKB	na	null	null	20586	0.035768281668424606	0.4552302	No
row_65	IKBKG	na	null	null	21393	0.030875492841005325	0.4430228	No
row_66	PIK3R2	na	null	null	21799	0.028333451598882675	0.43788695	No
row_67	PIK3R3	na	null	null	21984	0.027253499254584312	0.43667337	No
row_68	LCK	na	null	null	22379	0.024759184569120407	0.43145862	No
row_69	AKT2	na	null	null	23094	0.020380761474370956	0.42010188	No
row_70	CD3E	na	null	null	23147	0.020099632441997528	0.42072424	No
row_71	RAF1	na	null	null	23878	0.016229040920734406	0.40875414	No
row_72	PAK4	na	null	null	24240	0.01425174716860056	0.40331948	No
row_73	JUN	na	null	null	24785	0.011460680514574051	0.39435	No
row_74	NFATC4	na	null	null	25063	0.010222069919109344	0.39012435	No
row_75	LAT	na	null	null	25445	0.00843642558902502	0.38387433	No
row_76	MAPK11	na	null	null	25557	0.00786708015948534	0.38247463	No
row_77	IL2	na	null	null	25781	0.006845557596534491	0.37896502	No
row_78	PIK3R1	na	null	null	26137	0.005247600842267275	0.37293804	No
row_79	CD3G	na	null	null	27165	0.001555681461468339	0.3544413	No
row_80	ICOS	na	null	null	30754	-0.0015145681099966168	0.28951442	No
row_81	IL5	na	null	null	32416	-0.008040924556553364	0.26002923	No
row_82	BCL10	na	null	null	33251	-0.011702465824782848	0.24582131	No
row_83	CD8B	na	null	null	33340	-0.012220186181366444	0.24517754	No
row_84	PIK3CD	na	null	null	33803	-0.0145701440051198	0.23793669	No
row_85	AKT3	na	null	null	34250	-0.017239656299352646	0.23119377	No
row_86	CD247	na	null	null	34629	-0.019407106563448906	0.22585234	No
row_87	RASGRP1	na	null	null	34646	-0.019540727138519287	0.2270838	No
row_88	RHOA	na	null	null	36890	-0.03374093025922775	0.18904896	No
row_89	PDCD1	na	null	null	37242	-0.036105647683143616	0.18549722	No
row_90	MAP2K2	na	null	null	38726	-0.04648739472031593	0.16223247	No
row_91	CD8A	na	null	null	39544	-0.052336931228637695	0.15149672	No
row_92	CD3D	na	null	null	39604	-0.05282900854945183	0.15454063	No
row_93	CDK4	na	null	null	41767	-0.06869369000196457	0.12069575	No
row_94	RELA	na	null	null	42594	-0.07517833262681961	0.111575365	No
row_95	CSF2	na	null	null	43091	-0.07905807346105576	0.10873946	No
row_96	NFATC1	na	null	null	44986	-0.09563706070184708	0.081850916	No
row_97	NFKBIA	na	null	null	45639	-0.10124330967664719	0.07791441	No
row_98	NFKBIB	na	null	null	45758	-0.10236729681491852	0.08374599	No
row_99	IFNG	na	null	null	46152	-0.10596995800733566	0.084872775	No
row_100	NCK1	na	null	null	47586	-0.12118098884820938	0.0683304	No
row_101	IL4	na	null	null	48191	-0.12889666855335236	0.06741726	No
row_102	CDC42	na	null	null	48508	-0.13265107572078705	0.07201743	No
row_103	MAP3K14	na	null	null	52425	-0.20615875720977783	0.017078897	No
row_104	NFKBIE	na	null	null	52479	-0.20768438279628754	0.032289248	No
row_105	HRAS	na	null	null	53232	-0.23418594896793365	0.036891352	No
