# Supplementary material for: NKCC1 involvement in the epithelial-to-mesenchymal transition is a prognostic biomarker in gliomas
Source: PeerJ. 2020 Mar 16;8:e8787. doi: 10.7717/peerj.8787 (PMC7081783; doi:10.7717/peerj.8787)
Supplement: Supplemental Information 1 [file peerj-08-8787-s001.zip › GSEA KEGG/results.edb]

<?xml version="1.0" encoding="UTF-8"?>

<EDB LC_PROC="none" SORT_MODE="real" ORDER="descending" METRIC="Signal2Noise" NUM_PERMS="500" USE_MEDIAN="false" FIX_LOW="true" USE_BIASED="false">
  <DTG RANKED_LIST="SLC12A2.SLC12A2.cls#h_versus_l.rnk" TEMPLATE="SLC12A2.cls" GENESET="gene_sets.gmt#KEGG_PROTEASOME" ES="-0.7343" NES="-1.9522" NP="0.0040" FDR="0.0430" FWER="0.0360" RND_ES="-0.2578 -0.3520 -0.2970 0.3680 0.4642 -0.1698 0.4839 0.1890 0.3705 -0.2174 -0.1653 -0.5316 0.5853 -0.3832 0.4617 -0.4015 0.3566 -0.3099 -0.1802 0.2313 -0.5576 0.5507 0.5589 0.5982 0.5633 0.3837 0.3874 -0.6015 -0.4348 0.2367 -0.4085 -0.5063 -0.7091 -0.3736 0.5673 -0.3068 -0.4684 -0.3575 0.4257 -0.3762 0.3490 -0.4563 -0.1965 0.2518 -0.3353 -0.3686 0.4322 0.5041 -0.1494 0.6332 -0.3360 0.7178 -0.3971 0.4188 0.2679 0.3388 0.2520 -0.6380 0.4530 0.4253 0.5937 0.2776 -0.3582 0.3439 -0.4802 -0.4974 0.2388 0.4178 0.4288 0.5149 -0.4682 -0.4465 -0.3860 0.6391 0.2926 0.3351 -0.5297 0.2328 0.5336 0.3505 0.6305 0.5143 -0.5632 0.3210 -0.5675 0.2718 0.2965 -0.2989 0.4980 -0.4287 0.2884 0.4291 -0.3812 -0.4492 -0.2248 -0.3942 -0.1992 0.1951 -0.3058 0.4488 0.3909 -0.5182 0.5450 0.3056 -0.3781 0.2565 -0.4218 -0.3442 -0.2964 -0.6111 0.3045 0.3915 -0.4112 0.3435 -0.6228 0.5083 0.3398 -0.3509 -0.4438 0.4149 -0.3483 -0.1933 -0.2484 -0.2687 -0.3068 0.4283 0.2210 0.3071 0.5018 0.1895 -0.3176 0.2978 0.2272 -0.6624 0.6060 0.3231 0.6244 0.4254 -0.4894 0.4098 -0.3361 -0.3312 -0.4168 0.6248 -0.2974 0.5441 -0.2125 0.1584 0.1921 -0.3502 -0.5073 0.1834 -0.1907 0.2537 0.7742 -0.1816 -0.1975 -0.2095 0.2600 0.3304 -0.2394 0.2378 -0.2178 -0.4053 -0.6000 -0.4445 0.5390 0.5625 0.4117 -0.4227 -0.2623 -0.4760 -0.3953 0.3833 0.3791 -0.2622 -0.2415 -0.4349 -0.3326 0.3962 0.2069 0.2909 -0.7438 0.4316 0.3198 0.3689 -0.2502 0.4861 -0.5552 0.3186 0.3392 -0.5329 -0.3295 0.4854 -0.3335 -0.2180 -0.4571 0.5638 -0.2568 -0.5190 -0.3793 -0.2858 0.3956 -0.2154 0.2685 0.4690 0.3913 0.2578 0.2836 0.3363 -0.3704 0.2586 0.5429 -0.1863 -0.5917 0.3945 0.4492 0.5707 -0.4198 -0.5484 -0.3216 0.5225 0.3296 -0.3026 -0.5420 0.6248 -0.1663 0.4311 0.5000 -0.4717 -0.2938 -0.4252 -0.2147 0.4814 -0.4038 0.4713 -0.2319 -0.3192 0.2953 0.2047 -0.3156 -0.4228 -0.3899 -0.2285 -0.4320 -0.3849 0.2534 -0.2340 0.2163 0.5704 0.2878 0.2882 0.4169 -0.4889 0.2888 0.2647 0.2458 0.4585 -0.3535 -0.2483 0.4638 -0.4745 0.1961 -0.4210 0.4284 -0.5604 -0.4423 -0.5536 -0.2061 -0.6169 0.3692 0.6403 0.2238 -0.3373 0.3343 0.2300 -0.4363 -0.4610 0.6590 -0.2424 0.6812 0.2433 -0.5969 0.2443 0.4606 -0.2563 -0.5822 0.3304 0.1692 -0.4564 0.1670 -0.2687 0.5512 -0.3195 0.1336 0.2481 0.2772 0.1217 -0.3134 0.2096 0.2295 0.6671 0.2335 -0.2200 -0.3816 -0.5094 -0.2771 0.3399 0.2363 -0.5750 -0.3257 -0.2058 -0.2222 0.5563 -0.3240 -0.5738 0.3632 0.3006 0.5204 0.4888 -0.4489 0.6338 -0.2276 -0.6632 -0.3399 0.2311 0.4185 0.2353 0.2347 -0.2236 -0.5104 -0.2383 0.2211 0.3370 0.2574 0.3627 -0.2901 0.6099 0.3488 -0.1456 0.5283 -0.6701 0.5038 0.6263 0.5375 -0.5640 0.3437 -0.2833 -0.5401 -0.3487 -0.4406 0.4219 0.3378 -0.3608 -0.3335 0.3972 -0.2023 0.5911 -0.2037 -0.5151 0.2411 0.2904 -0.2921 -0.6881 0.3630 0.3086 -0.3483 0.1837 0.4879 -0.3171 0.4967 -0.4551 -0.3191 -0.5450 -0.1714 0.6378 0.4073 0.5059 -0.4768 0.3406 0.2315 0.5020 0.3925 -0.2840 0.3213 -0.2008 0.4703 -0.2920 -0.2916 0.6433 -0.3241 -0.6855 0.2129 -0.2574 -0.1873 0.6229 0.5046 -0.2103 -0.5709 0.4075 -0.3249 0.4686 -0.2541 0.2732 -0.5640 0.6042 -0.4261 -0.4379 0.3967 -0.2460 0.4894 0.6087 0.4486 0.5794 0.4672 -0.1457 0.6084 0.2465 -0.5211 -0.2543 0.4215 0.2348 0.4739 -0.1503 -0.2073 0.5277 -0.3977 -0.6278 0.5575 -0.1997 -0.3468 -0.4734 -0.4102 0.5534 -0.4056 0.3105 -0.5728 0.6439 0.4730 0.2140 -0.3161 -0.2694 -0.5066 -0.5041 -0.1666 -0.2431 -0.2488 -0.6380 0.3070 0.3623 -0.2658 0.4350 -0.3770 -0.4676 -0.2776 0.1627 0.5053 0.2956 0.4894 0.5600 0.3950 0.4894 -0.2764 -0.6046 0.6659 -0.3940 0.4024 -0.5088 -0.4284 0.5021 -0.3708 -0.3637 0.4766 -0.3930 0.4103 -0.4931 0.3316 -0.1919 0.1968 -0.2138 -0.4107 -0.3792 -0.2724 -0.6165 -0.5342 0.2401 0.4469 -0.4253 0.6002 0.5265 0.2118 -0.3299 -0.3334 -0.4150 0.5626 -0.2453 0.5347 -0.3155 0.2225 -0.4594" HIT_INDICES="2212 6173 18754 21050 24121 26243 37175 38123 40120 42849 44994 45598 45613 45719 46152 47364 47694 49118 49723 50151 50568 51496 51719 52017 52109 52300 52616 52686 52756 52898 53072 53415 53557 53562 53685 53770 54096 54147 54342 54363 54479 54749 54819 55000 55204" ES_PROFILE="-0.0146 -0.0692 -0.2913 -0.3289 -0.3826 -0.4205 -0.6141 -0.6261 -0.6554 -0.6954 -0.7226 -0.7213 -0.7093 -0.6988 -0.6937 -0.7013 -0.6923 -0.7010 -0.6938 -0.6826 -0.6702 -0.6647 -0.6459 -0.6275 -0.6051 -0.5839 -0.5639 -0.5393 -0.5143 -0.4901 -0.4656 -0.4423 -0.4146 -0.3843 -0.3555 -0.3256 -0.2979 -0.2648 -0.2325 -0.1969 -0.1619 -0.1267 -0.0869 -0.0460 0.0011" RANK_AT_ES="44993.0000" RANK_SCORE_AT_ES="-0.0957"/>
  <DTG RANKED_LIST="SLC12A2.SLC12A2.cls#h_versus_l.rnk" TEMPLATE="SLC12A2.cls" GENESET="gene_sets.gmt#KEGG_PEROXISOME" ES="-0.5532" NES="-1.8239" NP="0.0041" FDR="0.1204" FWER="0.1580" RND_ES="-0.3577 0.2229 0.3588 -0.3643 -0.2491 0.2540 -0.1961 0.2813 -0.2749 0.2844 0.4485 0.1961 0.3617 -0.2786 0.3180 -0.2651 -0.1705 -0.2917 -0.2363 0.4145 -0.2375 0.3516 0.2600 0.5044 0.4199 0.2331 -0.2425 0.2302 -0.2311 0.2585 0.3794 -0.3000 -0.4674 0.3077 0.4268 -0.3895 0.1451 -0.2379 0.3354 -0.2658 0.2715 -0.4645 -0.1875 0.3203 -0.2737 0.2925 0.3595 0.3826 0.1921 0.2503 0.3146 0.4054 -0.2591 0.1787 -0.3896 0.3622 -0.3190 -0.4386 0.2190 0.2178 -0.2962 0.3964 -0.3159 0.3050 -0.3078 -0.2824 -0.3088 0.1687 -0.2152 0.4743 -0.2152 0.3323 -0.3243 0.3752 0.4217 -0.3058 -0.5342 -0.2085 0.4256 -0.3772 0.3169 0.2261 0.1967 -0.2951 -0.2879 0.2472 0.2430 -0.3316 0.3960 -0.3256 -0.3576 0.3557 -0.2985 -0.2917 0.2532 -0.4660 0.4321 0.1611 0.3995 0.4802 0.1614 -0.3244 -0.2919 0.5523 0.3438 0.1808 -0.2896 0.2834 -0.3912 -0.2259 -0.3236 -0.2246 -0.2579 -0.3700 -0.3700 -0.3179 -0.2666 0.3828 -0.4391 0.2675 0.4014 -0.1891 -0.3358 -0.2153 -0.2556 0.1754 -0.4070 0.2623 0.3048 0.2400 0.4050 0.2079 -0.1912 -0.5043 -0.1871 -0.2987 0.3501 0.4021 -0.3413 -0.3071 -0.3848 -0.2504 -0.2521 0.5563 -0.1809 0.2960 0.2970 0.2651 -0.2626 0.2385 0.2617 -0.2614 -0.3091 -0.2233 0.5375 -0.3790 -0.2934 0.3159 -0.3956 0.2684 0.3239 0.2027 -0.2111 0.2960 -0.3152 -0.2079 0.3343 -0.2930 -0.3620 -0.3585 -0.2153 0.3001 0.3784 0.2233 0.4257 -0.2828 0.2671 -0.2539 -0.2279 0.3012 -0.3470 0.2125 -0.4521 -0.3486 -0.2554 -0.3440 0.2456 -0.2263 -0.2269 0.3369 0.4920 -0.4211 0.3410 0.3178 -0.3212 -0.2577 0.3101 0.3395 0.4894 -0.3841 0.2294 0.2983 -0.2468 0.3502 0.2523 0.3404 -0.3581 0.2410 0.4697 -0.3782 -0.3789 0.5643 0.3491 -0.2981 -0.3426 0.2843 0.2135 -0.3591 -0.2746 0.2194 -0.1965 -0.3285 -0.2282 -0.2719 -0.3815 -0.2225 -0.3279 -0.3016 0.3451 -0.2177 -0.4919 -0.5293 0.2377 0.3571 -0.3043 0.2900 -0.2317 -0.1996 -0.1785 0.2874 -0.3365 -0.3889 0.2523 -0.3821 -0.2762 -0.2611 0.2373 -0.3323 -0.2115 0.2359 0.4046 0.4222 0.3341 -0.4728 0.3888 -0.3979 -0.3881 0.3800 0.2488 -0.2075 0.5451 0.2069 0.3129 -0.2620 0.2366 -0.4420 0.3156 -0.2060 0.4527 -0.2843 0.3065 0.2211 -0.1964 0.3400 0.3598 0.2844 -0.4406 0.2896 0.3708 -0.2530 0.5600 0.2648 -0.2668 0.2398 0.2299 -0.2197 -0.3931 0.2818 0.2712 0.3186 -0.4284 -0.1902 0.4124 -0.3346 0.4393 -0.2610 -0.2986 -0.2003 -0.2657 -0.2232 -0.2980 -0.3734 0.3477 -0.3841 0.2306 0.3290 0.3466 0.2930 -0.2189 -0.4289 -0.3199 0.2591 0.5457 0.3059 -0.3104 -0.3853 0.2321 -0.2604 0.3829 0.2576 0.2407 0.4264 0.1799 -0.3723 -0.3367 0.3214 0.2786 -0.1828 0.2499 0.1729 -0.4721 -0.2184 0.1874 -0.1879 0.1990 -0.2658 -0.4136 0.3260 -0.2487 -0.2928 0.4176 -0.5983 0.2909 0.4214 0.2824 -0.2419 0.5045 -0.2994 0.3464 -0.3323 0.2689 -0.2426 0.2747 0.2537 -0.2388 0.3823 0.2000 0.3696 -0.2844 -0.4233 0.3204 -0.2693 -0.3328 -0.3512 -0.4230 0.2684 -0.3462 -0.2655 0.3446 -0.1991 0.4542 -0.4193 -0.3826 -0.3071 0.2017 0.4371 0.3330 0.2268 -0.3876 0.2078 0.2740 0.4291 0.2060 -0.2928 0.1970 0.2397 0.3335 -0.3581 -0.2535 0.4335 0.2107 0.1757 0.4633 0.3622 0.2441 -0.2220 0.2285 -0.2195 -0.3671 0.3434 0.3517 0.1809 0.2430 -0.3064 0.2626 0.2165 -0.4215 0.3013 -0.2637 -0.2916 0.4908 0.3222 0.2518 0.2459 0.3707 0.3103 -0.2671 -0.2325 -0.2623 0.3176 -0.3025 0.3546 0.2337 -0.3021 0.4776 0.4815 -0.1601 0.1808 0.2298 0.3115 -0.2325 -0.2782 -0.4419 0.3183 -0.2063 -0.1784 -0.2551 0.4837 0.3162 0.2940 0.2290 0.2862 -0.2328 -0.2463 0.3493 -0.3627 0.3251 -0.2749 0.2976 0.4134 0.1753 0.2431 -0.1724 -0.2289 -0.3569 -0.2016 0.3443 0.2248 0.4121 0.4999 0.2287 0.4168 0.3936 -0.3481 0.3567 -0.4078 0.2271 -0.2750 -0.3394 0.3983 -0.3219 -0.5193 0.3725 -0.3271 0.4193 -0.2592 0.2033 -0.2089 0.3848 -0.4685 0.2217 -0.1764 -0.3454 -0.1769 -0.1805 0.2680 -0.3270 -0.2346 0.2831 0.2408 -0.2392 -0.2810 -0.2692 -0.3003 0.3363 0.2022 0.3039 0.2269 -0.4902 -0.2655" HIT_INDICES="1151 1160 1324 1851 5087 5472 6680 7408 10734 12761 12908 13286 17991 18066 18076 21467 21673 23823 24184 24834 31368 33104 33385 34753 36322 37296 37941 38270 40372 40474 41838 42150 42688 43276 43373 43726 44181 44660 45715 45885 46228 46522 47293 47489 48066 48166 48680 49102 49333 49683 49746 49920 50067 50071 50251 50353 50479 50623 50786 50965 51473 52120 52389 52553 53082 53519 53660 54083 54382 54550 54564 54664 54758 54772 54830 54851 54903 55200" ES_PROFILE="0.0016 0.0239 0.0426 0.0526 0.0076 0.0138 0.0038 0.0019 -0.0494 -0.0785 -0.0736 -0.0731 -0.1538 -0.1506 -0.1463 -0.2051 -0.2062 -0.2437 -0.2489 -0.2597 -0.3778 -0.4082 -0.4122 -0.4352 -0.4610 -0.4754 -0.4834 -0.4855 -0.5185 -0.5151 -0.5337 -0.5330 -0.5361 -0.5396 -0.5342 -0.5331 -0.5336 -0.5341 -0.5442 -0.5381 -0.5349 -0.5306 -0.5342 -0.5271 -0.5263 -0.5168 -0.5142 -0.5095 -0.5009 -0.4942 -0.4821 -0.4718 -0.4608 -0.4472 -0.4365 -0.4242 -0.4122 -0.4002 -0.3883 -0.3764 -0.3695 -0.3638 -0.3506 -0.3350 -0.3245 -0.3106 -0.2908 -0.2741 -0.2533 -0.2288 -0.2015 -0.1750 -0.1475 -0.1184 -0.0895 -0.0597 -0.0299 0.0012" RANK_AT_ES="45714.0000" RANK_SCORE_AT_ES="-0.1019"/>
  <DTG RANKED_LIST="SLC12A2.SLC12A2.cls#h_versus_l.rnk" TEMPLATE="SLC12A2.cls" GENESET="gene_sets.gmt#KEGG_PARKINSONS_DISEASE" ES="-0.6744" NES="-1.8227" NP="0.0084" FDR="0.0803" FWER="0.1580" RND_ES="-0.4107 -0.1924 0.2694 -0.1650 -0.1631 0.3314 0.5291 0.3205 0.4320 0.4464 0.1491 -0.5030 0.3464 0.1742 0.4590 -0.2785 0.4122 -0.3977 0.5332 0.1710 -0.5515 0.5089 0.5691 0.2955 -0.1783 0.2556 0.1561 -0.4420 -0.4366 0.3546 -0.3656 -0.5169 -0.5392 -0.3850 0.5598 0.3905 0.1267 -0.2846 0.6603 0.2345 -0.2309 -0.3552 0.1903 0.2732 -0.3403 -0.3044 -0.2226 0.4772 0.2282 0.5114 0.1632 0.6473 -0.4488 -0.1427 -0.1855 0.5065 -0.1691 -0.5791 0.2110 0.4251 0.3052 -0.4261 -0.5019 -0.2346 -0.6459 -0.3739 -0.1947 0.3887 0.4091 0.3190 0.2241 -0.4255 -0.4941 0.3408 0.2241 -0.2137 -0.4807 -0.3244 0.6112 0.3990 0.5635 0.4803 -0.5314 0.4547 -0.5926 -0.1496 0.2779 -0.4632 0.5012 -0.5163 0.2609 0.4324 0.2139 0.2215 0.4999 -0.4682 0.4799 0.2747 -0.2132 0.4886 0.2619 -0.5387 0.5871 0.1987 -0.2036 -0.2798 -0.6512 0.2617 -0.5907 -0.6127 -0.2908 0.4106 -0.4493 0.3962 -0.4711 0.6070 0.5528 -0.4072 -0.4340 0.5437 0.2456 -0.4511 -0.4629 -0.5137 -0.3888 0.4666 -0.1977 0.5924 0.4460 0.5332 0.3053 0.1467 0.3620 -0.4331 0.5033 -0.3127 0.4211 -0.2585 -0.1563 -0.3198 0.2904 -0.2440 -0.3925 0.4971 -0.4111 0.2657 0.3816 0.2928 -0.2447 -0.2829 -0.6169 0.3520 -0.1953 0.2971 0.6591 0.1624 -0.5317 -0.3648 -0.1818 0.3580 0.4745 -0.2843 0.2921 -0.2072 -0.2761 0.1479 0.5622 0.1420 0.1572 -0.3572 0.4806 -0.2314 0.2197 0.4700 0.2169 0.2082 0.1843 -0.4480 -0.6519 0.4780 0.2463 0.1702 -0.7286 0.2298 -0.2637 0.2972 -0.4551 0.7225 -0.6586 0.3628 0.4504 -0.4512 0.3292 0.5692 -0.1512 -0.3870 -0.4883 0.3150 -0.3928 -0.3346 0.1777 -0.2506 0.2614 -0.4536 0.1878 0.1677 0.4481 -0.2786 0.5312 0.2611 -0.3821 0.4591 0.6468 0.1981 -0.4967 0.3291 0.3064 0.6657 -0.1665 -0.4427 -0.3246 -0.3006 0.1495 0.1906 -0.5969 0.5636 0.2996 0.4180 0.2748 -0.2793 -0.2951 -0.4498 0.2331 0.1804 0.1871 -0.2224 -0.2693 -0.3048 0.3722 0.2760 -0.4166 -0.3170 -0.5295 -0.2547 -0.4676 -0.4468 -0.1662 -0.3817 0.2337 0.4511 0.3234 0.5406 0.4536 -0.6148 0.3306 -0.1557 -0.4603 0.4607 -0.4161 -0.3193 0.4124 -0.5540 0.1866 0.2471 -0.1986 -0.5150 -0.3421 -0.4367 0.2817 -0.5654 0.5189 0.5159 -0.4227 -0.3658 0.4302 0.3646 -0.4745 -0.4935 0.6969 0.2355 0.6597 0.3810 -0.4848 0.3059 0.3363 -0.2104 -0.2963 -0.1284 0.3492 -0.1536 -0.1900 -0.4260 0.2852 -0.2581 -0.1694 0.3778 0.4330 -0.5107 0.3631 0.1955 -0.4029 -0.1469 0.2623 -0.3394 -0.4141 -0.4840 -0.3521 0.4369 0.2352 -0.4525 -0.3737 0.1623 0.2852 0.5454 -0.3770 -0.5111 0.4515 0.1518 0.3084 0.5133 -0.1670 0.1941 0.2385 -0.5743 -0.4200 0.5982 0.2148 -0.2743 -0.4627 -0.2198 -0.5337 -0.2331 0.5738 -0.2476 0.4076 -0.1578 -0.3106 0.3079 -0.1637 -0.1495 -0.2821 -0.7719 0.7487 0.6271 -0.2297 -0.5667 0.5185 0.1568 -0.4798 -0.5497 -0.5133 -0.2632 0.2532 0.2425 -0.5062 0.5808 0.3280 0.6778 -0.5431 -0.5430 -0.2759 0.2614 0.2228 -0.6480 -0.3443 0.3155 -0.1438 -0.3787 0.4735 0.2673 0.3588 -0.4704 -0.2295 -0.6349 -0.3793 0.6214 0.3066 0.2960 -0.5821 0.1587 0.5694 0.4133 -0.1704 -0.2592 0.4898 -0.3463 0.5117 -0.3612 -0.3208 0.5331 -0.1622 -0.5079 0.3872 0.1592 -0.2701 0.6296 0.4961 -0.2162 -0.3589 0.3380 -0.1635 0.4845 0.4883 0.3858 -0.5128 0.6594 -0.4686 0.1617 0.3574 -0.1953 0.3080 0.4956 0.3829 0.2837 0.3475 0.4772 0.4969 0.5203 -0.4076 0.4942 0.3250 0.5402 0.5322 0.1798 0.4059 0.3460 -0.3270 -0.5326 0.4018 -0.1940 -0.4391 -0.5388 -0.2416 0.6432 -0.1598 -0.1406 -0.3931 0.5259 0.6336 0.4411 0.1368 0.2028 -0.3921 -0.3989 -0.1553 -0.1389 0.3726 -0.5404 0.4021 -0.1670 0.1816 0.3206 0.1909 -0.5469 -0.3504 0.5063 0.3646 0.1911 0.4694 0.6589 0.2389 0.2821 -0.2016 -0.5734 0.6098 -0.4809 0.2283 -0.6666 -0.2772 0.5559 -0.5920 -0.2019 0.5308 -0.6032 0.6276 -0.6733 0.3920 0.2862 0.3417 0.1994 -0.4888 -0.1602 -0.1717 -0.5015 -0.1414 0.2830 -0.1978 -0.2661 0.5814 0.4852 0.1326 -0.3342 0.2047 -0.5347 0.5494 -0.1450 0.5601 -0.5706 -0.4700 -0.3451" HIT_INDICES="297 511 802 955 2648 4028 4276 5974 6585 7270 7815 8118 10745 14024 14248 18673 19153 21559 22459 22601 22983 27482 32564 33542 35069 35938 37483 40777 43018 44371 44916 45209 46429 46833 47112 47636 47693 47788 47836 47979 48796 48961 49368 49468 49924 50064 50369 50419 50551 50812 51068 51188 51307 51399 51768 52298 52299 52363 52627 52739 52812 52869 52923 52978 53031 53121 53134 53163 53196 53285 53311 53375 53498 53570 53603 53606 53609 53669 53850 54021 54141 54161 54236 54262 54368 54370 54371 54416 54513 54557 54669 54753 54760 54801 54985 55058 55087 55123 55154 55236 55244" ES_PROFILE="0.0120 0.0239 0.0329 0.0437 0.0231 0.0068 0.0108 -0.0127 -0.0168 -0.0226 -0.0261 -0.0254 -0.0679 -0.1233 -0.1235 -0.2013 -0.2077 -0.2498 -0.2649 -0.2662 -0.2721 -0.3536 -0.4452 -0.4623 -0.4888 -0.5031 -0.5292 -0.5858 -0.6224 -0.6423 -0.6473 -0.6476 -0.6642 -0.6658 -0.6649 -0.6682 -0.6630 -0.6584 -0.6529 -0.6490 -0.6569 -0.6528 -0.6528 -0.6472 -0.6477 -0.6423 -0.6396 -0.6323 -0.6263 -0.6224 -0.6182 -0.6114 -0.6044 -0.5969 -0.5939 -0.5931 -0.5828 -0.5735 -0.5675 -0.5586 -0.5488 -0.5386 -0.5283 -0.5179 -0.5074 -0.4973 -0.4858 -0.4745 -0.4633 -0.4528 -0.4412 -0.4300 -0.4197 -0.4083 -0.3960 -0.3833 -0.3705 -0.3586 -0.3485 -0.3377 -0.3256 -0.3116 -0.2984 -0.2842 -0.2709 -0.2558 -0.2407 -0.2262 -0.2122 -0.1971 -0.1827 -0.1674 -0.1506 -0.1342 -0.1191 -0.1013 -0.0824 -0.0631 -0.0433 -0.0223 0.0004" RANK_AT_ES="47635.0000" RANK_SCORE_AT_ES="-0.1219"/>
  <DTG RANKED_LIST="SLC12A2.SLC12A2.cls#h_versus_l.rnk" TEMPLATE="SLC12A2.cls" GENESET="gene_sets.gmt#KEGG_HUNTINGTONS_DISEASE" ES="-0.5252" NES="-1.8222" NP="0.0083" FDR="0.0613" FWER="0.1640" RND_ES="-0.2603 -0.2110 0.2150 0.1670 -0.1874 0.2779 0.3335 0.2232 0.3599 0.3601 -0.2024 -0.4778 0.2489 0.2185 0.3176 -0.2196 0.3765 -0.3001 0.3986 -0.2170 -0.4182 0.3250 0.4285 0.3693 -0.2151 -0.2287 -0.1949 -0.3641 -0.3292 0.3159 -0.2917 -0.3563 -0.3955 -0.1957 0.4210 0.2826 -0.1946 -0.1846 0.5020 -0.1930 -0.1784 -0.3804 0.1940 0.2859 -0.1749 -0.2193 -0.2875 0.3647 0.3196 0.4094 0.1624 0.4419 -0.3085 0.2502 -0.1986 0.3771 -0.1659 -0.4210 -0.1451 0.2917 0.2024 -0.3273 -0.3519 -0.1938 -0.4847 -0.2877 -0.1960 0.2588 0.3264 0.2579 0.2500 -0.2546 -0.3500 0.2398 0.2424 -0.2052 -0.4095 -0.2756 0.4738 0.2564 0.4832 0.3462 -0.3924 0.3352 -0.4191 0.1833 0.2770 -0.2655 0.3713 -0.3654 0.1524 0.3611 -0.1190 0.2192 0.3753 -0.3835 0.3630 0.1654 -0.3105 0.3614 0.2525 -0.3926 0.4464 0.1875 0.2618 0.1970 -0.4351 0.2513 -0.4810 -0.4589 -0.2353 0.3276 -0.3402 0.3674 -0.3732 0.4492 0.3922 -0.3246 -0.3702 0.3915 -0.1930 -0.2612 -0.2480 -0.3158 -0.3046 0.3789 -0.2443 0.4978 0.4049 0.4331 0.2699 0.1856 0.3205 -0.3294 0.3565 -0.2054 0.3133 -0.2416 0.1564 -0.2389 0.2054 -0.1676 -0.3008 0.3930 -0.3245 0.2971 0.3118 0.1645 -0.2545 -0.2830 -0.4929 0.2469 -0.1829 0.2105 0.5431 -0.1740 -0.3484 -0.2558 0.1370 0.2909 0.3759 -0.2432 0.1891 -0.1720 -0.2093 0.1562 0.3756 0.1886 0.2359 -0.3507 0.3100 0.2898 0.1958 0.3773 -0.1302 0.1658 -0.2254 -0.2826 -0.4763 0.3529 0.1671 -0.1861 -0.5845 0.1720 -0.2761 0.2123 -0.4195 0.5325 -0.4955 0.3516 0.3430 -0.3501 0.1955 0.3774 -0.1746 -0.2553 -0.3220 0.2933 -0.3054 -0.2293 0.1608 -0.2320 0.2006 -0.3044 0.1634 -0.1976 0.3538 0.1999 0.3209 0.1662 -0.2570 0.3290 0.5126 -0.1925 -0.3192 0.1932 0.2430 0.5861 -0.1739 -0.3808 -0.2726 -0.1972 -0.1461 0.2453 -0.4511 0.3290 0.2475 0.3514 0.2947 -0.2349 -0.1941 -0.3903 0.2015 0.2130 0.2344 -0.1881 -0.1994 -0.2621 0.2605 0.2415 -0.3235 -0.2407 -0.4232 -0.3233 -0.2994 -0.3145 0.1496 -0.2687 0.1969 0.3202 0.2332 0.3716 0.2800 -0.5224 0.2123 -0.1821 -0.3808 0.3007 -0.2660 -0.2119 0.3890 -0.3639 0.2600 0.2054 -0.1703 -0.4099 -0.2272 -0.3884 0.2031 -0.4286 0.3374 0.4159 -0.3048 -0.2957 0.3399 0.3536 -0.3647 -0.2511 0.5194 0.2067 0.5367 0.3573 -0.3824 0.2003 0.2585 0.1973 -0.2591 0.1615 0.2409 -0.1458 -0.1653 -0.1921 0.3375 -0.1911 -0.2237 0.2774 0.3231 -0.3727 0.2505 0.1990 -0.2040 0.2084 0.2599 -0.2110 -0.3925 -0.3687 -0.2030 0.3720 0.1812 -0.2905 -0.2728 0.1964 0.2296 0.4184 -0.2730 -0.3593 0.3541 -0.1823 0.3813 0.3513 -0.1649 0.2470 0.2694 -0.3737 -0.2265 0.3730 -0.2217 -0.2373 -0.2835 -0.2033 -0.3950 0.2378 0.4176 0.2237 0.3386 -0.2009 -0.2588 0.2907 0.1631 -0.1371 -0.2581 -0.6030 0.5625 0.4967 -0.2650 -0.4588 0.3858 0.1856 -0.3956 -0.4028 -0.4334 -0.1878 0.2373 -0.1926 -0.3256 0.4519 0.2067 0.5435 -0.3666 -0.3727 -0.3128 0.2239 -0.2165 -0.4192 -0.1987 0.2551 -0.1445 -0.3002 0.4082 0.2313 0.2628 -0.3141 0.1633 -0.4183 -0.2773 0.4795 0.2534 0.2308 -0.4970 -0.2268 0.4126 0.3550 -0.2289 -0.3065 0.3498 -0.2335 0.3697 -0.2484 -0.1534 0.4219 0.2225 -0.3466 0.3209 0.2241 -0.1521 0.4968 0.3625 -0.1927 -0.3020 0.2557 -0.1549 0.3710 0.3220 0.2458 -0.3883 0.5061 -0.3049 0.1907 0.2745 -0.1624 0.2105 0.3509 0.4056 0.3584 0.3430 0.4253 0.3625 0.3817 -0.2828 0.3421 0.1995 0.3743 0.3421 0.1597 0.2620 0.2704 -0.2733 -0.3644 0.2857 0.2412 -0.3279 -0.3590 -0.1779 0.4947 0.1969 -0.2061 -0.3396 0.3749 0.4316 0.3786 -0.2329 0.2023 -0.3599 -0.3109 0.1650 -0.2255 0.3373 -0.3379 0.3336 0.1946 -0.1573 0.2552 0.1735 -0.3694 -0.2251 0.3340 0.2328 0.1765 0.3928 0.5565 0.2247 0.1713 -0.1612 -0.4352 0.5117 -0.3976 0.2495 -0.4690 -0.2763 0.4384 -0.4155 -0.1566 0.3903 -0.4311 0.4622 -0.5123 0.3494 0.2859 0.2748 0.1819 -0.3594 0.1991 -0.1628 -0.4435 -0.2022 -0.1835 0.2082 -0.2821 0.4649 0.4056 -0.2332 -0.2378 -0.1824 -0.3767 0.3514 -0.1980 0.4269 -0.3856 -0.2777 -0.2482" HIT_INDICES="14 179 297 414 618 736 1131 1134 1319 1410 2038 2278 2728 2923 2924 2933 3067 3302 3629 4126 4276 4669 5177 5178 5616 5668 6997 7810 7815 8118 8224 9733 9738 9873 10279 10745 11051 11093 11105 12070 12697 13596 14248 14511 15845 17080 17340 18673 19153 21271 21544 21559 21818 22332 22509 22601 27482 32349 33542 34482 34847 35938 37546 38627 39764 40019 40777 41225 42365 42764 43018 43276 44614 45209 45279 45414 45936 46267 46429 46446 46833 47176 47636 47693 47788 47836 47979 48796 48961 49368 49468 49595 49924 50064 50369 50419 50437 50444 50551 50812 51068 51188 51307 51399 51768 52298 52363 52627 52739 52743 52812 52869 52923 52964 52978 53031 53071 53121 53163 53196 53285 53294 53311 53375 53498 53570 53593 53603 53606 53609 53669 53850 53911 54021 54141 54161 54236 54368 54370 54371 54416 54472 54513 54542 54557 54603 54669 54674 54753 54760 54772 54801 54870 54892 54985 55058 55087 55123 55233 55244 55264" ES_PROFILE="0.0154 0.0249 0.0344 0.0432 0.0496 0.0572 0.0587 0.0673 0.0723 0.0788 0.0748 0.0775 0.0760 0.0789 0.0854 0.0917 0.0957 0.0977 0.0978 0.0945 0.0974 0.0957 0.0917 0.0969 0.0940 0.0980 0.0784 0.0679 0.0720 0.0706 0.0728 0.0491 0.0527 0.0539 0.0501 0.0451 0.0429 0.0455 0.0487 0.0343 0.0259 0.0123 0.0031 0.0009 -0.0211 -0.0416 -0.0444 -0.0669 -0.0741 -0.1115 -0.1154 -0.1146 -0.1184 -0.1268 -0.1292 -0.1301 -0.2186 -0.3066 -0.3278 -0.3442 -0.3501 -0.3690 -0.3969 -0.4149 -0.4337 -0.4364 -0.4481 -0.4540 -0.4722 -0.4768 -0.4787 -0.4807 -0.5018 -0.5093 -0.5072 -0.5063 -0.5122 -0.5146 -0.5138 -0.5104 -0.5136 -0.5158 -0.5200 -0.5169 -0.5144 -0.5110 -0.5093 -0.5195 -0.5178 -0.5203 -0.5172 -0.5144 -0.5152 -0.5125 -0.5126 -0.5080 -0.5028 -0.4974 -0.4938 -0.4928 -0.4915 -0.4877 -0.4838 -0.4793 -0.4796 -0.4823 -0.4765 -0.4741 -0.4688 -0.4616 -0.4554 -0.4490 -0.4425 -0.4356 -0.4283 -0.4216 -0.4146 -0.4077 -0.4006 -0.3933 -0.3869 -0.3790 -0.3712 -0.3642 -0.3581 -0.3509 -0.3428 -0.3344 -0.3259 -0.3174 -0.3099 -0.3042 -0.2963 -0.2891 -0.2818 -0.2726 -0.2642 -0.2565 -0.2464 -0.2364 -0.2270 -0.2177 -0.2079 -0.1979 -0.1876 -0.1777 -0.1680 -0.1571 -0.1473 -0.1362 -0.1251 -0.1142 -0.1038 -0.0923 -0.0817 -0.0703 -0.0579 -0.0453 -0.0324 -0.0174 0.0001" RANK_AT_ES="49367.0000" RANK_SCORE_AT_ES="-0.1442"/>
  <DTG RANKED_LIST="SLC12A2.SLC12A2.cls#h_versus_l.rnk" TEMPLATE="SLC12A2.cls" GENESET="gene_sets.gmt#KEGG_BASE_EXCISION_REPAIR" ES="-0.6172" NES="-1.7969" NP="0.0085" FDR="0.0646" FWER="0.2040" RND_ES="0.6529 -0.3709 -0.3255 0.4342 -0.3402 -0.3064 -0.4074 -0.4804 0.4081 -0.2579 -0.2870 -0.4395 0.2191 -0.5711 0.3945 -0.4833 0.3134 0.2388 -0.5029 -0.3198 -0.3728 0.3403 0.4170 0.3443 0.4373 -0.4613 0.3810 0.2547 0.2661 0.5037 -0.2008 0.3373 -0.5100 0.1798 0.2881 -0.2562 -0.2764 0.4807 -0.2916 -0.3359 0.5477 -0.4076 0.2578 0.2374 -0.5510 0.3183 -0.3320 0.3174 0.5317 0.5937 -0.2003 0.2536 -0.2825 0.6664 0.3405 -0.4232 0.4022 -0.6383 0.2620 0.4476 0.5341 0.4923 0.4437 -0.3443 -0.4046 -0.2022 -0.2684 -0.2330 0.4315 0.2555 0.3469 0.4248 -0.3417 0.4315 0.3643 0.4393 -0.3471 0.2558 -0.2491 -0.3261 0.4897 0.4891 -0.5447 0.4821 0.2651 0.5331 0.4358 0.5233 -0.3067 0.6217 -0.2705 0.3712 0.2217 -0.5036 0.3398 -0.2517 0.1840 0.2255 0.2763 0.4072 0.3444 -0.3860 0.3325 0.3812 0.4217 -0.3596 0.3676 0.3062 -0.2497 0.2513 0.3800 -0.3397 -0.4684 -0.2539 -0.4269 0.3295 0.3690 -0.2644 -0.2571 -0.1904 0.2598 0.4462 -0.1825 0.4570 -0.5361 0.5851 -0.3469 -0.3682 0.4187 0.2746 0.2951 0.2214 0.4478 0.2397 0.3260 -0.2061 -0.2233 0.3083 -0.1612 0.3844 0.2138 0.1758 -0.4524 0.4484 -0.5234 0.4431 0.1497 -0.2249 -0.4375 0.4028 -0.4212 0.1819 -0.2008 0.2955 0.6024 -0.3533 0.5532 -0.2890 0.4789 0.3794 0.2544 0.3701 -0.2120 0.4161 -0.4445 -0.4777 -0.3493 0.2087 0.5240 -0.6118 0.2468 -0.2719 -0.3158 0.5203 0.4268 -0.3621 -0.5558 0.3476 0.3619 -0.4014 0.4563 0.4612 -0.4536 -0.4354 -0.1913 0.3164 -0.2756 -0.3201 -0.3094 0.2974 0.5606 -0.4011 -0.4046 0.2556 -0.2303 -0.1737 0.2657 0.5018 0.3474 0.2298 -0.2533 -0.3162 -0.3867 -0.2963 0.3060 -0.3799 0.4841 0.4080 -0.3007 -0.3385 -0.2306 -0.4335 0.4319 -0.5814 0.5337 -0.3658 0.1978 0.3356 0.3861 -0.4286 -0.3097 0.2976 -0.3501 0.3292 -0.1758 0.2218 0.3930 0.4749 0.2401 -0.3604 -0.1584 -0.4294 0.1759 0.3692 0.3630 -0.2879 0.2759 -0.3313 0.2799 -0.3837 -0.2363 0.2580 0.2521 -0.4205 0.2472 0.2727 0.4531 -0.2673 -0.3333 -0.2571 0.3360 -0.3306 -0.2402 -0.3274 -0.1729 -0.2240 0.3579 0.2231 -0.5273 -0.1617 0.5366 -0.4315 -0.1584 -0.5339 -0.1458 -0.5479 -0.3220 0.1999 0.4929 -0.4672 -0.4620 0.4812 -0.3632 -0.2234 0.3101 0.5113 0.3364 0.2527 -0.3565 0.2217 0.3617 0.2170 -0.4164 0.3786 0.2701 0.4416 -0.2476 0.2874 -0.1313 0.3533 0.3115 0.4089 0.5240 -0.4463 0.1629 0.2703 0.4342 0.3167 -0.3710 -0.2391 0.3961 0.4144 0.3687 0.2350 0.2628 -0.4750 0.2163 0.2945 -0.4536 -0.3622 0.4346 0.5239 -0.3565 0.5930 -0.5480 0.2806 -0.3314 -0.4680 0.5436 -0.3199 0.2652 0.3519 0.2215 0.2702 0.2086 0.4273 -0.2022 -0.2222 0.3875 -0.4980 -0.1757 0.3954 0.4583 0.4135 0.5457 -0.3983 -0.5188 0.5557 0.2216 -0.3687 0.4810 -0.4940 0.3290 0.6218 0.2703 -0.5670 0.1997 -0.4353 -0.4135 -0.3871 -0.2918 -0.1534 0.3468 -0.3170 -0.3874 -0.2489 -0.3784 0.5821 0.2634 0.2089 0.2897 -0.2706 -0.2642 0.2619 0.6363 -0.4580 0.2781 -0.2902 0.3469 -0.3809 -0.3074 0.2744 0.3571 0.2559 -0.5084 0.4127 0.4670 -0.4199 -0.6220 -0.4100 -0.4519 -0.2608 -0.3215 -0.2000 -0.1786 0.3090 -0.2073 -0.1813 -0.2280 0.5516 0.4077 -0.4039 0.2853 0.3530 0.5305 -0.2264 0.3869 -0.2893 -0.4511 0.3206 -0.3147 0.5415 -0.3988 -0.2110 -0.2127 0.3416 0.3663 0.1869 0.3942 -0.2624 -0.2406 -0.3017 0.4437 0.6611 0.2006 -0.3324 -0.4295 0.2894 -0.4103 -0.3700 -0.2314 -0.3175 0.4377 0.4016 0.3246 0.4632 0.2798 0.2846 -0.2036 0.5814 0.3306 -0.3857 -0.2633 0.2124 0.3862 0.3341 -0.5043 0.5633 0.2899 0.4302 0.2151 -0.3188 -0.3295 -0.2732 -0.2949 -0.4125 -0.2712 0.3013 0.5344 0.4026 -0.2702 0.3806 0.3755 0.2468 -0.3361 0.2346 0.2148 -0.3378 -0.1825 0.2795 0.2742 -0.2883 -0.3141 -0.5449 0.2581 -0.2471 0.5569 -0.1733 -0.4834 0.2729 0.2885 0.2140 -0.3476 0.2371 0.2056 -0.2805 -0.2092 -0.3709 -0.3666 -0.3086 -0.3365 0.4193 0.3216 -0.5574 -0.5488 0.3571 0.5302 0.2653 0.3092 0.5410 -0.5126 -0.1951 -0.5839 -0.2560 0.5415 -0.4377 -0.2503 -0.2352 0.5904 0.2263" HIT_INDICES="1064 14051 18498 18647 19269 22787 24537 24688 25430 26973 34294 35796 36215 37052 37476 37671 38200 41213 41974 43078 45851 47639 48224 49702 50743 51885 52332 52592 52635 53969 54269 54487 54626 54995 55146" ES_PROFILE="0.0398 -0.1778 -0.2473 -0.2393 -0.2407 -0.2993 -0.3281 -0.3281 -0.3396 -0.3670 -0.4955 -0.5167 -0.5176 -0.5248 -0.5239 -0.5185 -0.5184 -0.5582 -0.5561 -0.5581 -0.5849 -0.5895 -0.5708 -0.5637 -0.5446 -0.5216 -0.4835 -0.4403 -0.3930 -0.3560 -0.2960 -0.2305 -0.1609 -0.0851 0.0022" RANK_AT_ES="47638.0000" RANK_SCORE_AT_ES="-0.1220"/>
  <DTG RANKED_LIST="SLC12A2.SLC12A2.cls#h_versus_l.rnk" TEMPLATE="SLC12A2.cls" GENESET="gene_sets.gmt#KEGG_OXIDATIVE_PHOSPHORYLATION" ES="-0.6795" NES="-1.7927" NP="0.0083" FDR="0.0558" FWER="0.2080" RND_ES="-0.4341 0.2242 0.3051 -0.2211 -0.2082 0.3305 0.5293 0.4027 0.4081 0.3420 0.1435 -0.4354 0.3391 0.2588 0.3860 0.1703 0.4547 -0.4086 0.5546 0.1498 -0.5777 0.5244 0.6023 0.2912 -0.2493 0.2573 -0.2167 -0.4302 -0.4207 0.3384 -0.3877 -0.5180 -0.5088 -0.3903 0.5584 0.4520 -0.1928 -0.3400 0.6903 0.3484 -0.3670 -0.3741 0.1894 0.2838 -0.2755 -0.3789 -0.2922 0.4883 0.1932 0.4522 0.1593 0.6365 -0.4973 -0.1784 -0.1568 0.5331 -0.3101 -0.5244 0.1474 0.3899 0.2272 -0.4166 -0.5346 0.1527 -0.6100 -0.4078 0.1716 0.4333 0.3388 0.2901 0.2758 -0.4926 -0.5368 0.3816 0.2734 -0.3423 -0.4218 -0.3692 0.6402 0.4698 0.5811 0.4896 -0.4854 0.4010 -0.5982 -0.1727 0.2712 -0.4436 0.5124 -0.5304 0.3111 0.3222 0.2267 0.3843 0.5142 -0.4622 0.5063 0.2375 -0.2604 0.5290 0.2285 -0.4931 0.5702 0.1982 -0.2551 -0.2436 -0.6398 0.2867 -0.5898 -0.6547 -0.2681 0.5278 -0.4435 0.4404 -0.4219 0.5894 0.5459 -0.3255 -0.4576 0.5192 0.2372 -0.4819 -0.3944 -0.5877 -0.3868 0.3400 -0.3069 0.6421 0.3749 0.5697 0.3265 0.2090 0.3588 -0.3967 0.4528 -0.2720 0.5101 -0.2982 0.1389 -0.3752 0.2954 -0.2891 -0.3816 0.4576 -0.4334 0.2014 0.3926 0.2180 -0.2158 -0.3791 -0.6366 0.3617 -0.1219 0.2166 0.6650 -0.1967 -0.5462 -0.3624 -0.2030 0.3068 0.4925 -0.3206 0.2119 -0.1801 -0.3045 0.2393 0.5782 -0.1695 -0.2005 -0.3082 0.4088 -0.1672 0.2214 0.4418 0.1403 0.2124 0.2555 -0.5404 -0.6411 0.5242 0.3001 -0.2442 -0.7180 0.2273 -0.3012 0.2049 -0.3852 0.7293 -0.6714 0.3932 0.4306 -0.4510 0.3630 0.5809 -0.1265 -0.4358 -0.3580 0.1852 -0.4024 -0.4046 -0.2887 -0.1510 0.2625 -0.5181 -0.1652 -0.1828 0.3940 -0.3471 0.5549 0.3253 -0.2479 0.4735 0.6400 0.1864 -0.5501 0.2951 0.2735 0.6497 -0.2503 -0.4725 -0.2357 -0.3502 -0.1554 0.1728 -0.6167 0.5489 0.2450 0.4517 0.3278 -0.2564 -0.2774 -0.5223 0.2862 0.1880 0.2881 -0.3684 -0.3146 -0.2723 0.3574 0.2960 -0.3860 -0.3693 -0.5693 -0.2171 -0.3444 -0.4957 -0.1557 -0.3526 0.2094 0.5121 0.3538 0.5911 0.4436 -0.6551 0.2722 -0.1598 -0.4728 0.4697 -0.4597 -0.3671 0.4133 -0.4851 -0.2356 0.2433 -0.1938 -0.4189 -0.2772 -0.4911 0.3122 -0.5901 0.5951 0.5558 -0.3667 -0.3858 0.3893 0.3096 -0.5391 -0.5135 0.7236 0.2417 0.6818 0.4101 -0.5111 0.3215 0.3423 -0.2334 -0.2864 -0.1498 0.4124 -0.2872 -0.2617 -0.4144 0.2408 -0.2855 -0.2371 0.3175 0.4683 -0.5813 0.3827 0.1839 -0.3609 -0.2141 0.2165 -0.3622 -0.4434 -0.4873 -0.3982 0.4678 0.2029 -0.3873 -0.3313 -0.1795 0.2195 0.5453 -0.3938 -0.4750 0.4978 0.1918 0.3005 0.5299 -0.1935 0.2807 0.3195 -0.5568 -0.3064 0.5898 0.2311 -0.3488 -0.3791 -0.2738 -0.5387 -0.3314 0.5775 -0.3105 0.4057 -0.1504 -0.1764 0.3349 -0.2080 -0.1884 -0.2988 -0.7670 0.7431 0.6214 -0.2421 -0.5825 0.5218 -0.1520 -0.5435 -0.5395 -0.5674 -0.2709 0.1671 0.1646 -0.4910 0.6468 0.3920 0.6395 -0.5918 -0.6039 -0.2715 0.2885 0.2739 -0.6205 -0.4201 0.3927 -0.1621 -0.4904 0.4930 0.2894 0.3418 -0.4814 -0.2381 -0.6157 -0.4209 0.6086 0.2258 0.3091 -0.5377 0.2744 0.5842 0.4346 0.2201 -0.1860 0.5107 -0.3419 0.5342 -0.3224 -0.3069 0.4847 -0.2328 -0.4212 0.4570 -0.1761 -0.3602 0.6036 0.4544 -0.2048 -0.3978 0.2921 -0.2087 0.4370 0.5468 0.2813 -0.5586 0.6186 -0.4939 0.2045 0.3767 -0.2670 0.3418 0.5386 0.3725 0.1473 0.3846 0.5797 0.5293 0.5704 -0.3231 0.5323 0.2927 0.6176 0.4591 0.2056 0.3453 0.3016 -0.4010 -0.5132 0.4008 -0.3196 -0.5498 -0.5881 -0.2985 0.6663 -0.1996 -0.1422 -0.3688 0.4265 0.6298 0.3875 -0.2160 0.2484 -0.4282 -0.3665 0.1868 0.1744 0.4653 -0.5561 0.3480 -0.2616 -0.1987 0.2325 0.1643 -0.5870 -0.3709 0.4518 0.3658 0.2892 0.4766 0.6948 0.2342 0.2435 -0.1584 -0.5372 0.5854 -0.4632 0.1412 -0.6015 -0.1865 0.6089 -0.5840 0.1760 0.5471 -0.5750 0.6487 -0.6789 0.4235 0.2479 0.3496 0.2613 -0.5172 0.1674 0.1761 -0.4786 0.1782 0.3064 -0.2560 -0.3644 0.6001 0.4517 0.2176 -0.2823 0.2503 -0.5496 0.4320 0.1703 0.5826 -0.6135 -0.4984 -0.2518" HIT_INDICES="563 1132 1234 2009 3233 4276 5117 5301 7286 8118 10745 10781 12315 12656 13151 14221 14487 14736 15061 15794 18249 19153 19212 19529 21040 21058 21559 22601 25571 27482 33542 35492 40777 42936 43018 45209 46429 47636 47788 47836 48796 48961 49368 49386 49468 50064 50369 50419 50551 51068 51188 51399 51768 51827 52077 52171 52298 52363 52467 52575 52627 52739 52812 52923 52978 53031 53121 53163 53167 53196 53285 53311 53320 53375 53498 53570 53578 53603 53606 53609 53669 53850 53891 54021 54141 54161 54236 54368 54370 54371 54416 54513 54557 54669 54753 54760 54801 54985 55058 55087 55123 55244" ES_PROFILE="0.0057 0.0088 0.0201 0.0175 0.0050 -0.0052 -0.0123 -0.0077 -0.0369 -0.0456 -0.0879 -0.0833 -0.1063 -0.1079 -0.1124 -0.1278 -0.1287 -0.1294 -0.1316 -0.1414 -0.1833 -0.1973 -0.1961 -0.1996 -0.2252 -0.2238 -0.2313 -0.2490 -0.3024 -0.3370 -0.4461 -0.4801 -0.5727 -0.6078 -0.6051 -0.6397 -0.6561 -0.6716 -0.6678 -0.6621 -0.6724 -0.6681 -0.6679 -0.6606 -0.6544 -0.6571 -0.6542 -0.6466 -0.6404 -0.6406 -0.6335 -0.6278 -0.6245 -0.6156 -0.6097 -0.6010 -0.5926 -0.5831 -0.5741 -0.5649 -0.5548 -0.5455 -0.5354 -0.5258 -0.5150 -0.5041 -0.4937 -0.4823 -0.4703 -0.4586 -0.4478 -0.4357 -0.4234 -0.4117 -0.4010 -0.3892 -0.3762 -0.3634 -0.3503 -0.3371 -0.3248 -0.3143 -0.3012 -0.2892 -0.2767 -0.2623 -0.2486 -0.2354 -0.2198 -0.2042 -0.1893 -0.1748 -0.1592 -0.1444 -0.1285 -0.1112 -0.0943 -0.0787 -0.0603 -0.0408 -0.0209 0.0004" RANK_AT_ES="48795.0000" RANK_SCORE_AT_ES="-0.1364"/>
  <DTG RANKED_LIST="SLC12A2.SLC12A2.cls#h_versus_l.rnk" TEMPLATE="SLC12A2.cls" GENESET="gene_sets.gmt#KEGG_NUCLEOTIDE_EXCISION_REPAIR" ES="-0.5968" NES="-1.7636" NP="0.0044" FDR="0.0637" FWER="0.2580" RND_ES="0.4925 -0.5461 0.1994 0.3966 0.2391 0.2004 -0.2894 -0.4857 0.3305 0.2258 -0.2596 -0.4773 0.1638 -0.3913 0.2136 -0.4833 -0.2203 0.1747 -0.4598 -0.2620 -0.4770 0.2208 -0.3762 0.4773 0.3256 -0.3656 0.2442 0.3357 -0.1732 0.4673 0.1617 0.3951 -0.4833 0.2344 0.3912 -0.3354 -0.2180 0.5511 -0.2716 -0.5156 0.6465 -0.3977 0.2885 0.2777 -0.4630 0.2103 -0.2942 -0.2098 0.4926 0.5382 0.1827 0.2360 0.2321 0.6308 0.4430 -0.2293 0.3665 -0.5437 0.3617 0.3908 0.5655 0.2530 0.3573 -0.3666 -0.2697 0.2458 -0.3547 -0.1927 0.5060 0.3512 0.2593 0.5568 -0.2656 0.4407 0.2831 0.3160 -0.5230 0.3190 -0.2135 -0.3472 0.3151 0.4231 -0.4933 0.2080 -0.1913 0.5400 0.3286 0.4491 -0.1968 0.5498 0.1884 0.5292 0.2316 -0.5281 -0.1855 -0.2629 0.1992 0.1927 0.2113 0.3133 0.4921 -0.3458 0.3670 0.3878 0.5812 0.2506 0.4497 0.3195 -0.3538 -0.2645 0.4530 -0.3571 -0.2665 -0.2243 -0.4463 0.2320 0.2285 -0.4053 -0.2251 -0.2600 0.1787 0.2319 0.3120 0.4864 -0.4163 0.4873 0.2213 -0.4578 0.5527 -0.2484 0.3179 -0.3029 0.4427 -0.2762 0.1999 0.3516 0.2978 0.1554 -0.4089 0.4115 -0.1870 0.1931 -0.3825 0.1852 -0.3680 0.6046 0.2682 0.2434 -0.3592 -0.3068 -0.3744 -0.2245 -0.1988 -0.2847 0.6572 -0.2313 0.5632 -0.2318 0.4543 0.3960 -0.3617 0.2936 0.1671 0.2054 -0.4446 -0.5259 -0.3153 0.1964 0.5601 -0.4195 -0.2583 0.2961 -0.2903 0.4229 0.4700 -0.4517 -0.4493 0.5195 0.4169 0.2233 -0.3202 0.2934 -0.5187 -0.3163 -0.3119 0.3457 0.2150 -0.3240 -0.2394 0.4547 0.5371 -0.5380 -0.5213 0.3280 -0.2504 0.1615 0.2421 0.4811 0.2580 -0.1806 0.2523 -0.3332 -0.4848 0.5299 0.2467 -0.4163 0.2633 0.5673 -0.3314 -0.3372 0.1534 -0.4003 0.3788 -0.5693 0.4895 -0.2857 -0.2816 0.4609 -0.1546 -0.2698 -0.2518 0.2374 -0.4730 0.3784 0.2507 0.2393 0.3489 0.4776 0.3046 -0.4274 0.2200 -0.5098 0.2892 0.2538 -0.2943 0.3520 -0.2078 0.2237 0.3836 -0.2848 -0.3464 0.2233 0.2566 -0.2519 -0.1858 0.3477 0.3339 -0.2268 -0.2716 0.2651 0.2848 -0.3616 -0.2611 -0.2296 0.2530 -0.3867 0.3445 -0.2097 -0.2205 -0.2749 0.4669 -0.4160 -0.1881 -0.3756 0.5008 -0.7166 -0.4841 0.3751 0.3569 -0.2315 -0.3650 0.4708 -0.4606 -0.2075 0.4912 0.5499 0.3231 0.4457 -0.2998 -0.1920 0.4406 -0.2127 -0.3309 0.2301 0.3863 0.2583 -0.4175 0.2894 -0.2177 0.3443 0.2260 0.5017 0.5102 -0.2258 0.3883 -0.3161 0.3834 0.4094 -0.5101 0.3004 0.5034 0.3778 0.3865 -0.3342 0.1475 -0.4043 0.3171 0.2320 -0.5893 -0.2820 0.3204 0.3972 0.3054 0.6133 -0.2774 0.2866 -0.3050 -0.4971 0.5268 -0.2702 0.3020 0.3532 -0.1341 0.4806 0.1647 0.4335 -0.3481 -0.2738 0.4008 -0.3453 0.2981 0.3500 0.1818 0.5212 0.4331 -0.4048 -0.4988 0.5957 0.4721 -0.3611 0.6214 -0.3807 0.2857 0.5153 0.2904 -0.5094 0.3231 -0.3993 -0.3327 -0.3065 -0.3294 -0.3181 0.3242 -0.2106 -0.3305 -0.2978 -0.4056 0.5134 0.3427 0.2137 -0.2059 -0.2988 -0.3798 0.2697 0.6028 -0.5302 0.3205 -0.2066 0.3044 -0.3362 -0.3171 0.5150 0.2616 0.2438 -0.5271 0.3111 -0.1680 -0.2332 -0.5208 -0.3356 -0.4748 0.2447 -0.3110 -0.3861 -0.2461 0.3760 -0.1965 0.3006 0.1577 0.4503 0.4588 -0.4860 -0.2465 0.3666 0.5388 -0.2368 0.3045 0.1880 -0.5928 0.5192 -0.1691 0.4468 -0.3997 -0.3722 0.2564 0.2534 -0.1777 -0.1941 0.1912 0.2353 -0.3200 0.3382 0.3460 0.6027 0.3227 -0.1927 -0.3893 -0.1754 -0.4169 -0.4872 0.4732 -0.4112 0.3696 0.2250 0.2438 0.5493 0.2239 0.1670 -0.2893 0.4921 0.3665 0.1908 -0.3742 -0.2594 0.4149 0.1760 -0.5418 0.6601 -0.4136 0.3482 0.3125 -0.3614 -0.3857 -0.2135 -0.3371 -0.3571 0.2081 0.2649 0.3346 0.4435 -0.1812 0.4384 -0.2125 -0.1724 0.1515 0.2383 -0.2709 -0.3124 0.2116 0.2398 0.2234 0.2121 -0.2983 -0.4195 0.4107 0.3684 0.5572 -0.3995 -0.5617 0.2551 0.2663 -0.2210 0.1785 0.3350 -0.2417 -0.3042 -0.1856 -0.3103 -0.4064 0.2405 -0.4414 0.2598 -0.1147 -0.5593 -0.5087 0.3567 0.5077 -0.3163 0.2418 0.5712 -0.4893 -0.2250 -0.5811 0.3065 0.3089 -0.5574 -0.1942 0.3400 0.5931 -0.2713" HIT_INDICES="1707 8022 13132 13730 14893 18301 18498 19120 19754 19786 22525 22787 26676 30546 31143 36215 36359 37476 37671 37835 39670 41823 41974 42822 45188 45687 47611 47801 49012 49277 50066 50743 51014 51144 51284 51986 52332 52667 54256 54487 55031 55146 55164 55224" ES_PROFILE="0.0091 -0.0838 -0.1615 -0.1583 -0.1667 -0.2197 -0.2148 -0.2183 -0.2226 -0.2160 -0.2614 -0.2622 -0.3321 -0.4020 -0.4123 -0.4989 -0.4962 -0.5098 -0.5064 -0.5023 -0.5261 -0.5529 -0.5433 -0.5451 -0.5708 -0.5619 -0.5754 -0.5570 -0.5545 -0.5341 -0.5212 -0.5040 -0.4786 -0.4500 -0.4212 -0.3997 -0.3701 -0.3388 -0.3170 -0.2674 -0.2121 -0.1444 -0.0740 0.0008" RANK_AT_ES="47610.0000" RANK_SCORE_AT_ES="-0.1215"/>
  <DTG RANKED_LIST="SLC12A2.SLC12A2.cls#h_versus_l.rnk" TEMPLATE="SLC12A2.cls" GENESET="gene_sets.gmt#KEGG_HOMOLOGOUS_RECOMBINATION" ES="-0.6681" NES="-1.7384" NP="0.0164" FDR="0.0718" FWER="0.3140" RND_ES="0.5545 -0.6171 0.3896 0.4487 -0.3027 -0.3134 -0.5145 -0.4451 0.3623 0.2458 -0.2798 -0.4918 0.3613 -0.5960 -0.2775 -0.4905 0.2624 0.3343 -0.5139 -0.4448 -0.2511 -0.3130 -0.2908 0.3414 0.3837 -0.3549 0.3256 0.3889 0.3710 0.5831 0.2123 0.5309 -0.4759 0.4155 0.2844 -0.2953 -0.1860 0.6718 -0.2935 -0.5314 0.6057 -0.4111 0.1606 0.3290 -0.5106 0.1742 -0.2541 -0.3456 0.5279 0.6103 -0.3809 -0.2287 -0.1992 0.6639 0.4609 -0.4183 0.4513 -0.7069 0.3786 0.3632 0.6926 0.4720 0.3632 -0.3683 -0.4010 0.2967 -0.4280 -0.4751 0.5078 0.2319 0.2167 0.6454 -0.4609 -0.1915 0.3213 0.4665 -0.5791 0.4700 -0.4096 -0.4683 0.5031 0.4249 -0.5733 -0.1597 0.2825 0.4742 0.4496 0.6347 -0.3418 0.6708 0.2170 0.4278 0.4720 -0.6627 0.3237 -0.2131 -0.2407 0.3568 -0.2527 0.3344 0.4008 -0.5492 0.1842 0.3703 0.6399 -0.4356 0.6299 0.3109 -0.3871 0.2877 0.4300 -0.3885 -0.5006 -0.1885 -0.3512 0.2969 0.2174 -0.4115 -0.2627 -0.3221 0.2964 0.4468 0.2910 0.5523 -0.5187 0.6545 0.3936 -0.5218 0.5305 0.1930 0.4301 -0.2255 0.5590 -0.2993 -0.2813 0.3943 0.3073 0.2103 -0.2416 0.4535 -0.2369 0.4469 -0.4604 -0.2889 -0.4786 0.6366 -0.3604 0.1695 -0.4573 0.4686 -0.2827 0.3965 -0.2822 -0.4149 0.6625 -0.5270 0.4875 -0.2405 0.4577 0.4411 0.2202 0.3740 0.2613 0.4733 -0.2697 -0.5752 -0.4692 -0.2551 0.5137 -0.5788 -0.4037 0.1757 -0.2977 0.5269 0.3796 -0.4483 -0.6106 0.4880 0.6081 -0.4561 -0.2110 0.3658 -0.5449 -0.2812 -0.2649 0.3343 -0.3408 -0.3337 -0.2831 0.3301 0.5120 -0.5959 -0.5892 -0.2267 -0.4140 -0.1991 -0.2044 0.5522 0.3610 0.2366 -0.1777 -0.2439 -0.5240 0.4060 0.3615 -0.5230 0.4158 0.5121 -0.4963 -0.3610 -0.3709 -0.3953 0.4761 -0.6818 0.6385 -0.5439 -0.1915 0.4994 0.4104 -0.1749 -0.2746 0.3322 -0.5266 0.3788 0.4074 -0.3091 0.5273 0.5354 0.2367 -0.5531 0.2324 -0.4415 0.2840 0.3347 0.3484 0.2803 0.3520 -0.3175 0.3240 -0.2992 -0.3506 0.2008 0.3264 -0.4520 0.2796 0.3526 0.4272 -0.3615 0.3212 -0.2940 0.5160 -0.5229 -0.3630 0.3787 -0.2193 -0.4590 0.3440 -0.3629 -0.3308 -0.2734 0.5528 -0.5169 0.2467 -0.3278 -0.2357 -0.6997 -0.4085 0.3518 0.3383 -0.2242 -0.5523 0.2966 -0.5292 -0.2500 0.3780 0.5482 0.4970 0.5316 -0.5297 -0.2440 0.3435 -0.3785 -0.2620 -0.2626 0.3132 0.4117 -0.2429 0.4052 -0.2209 0.2914 0.3653 0.3764 0.5491 -0.5114 0.2571 0.2775 0.4429 0.5246 -0.6056 0.2288 0.4889 0.6243 0.4844 -0.2845 -0.2538 -0.4669 0.2218 0.2354 -0.5010 -0.4520 0.5398 0.5215 0.2935 0.6538 -0.5015 0.3216 -0.4775 -0.4027 0.6038 -0.1994 -0.3126 -0.3129 0.2571 0.3532 -0.4530 0.5397 -0.4676 -0.4879 0.2989 -0.4032 0.2489 0.5049 0.2999 0.4587 0.5829 -0.4195 -0.5766 0.6085 0.1805 -0.5426 0.5888 -0.2945 0.3733 0.6018 0.2921 -0.3763 0.2706 -0.4950 -0.3486 -0.3574 -0.2679 -0.2032 0.2518 -0.1369 -0.2446 -0.4504 -0.4830 0.5864 0.3667 0.2493 -0.3504 -0.4617 0.2319 0.3639 0.5898 -0.5624 -0.2397 0.4188 0.3508 -0.4258 -0.5169 0.4619 0.1711 0.4169 -0.5374 0.5054 -0.2214 -0.4255 -0.6365 -0.5363 -0.4970 -0.3002 -0.5047 -0.4619 -0.3842 -0.2275 0.2485 -0.3206 0.3056 0.6274 0.4505 -0.5047 0.2563 0.4257 0.6177 -0.4300 0.4044 -0.3029 -0.4712 0.5504 -0.2187 0.4667 -0.5740 0.3420 0.3004 0.2659 0.3132 -0.2737 -0.1947 -0.2922 -0.3571 -0.3792 0.4528 0.6670 0.3407 -0.2219 -0.5241 -0.2799 -0.3932 -0.4405 0.4690 -0.5260 0.3822 0.3354 0.3954 0.6306 0.4659 0.4066 -0.3930 0.6615 0.2490 -0.2059 -0.2398 0.1960 0.4068 0.2662 -0.4324 0.5886 -0.3148 0.4501 0.3577 -0.3721 -0.3205 -0.3918 -0.4064 -0.4457 0.3056 0.2889 0.3615 0.3241 -0.2392 0.4437 0.5190 0.4300 0.3651 0.3514 -0.1866 -0.3724 -0.2290 0.2236 -0.2456 -0.2561 -0.3213 -0.6344 0.2650 0.3534 0.6836 -0.2919 -0.5739 0.3708 0.4321 -0.3700 -0.4994 0.2108 0.2887 0.2148 0.2871 -0.3263 -0.3308 -0.4017 -0.3319 0.5550 0.3623 -0.5626 -0.5785 -0.2571 0.5728 -0.2679 0.1470 0.5601 -0.5864 -0.2653 -0.6748 -0.1834 0.5632 -0.5493 -0.4200 0.4234 0.6536 0.3446" HIT_INDICES="1203 4444 18155 19786 20513 22787 24425 25922 32244 32479 36215 36439 41974 47726 47837 48716 48814 49012 49359 50997 52284 52518 55031 55146 55203 55224" ES_PROFILE="0.0458 0.0310 -0.2037 -0.2224 -0.2259 -0.2610 -0.2871 -0.3125 -0.4250 -0.4270 -0.4868 -0.4826 -0.5640 -0.6351 -0.6038 -0.5835 -0.5486 -0.5149 -0.4825 -0.4660 -0.4350 -0.3832 -0.3295 -0.2253 -0.1145 0.0008" RANK_AT_ES="47725.0000" RANK_SCORE_AT_ES="-0.1230"/>
  <DTG RANKED_LIST="SLC12A2.SLC12A2.cls#h_versus_l.rnk" TEMPLATE="SLC12A2.cls" GENESET="gene_sets.gmt#KEGG_GLUTATHIONE_METABOLISM" ES="-0.5322" NES="-1.7035" NP="0.0040" FDR="0.0887" FWER="0.3980" RND_ES="-0.2900 0.3115 0.2890 0.2832 0.2520 0.2336 -0.2264 -0.2345 -0.3890 -0.2638 0.2429 -0.3031 0.3745 -0.4602 0.2609 0.2035 -0.1885 -0.2591 -0.2380 0.3096 -0.2603 -0.2853 0.4299 0.2697 0.5123 -0.2413 0.2090 -0.3845 0.2102 0.3564 -0.2240 0.2540 -0.3793 0.2965 0.4516 -0.2871 -0.3400 -0.2998 -0.2844 -0.3823 0.2565 -0.3172 0.2251 0.4483 -0.3368 0.1616 -0.2195 0.2525 -0.3324 0.4048 -0.3188 0.3423 -0.2893 -0.2791 0.2797 0.2737 -0.3643 -0.6199 0.1978 -0.2684 0.3709 0.4601 -0.3734 0.4275 -0.3793 -0.2018 0.2757 0.2429 -0.3669 0.4121 -0.2374 -0.3170 -0.2934 0.4091 0.4200 0.2373 -0.3770 0.3520 -0.3379 0.2657 0.3201 -0.2781 -0.2691 -0.2456 -0.2282 -0.4158 0.3440 0.2715 0.3932 0.2673 0.2817 0.3267 -0.3679 -0.3620 0.2705 -0.3357 0.2375 -0.3057 0.3827 0.4274 0.4068 -0.4590 0.2838 0.3217 0.1822 -0.3000 -0.2526 0.2144 -0.2888 0.2129 0.2437 0.4826 -0.2935 0.2803 -0.4985 0.2155 0.2429 0.3124 -0.1907 0.2530 0.4499 -0.2335 -0.4273 -0.2743 -0.3947 0.3034 0.2929 0.2404 0.2301 -0.2401 0.3090 0.3281 -0.1728 -0.3044 0.3762 -0.3163 0.5327 0.4218 0.2930 0.2898 -0.3890 -0.3670 -0.4474 0.4357 -0.2240 0.2021 0.2277 -0.2754 0.2935 -0.2465 -0.3160 -0.2690 0.2056 -0.5057 0.4606 -0.3518 -0.2213 -0.2110 0.2477 0.2513 0.3803 -0.2066 -0.1917 0.2459 -0.1605 -0.2464 0.3378 0.2783 0.3030 -0.4433 -0.3753 -0.2249 0.2314 0.4079 0.2307 0.2015 0.2212 -0.5235 -0.2082 0.2883 0.3031 0.3287 -0.3880 0.3255 -0.2357 -0.3818 0.2308 0.2188 -0.3111 -0.3206 -0.2511 -0.3076 0.2483 0.4624 -0.2819 -0.2922 -0.3942 -0.2101 0.3088 -0.3067 -0.4399 0.3411 -0.2763 0.3246 -0.1722 -0.2015 0.3592 0.2755 0.2123 -0.3083 -0.3880 -0.3029 0.2311 0.2600 -0.2643 -0.2800 0.4302 0.2652 -0.1967 -0.2229 -0.4488 0.2194 0.2543 -0.3014 -0.4675 0.3350 -0.2574 0.3313 0.3102 -0.2635 -0.3150 -0.2725 0.2088 0.3924 0.2110 -0.2800 0.3235 0.2641 -0.2366 0.1708 -0.2842 -0.3824 -0.2465 -0.2101 -0.2241 -0.5110 0.3214 -0.5049 0.3461 0.3844 0.2364 0.6215 0.4477 -0.4660 -0.2822 -0.2784 -0.2391 0.1858 -0.3743 0.2719 0.5757 -0.4251 -0.2527 -0.2715 -0.2418 -0.3388 0.3468 -0.5278 0.3380 -0.3316 0.3206 0.2533 -0.2984 -0.3168 0.3026 0.2539 0.2066 -0.2211 0.3363 -0.2627 0.2508 0.2562 -0.1979 0.3183 0.1983 0.2595 -0.3159 -0.2270 -0.2732 0.3008 0.1992 -0.2294 0.2324 -0.2623 0.5044 0.2352 -0.2406 -0.2137 0.2705 -0.2160 -0.3336 -0.2592 -0.3941 -0.4593 -0.2773 -0.3750 -0.3745 0.3259 -0.2254 -0.2977 -0.2428 0.2784 -0.2755 0.3334 -0.4052 -0.5091 -0.2444 0.3819 -0.1429 0.4025 -0.4167 0.2140 -0.1840 -0.5092 0.2064 0.3055 0.1997 -0.2050 0.4274 -0.3007 -0.4327 0.2279 0.4345 0.3231 0.3470 0.2485 -0.3504 0.5357 -0.4434 -0.2950 0.2442 -0.4336 0.4300 0.3671 0.3335 -0.4718 0.3761 -0.4032 0.2776 0.2348 -0.2136 0.2370 0.2002 -0.3832 -0.3591 0.3872 0.1759 -0.2193 -0.2519 -0.3340 -0.2003 0.5134 -0.3046 -0.2774 0.2438 0.3641 -0.4676 -0.2022 -0.2478 -0.3643 0.3338 -0.3085 -0.2220 -0.2823 0.2416 0.4328 0.5740 0.3108 -0.3276 -0.3302 0.3291 0.3261 0.4506 -0.3144 -0.1846 0.2799 0.2823 -0.3351 -0.3354 0.4246 -0.3962 -0.3051 0.5078 -0.2153 -0.2961 0.4178 0.3885 -0.2490 -0.3844 0.2582 -0.3613 0.4455 0.1897 0.2548 -0.3681 -0.2743 -0.3703 -0.3181 0.3282 -0.4071 0.4315 0.3975 -0.3431 0.3650 -0.2596 -0.3547 0.3473 0.3027 -0.4260 0.4156 -0.2553 0.3312 -0.2154 0.4264 0.2890 0.4267 0.2069 0.2137 0.2396 -0.2224 0.2546 -0.2925 -0.4784 0.3734 -0.2355 0.2322 -0.2700 0.3667 0.2649 -0.2785 -0.2818 -0.3385 0.2587 -0.4113 0.3494 0.2264 -0.2821 -0.4991 0.3732 -0.2386 -0.3441 -0.2703 0.1787 0.2583 -0.4566 -0.2186 0.3931 0.3627 0.3024 -0.1778 -0.2820 0.3964 0.2475 -0.3699 0.2970 0.2774 0.4664 -0.3747 -0.4362 0.3886 -0.3048 -0.4444 0.4111 -0.2730 0.2928 -0.2902 0.3266 0.1885 0.1961 -0.4584 -0.2048 -0.3790 -0.2823 -0.4338 -0.2851 0.2997 0.2806 -0.2515 0.2849 0.2300 0.3574 0.2827 -0.3101 -0.3503 0.4075 0.2338 -0.2713 -0.3523 0.2914 0.2824" HIT_INDICES="1545 3473 7615 8428 10727 11933 13245 14842 17556 21565 22361 22471 24184 27135 31139 34359 34385 37663 37775 38308 38868 38929 39527 40711 42850 43164 44614 44620 45186 45981 46379 46505 46836 48473 49292 49310 50515 50965 51933 51948 52454 52830 53519 53658 54253 54378 54461 54752 55221" ES_PROFILE="0.0102 0.0047 -0.0497 -0.0450 -0.0700 -0.0767 -0.0868 -0.1039 -0.1441 -0.2119 -0.2222 -0.2202 -0.2488 -0.3020 -0.3740 -0.4294 -0.4269 -0.4799 -0.4753 -0.4778 -0.4802 -0.4735 -0.4757 -0.4872 -0.5133 -0.5060 -0.5171 -0.5021 -0.4964 -0.4937 -0.4832 -0.4676 -0.4551 -0.4631 -0.4545 -0.4314 -0.4265 -0.4066 -0.3924 -0.3610 -0.3363 -0.3074 -0.2793 -0.2403 -0.2041 -0.1576 -0.1095 -0.0607 0.0008" RANK_AT_ES="44613.0000" RANK_SCORE_AT_ES="-0.0922"/>
  <DTG RANKED_LIST="SLC12A2.SLC12A2.cls#h_versus_l.rnk" TEMPLATE="SLC12A2.cls" GENESET="gene_sets.gmt#KEGG_PYRIMIDINE_METABOLISM" ES="-0.4881" NES="-1.6715" NP="0.0088" FDR="0.1054" FWER="0.4760" RND_ES="0.3667 -0.3365 -0.2104 0.2799 0.2667 0.1720 -0.2126 -0.2929 0.3038 0.2686 -0.2500 -0.3906 0.3143 -0.3579 0.2653 -0.3584 0.2962 -0.2062 -0.3211 -0.2984 -0.3956 0.2289 0.3686 0.3501 0.2800 -0.2671 0.1911 -0.3224 -0.2058 0.4027 -0.2292 0.2030 -0.3607 0.1944 0.3382 0.2509 -0.2245 0.3191 0.3179 -0.3731 0.3548 -0.2526 -0.2019 0.2134 -0.2901 -0.2320 0.2254 0.2484 0.3631 0.4621 -0.2603 0.3708 -0.2564 0.4068 0.3428 0.2622 0.2205 -0.4653 0.1882 0.3438 0.4812 0.2444 0.2593 -0.3132 -0.3121 -0.2874 -0.2511 0.2814 0.2622 0.2801 0.2300 0.3280 -0.3765 0.3689 0.3277 0.3343 -0.3335 0.2419 0.2238 -0.2047 0.3283 0.3355 -0.4201 0.3579 -0.3142 0.3317 0.3568 0.3211 0.1913 0.3717 0.1760 0.3954 -0.2319 -0.3885 0.2727 -0.3013 0.1966 0.1557 -0.2106 0.3256 0.2645 -0.3618 0.2521 0.3067 0.3993 -0.2460 -0.2282 0.2814 -0.3463 -0.2823 0.2532 0.1710 -0.3784 0.2814 -0.4531 0.3525 0.2399 -0.3337 -0.3821 0.2516 -0.2280 0.2557 0.2550 0.3465 -0.4143 0.4382 -0.2882 -0.2277 0.3895 0.2166 0.1916 0.1990 0.3354 -0.3199 0.2502 0.2218 0.2836 -0.1810 -0.2989 0.2396 0.1916 -0.1728 -0.2803 0.3165 -0.4334 0.4312 0.2201 -0.2393 -0.2946 -0.2534 -0.4491 0.1673 -0.1841 0.2487 0.6043 -0.1839 0.3146 -0.2441 0.3487 0.2795 0.1787 0.2715 0.2212 0.2395 -0.3808 -0.4214 0.1777 0.1736 0.5010 -0.3453 -0.2346 0.2158 -0.2526 0.4079 0.3598 -0.3727 -0.4196 -0.2091 0.2203 0.2316 0.2204 0.2865 -0.4788 -0.2289 -0.2416 0.3555 -0.2552 0.2811 -0.2801 0.2397 0.3343 -0.4458 -0.3936 0.3957 -0.2195 -0.1763 -0.3002 0.3858 0.1791 -0.3410 -0.2540 -0.3154 -0.3335 0.3003 0.1568 -0.2801 0.3514 0.3230 0.1929 -0.2088 -0.1946 -0.2657 0.3394 -0.3892 0.2322 -0.2573 0.2790 0.3892 0.2181 -0.4065 -0.3242 0.2792 -0.2472 0.2844 -0.3208 -0.2531 0.2092 0.3525 0.1994 -0.3644 -0.2224 -0.3982 0.1311 0.2984 0.2457 0.1934 -0.1899 -0.1801 0.2417 -0.1735 -0.2550 0.2310 0.2442 -0.3141 -0.2549 -0.2127 0.2790 -0.3006 -0.3139 0.3627 0.1991 -0.2355 0.2618 -0.4038 0.1419 -0.2049 0.1895 -0.2080 -0.3304 -0.2788 0.3672 -0.3346 0.1444 -0.2410 0.3031 -0.4564 -0.2197 -0.2398 0.2992 -0.3337 -0.3169 0.4276 -0.3042 -0.2335 0.3683 0.2865 -0.2478 -0.2114 0.2770 0.1898 0.4004 0.2991 -0.4767 0.3560 0.3547 0.2958 -0.3147 0.1881 -0.2936 0.2286 0.2921 0.2908 0.4580 -0.1998 0.1975 0.2412 0.3679 0.1758 -0.2684 0.3184 0.4114 0.2646 0.3024 -0.2279 -0.2315 -0.4080 0.1851 0.2990 -0.3493 -0.1636 0.2211 0.3687 0.2280 0.5442 -0.3185 -0.2282 0.2015 -0.3649 0.5197 -0.1558 0.1995 0.2961 -0.1982 -0.2490 -0.2456 0.2967 0.1508 -0.2931 0.2327 -0.3182 -0.3319 0.2518 0.2678 0.3756 0.3402 -0.2527 -0.4208 0.5149 0.2856 -0.3202 0.3752 -0.4551 0.3547 0.4451 0.2696 -0.4623 0.2727 -0.2310 -0.4929 -0.3063 -0.3697 -0.2453 0.2278 -0.2620 -0.2818 -0.2148 -0.2743 0.4492 0.2210 -0.2053 -0.1912 0.1657 -0.1852 -0.3109 0.4156 -0.2417 0.2332 -0.2492 0.4582 -0.3481 0.2463 -0.1884 -0.2304 -0.2543 -0.3107 0.3664 0.2406 0.1777 -0.4702 -0.2572 -0.1789 0.1544 0.2598 -0.2752 0.1551 0.3018 0.2811 -0.2004 0.2009 0.4652 0.2290 -0.4812 0.2953 0.3690 0.2811 0.3213 0.3384 -0.2683 -0.3748 0.3728 -0.2802 0.4020 -0.2548 0.2370 -0.3306 0.3885 -0.2033 -0.2927 0.3893 -0.2613 0.2551 0.3173 0.3086 0.4802 0.2354 0.2295 -0.2355 0.3105 -0.3459 -0.3180 0.3017 -0.2333 0.3069 0.2452 0.2259 0.4012 -0.2110 -0.2327 0.3024 0.4268 0.2327 -0.2124 -0.2873 0.2896 0.2444 0.2080 -0.4008 0.4471 0.2603 0.2220 -0.2041 -0.2711 -0.3300 -0.3633 -0.2289 -0.3664 0.1983 -0.2203 0.4277 0.3096 -0.2057 0.2641 0.2018 -0.2504 -0.2639 0.2017 0.3068 -0.3032 0.2847 0.3739 0.2160 0.2742 -0.1493 -0.4472 0.4823 -0.2688 0.4881 -0.3333 -0.4414 0.2448 -0.2746 -0.2879 0.2281 -0.1985 0.3416 -0.3658 0.2284 0.3120 -0.2139 -0.2910 -0.2971 0.3549 0.2585 -0.5044 -0.4410 0.2374 0.4061 -0.2138 0.3551 0.4471 -0.2862 -0.2491 -0.4496 -0.2455 0.2522 -0.3647 0.3124 -0.2743 0.4289 -0.1792" HIT_INDICES="179 326 680 1058 1063 2065 3029 4010 8471 8555 8631 9733 9988 10727 12308 13689 14034 16529 16800 16975 18498 19237 19299 21264 21544 21992 22471 22787 24204 25134 25343 30659 34422 34908 35257 36215 37671 37731 38440 39065 39764 39797 39898 40375 40711 40836 41072 41843 41896 41974 42222 42332 43090 43194 44433 45155 45279 45414 45812 45819 46446 46639 48001 48295 48367 48408 48915 49240 49876 50346 51046 51505 52332 52426 53294 53370 53450 53593 53741 53911 53952 54075 54078 54465 54487 54542 54603 54701 54797 54870 54890 54958 55138 55146 55253 55264" ES_PROFILE="0.0223 0.0429 0.0567 0.0680 0.0860 0.0828 0.0784 0.0725 -0.0001 0.0065 0.0133 0.0009 0.0037 -0.0027 -0.0251 -0.0445 -0.0454 -0.0863 -0.0871 -0.0862 -0.1104 -0.1208 -0.1189 -0.1523 -0.1553 -0.1615 -0.1685 -0.1726 -0.1973 -0.2134 -0.2166 -0.3128 -0.3798 -0.3871 -0.3918 -0.4071 -0.4307 -0.4290 -0.4388 -0.4467 -0.4556 -0.4524 -0.4504 -0.4550 -0.4569 -0.4548 -0.4547 -0.4638 -0.4600 -0.4565 -0.4559 -0.4529 -0.4611 -0.4574 -0.4736 -0.4799 -0.4753 -0.4708 -0.4709 -0.4639 -0.4676 -0.4634 -0.4793 -0.4756 -0.4678 -0.4594 -0.4589 -0.4549 -0.4559 -0.4533 -0.4539 -0.4495 -0.4503 -0.4377 -0.4370 -0.4216 -0.4061 -0.3912 -0.3760 -0.3606 -0.3428 -0.3259 -0.3068 -0.2927 -0.2718 -0.2512 -0.2304 -0.2096 -0.1880 -0.1654 -0.1416 -0.1180 -0.0938 -0.0664 -0.0362 0.0001" RANK_AT_ES="48000.0000" RANK_SCORE_AT_ES="-0.1265"/>
  <DTG RANKED_LIST="SLC12A2.SLC12A2.cls#h_versus_l.rnk" TEMPLATE="SLC12A2.cls" GENESET="gene_sets.gmt#KEGG_BUTANOATE_METABOLISM" ES="-0.5329" NES="-1.6419" NP="0.0088" FDR="0.1207" FWER="0.5380" RND_ES="-0.4042 -0.4117 0.5507 0.1924 -0.3018 0.2215 -0.1258 -0.2152 -0.2985 0.4741 0.3730 -0.3149 0.2494 0.3337 -0.4521 -0.2035 -0.2714 0.1895 0.4542 0.3126 -0.2368 0.4520 -0.3006 0.6533 -0.3364 -0.3573 -0.1464 0.4651 0.1886 0.4085 -0.1867 -0.5565 0.2288 0.3772 0.3372 0.3740 -0.2560 -0.2916 0.5614 0.2923 -0.1944 -0.4403 -0.2809 0.3631 -0.2348 0.2270 -0.3607 0.3312 0.3908 -0.2767 0.3889 0.3474 -0.3108 0.2689 -0.2589 0.2968 0.2673 0.2826 -0.2836 -0.4277 -0.4811 0.4293 -0.2716 0.2740 -0.3304 -0.5141 -0.2867 -0.3084 -0.4442 -0.4005 -0.2264 0.2898 -0.2654 -0.2968 0.3606 -0.3987 -0.4733 0.1829 0.4205 -0.4429 0.3086 -0.2354 -0.2260 -0.1972 -0.2166 0.3019 -0.2083 -0.3572 0.2418 -0.2534 -0.3681 0.3989 -0.2132 0.2435 -0.3203 -0.2550 -0.2577 -0.1836 -0.2822 0.4239 -0.2515 0.2424 -0.3502 0.5630 0.2931 0.3844 -0.1860 0.2705 -0.2993 0.1803 -0.2085 0.3525 0.1732 -0.2700 -0.3059 0.2049 0.3083 0.3816 0.3526 0.2502 0.5107 0.3747 -0.2396 -0.3003 0.2371 -0.2187 -0.4335 0.3728 0.3837 0.4798 0.5645 -0.2461 -0.2777 -0.3808 -0.4783 0.3266 0.3240 -0.2914 -0.2455 -0.3456 -0.3535 0.1990 0.2040 0.5114 0.2828 0.3323 0.3313 0.2499 -0.3472 0.2320 0.2683 0.2889 -0.3471 0.2542 0.3495 -0.5082 -0.3411 0.3268 -0.2611 0.3558 -0.2329 0.3817 0.1478 0.3945 0.2362 0.2133 0.2381 -0.5846 0.2562 -0.4832 -0.2161 0.3703 0.4479 0.3948 0.3754 -0.2547 -0.2988 -0.4097 -0.3951 -0.3270 -0.5182 0.2619 -0.2844 -0.5079 -0.2192 0.2893 0.3404 0.2308 -0.3203 0.3918 0.4614 0.2868 0.4983 0.4379 -0.2689 -0.2946 0.2095 0.4312 0.3576 -0.2758 0.3685 0.3588 -0.3480 0.2087 -0.2568 0.2046 -0.4213 0.3541 -0.2510 0.3025 -0.2341 0.4154 0.4993 -0.2197 0.2375 0.3334 -0.3913 -0.4029 -0.2300 0.4089 0.3607 -0.2782 0.2839 -0.2869 -0.2647 -0.2665 -0.2175 0.4256 0.3017 -0.3669 -0.4001 -0.4554 0.2773 0.3400 0.3237 -0.3590 0.3270 0.4315 -0.3864 -0.2591 -0.3520 -0.3442 0.3332 -0.5276 0.4485 -0.2519 0.3252 0.3296 0.2134 -0.3273 0.4444 0.3929 -0.2182 -0.2552 0.3022 0.2652 -0.4304 -0.2686 -0.2834 -0.4544 0.3765 0.4501 0.3991 0.4019 -0.3436 0.2146 0.3258 -0.4288 0.4683 0.3755 -0.2229 -0.2304 -0.2292 0.4929 0.3912 0.3610 0.2145 0.1902 0.4238 0.3891 0.4589 0.3087 0.1379 -0.2206 -0.3491 -0.2864 -0.3852 0.3197 0.3312 0.3982 -0.2634 0.3525 0.4431 -0.4684 0.2520 -0.4144 0.2464 -0.3251 -0.3530 0.3208 -0.4449 -0.4790 0.4779 -0.3920 0.2239 -0.3132 0.1385 0.3191 0.1969 -0.2016 0.2564 -0.2127 0.3978 0.4204 0.2559 -0.3592 0.3580 -0.5077 -0.2715 0.3164 0.3626 0.4475 0.3634 0.3419 -0.3552 0.5721 0.2442 -0.2567 0.2562 0.2442 0.2274 -0.3046 0.2237 0.2819 -0.4090 0.2438 -0.4912 0.4232 0.2864 0.2113 0.4473 -0.4785 0.4731 0.3689 -0.3239 0.3522 0.5025 0.2502 0.2693 -0.2606 0.2443 -0.4047 -0.1989 0.3211 -0.2859 0.2922 0.3846 0.3804 -0.3687 -0.4945 0.3558 -0.1913 0.2437 -0.1804 -0.3709 0.3770 -0.3256 -0.3422 0.2448 -0.2272 0.2216 -0.5158 -0.4645 -0.3538 0.3665 0.4711 0.4546 0.2539 -0.5270 -0.2838 0.3871 0.5250 -0.2975 0.3172 0.2296 -0.1803 0.2903 -0.3207 -0.3433 -0.1917 0.3516 0.2977 0.2655 0.3822 0.3125 -0.3921 0.4525 -0.2158 -0.2916 -0.3452 0.4034 -0.3924 -0.2210 -0.3933 0.2689 0.4409 0.2519 0.2535 -0.4010 -0.3177 0.2351 -0.3989 -0.2209 0.2801 0.3279 0.3998 -0.4920 0.2891 0.2950 -0.2339 0.2678 0.4172 -0.4790 -0.1971 0.2964 -0.2442 0.2293 0.2322 -0.3430 -0.2229 0.2054 0.3114 -0.3759 -0.2916 0.2718 0.2279 0.2542 0.3505 0.4295 0.3439 0.3079 0.5200 -0.4772 0.3642 -0.2241 -0.4394 0.5387 0.3221 -0.2360 0.4244 -0.2804 -0.3455 -0.2290 -0.3598 -0.2252 0.2387 -0.3771 -0.5009 0.3520 0.4979 0.1712 0.2491 0.3822 0.3475 0.3160 -0.2163 0.3898 -0.4023 -0.2777 0.3044 -0.3995 0.2801 0.3022 -0.3508 0.4380 0.2153 0.1786 0.4141 0.4816 0.2795 0.3618 0.4000 -0.4824 0.1853 0.2693 0.2556 0.2001 -0.3955 0.2261 0.1847 -0.3473 -0.1703 0.2643 0.2912 -0.4333 -0.3625 0.3349 -0.4405 -0.2685 -0.3549" HIT_INDICES="765 2710 8577 8688 10878 11962 12144 14786 18636 23693 24955 26829 31616 35735 36394 37044 39070 41581 44660 46580 48489 48933 49715 50006 50665 51113 51673 52329 52497 53458 53637 54425 54623 54851" ES_PROFILE="0.0486 0.0566 -0.0237 0.0000 -0.0175 -0.0167 0.0001 -0.0317 -0.0910 -0.1787 -0.1992 -0.2325 -0.3181 -0.3869 -0.3921 -0.3962 -0.4221 -0.4527 -0.4880 -0.4984 -0.5037 -0.4813 -0.4625 -0.4338 -0.4091 -0.3786 -0.3474 -0.3144 -0.2715 -0.2350 -0.1824 -0.1304 -0.0639 0.0075" RANK_AT_ES="48488.0000" RANK_SCORE_AT_ES="-0.1324"/>
  <DTG RANKED_LIST="SLC12A2.SLC12A2.cls#h_versus_l.rnk" TEMPLATE="SLC12A2.cls" GENESET="gene_sets.gmt#KEGG_MISMATCH_REPAIR" ES="-0.6494" NES="-1.5953" NP="0.0723" FDR="0.1613" FWER="0.6500" RND_ES="0.5666 -0.6983 0.3129 0.4274 0.2962 -0.2309 -0.6035 -0.5621 0.3760 0.2710 0.2331 -0.5371 0.1932 -0.5888 -0.2648 -0.4791 0.2503 0.2140 -0.5630 -0.3812 -0.6053 -0.4159 -0.4096 0.5550 0.5614 -0.6490 0.3539 0.3063 0.1915 0.4636 -0.2562 0.6180 -0.6234 0.4442 0.4604 -0.4450 -0.1883 0.6124 -0.4562 -0.5558 0.7396 -0.3969 0.3361 0.3653 -0.7327 -0.2815 -0.1501 -0.3281 0.5493 0.5986 -0.3314 0.2645 0.5688 0.6672 0.4567 -0.4243 0.3597 -0.6893 0.3393 0.4539 0.6300 0.6044 0.4250 -0.5373 -0.4110 0.1876 -0.3528 -0.2155 0.3810 0.3255 -0.3832 0.7266 -0.3783 0.3664 0.2653 0.4373 -0.6308 0.4073 -0.2615 -0.5260 0.3383 0.4150 -0.5356 0.3366 0.4063 0.6471 0.5295 0.5957 0.2413 0.6579 0.2866 0.5277 0.2638 -0.6792 0.2150 -0.2781 -0.2735 0.1739 -0.2652 0.4627 0.5823 -0.4990 0.2185 0.5556 0.7014 -0.3207 0.5842 0.3893 -0.1762 0.2249 0.4325 -0.4662 -0.2647 -0.2883 -0.3531 -0.2172 0.1830 -0.4735 0.2970 -0.4214 0.3597 0.4804 0.2928 0.5407 -0.5335 0.6362 0.2360 -0.5339 0.5817 0.1932 0.3360 -0.2210 0.4944 -0.2855 -0.2417 0.2646 0.3484 0.3118 -0.4219 0.5663 -0.2450 -0.1840 -0.4642 0.3678 -0.5166 0.7176 0.2780 -0.1848 -0.4016 0.4294 0.2738 0.2629 -0.2818 0.2217 0.7275 -0.2276 0.6612 -0.2761 0.5899 0.5161 -0.1726 0.4060 -0.3321 0.5350 -0.4118 -0.5783 -0.1603 -0.2875 0.6160 -0.6348 -0.5602 0.3398 -0.3759 0.4589 0.5650 -0.4244 -0.6435 0.6290 0.6652 -0.2463 0.2778 0.4361 -0.6589 -0.3471 -0.2968 0.3372 0.2610 -0.4855 0.2930 0.4890 0.5811 -0.6298 -0.7119 0.3099 -0.4251 -0.1966 -0.2474 0.6385 -0.3205 0.2951 0.2095 -0.3905 -0.5054 0.5518 0.3970 -0.3789 -0.2596 0.6613 -0.4998 -0.3055 -0.1910 -0.4473 0.3656 -0.6824 0.6917 -0.3667 -0.3450 0.5151 0.2261 -0.2364 -0.4147 0.4918 -0.5888 0.4901 0.3423 -0.2499 0.5127 0.5605 0.2434 -0.4968 0.1882 -0.5979 -0.2476 0.5798 -0.3943 0.4198 0.2321 -0.2093 0.3095 -0.3886 -0.3616 0.3950 0.4800 -0.4442 0.4805 0.2523 0.4279 -0.4726 -0.3215 -0.1729 0.4877 -0.4627 -0.2752 0.3319 -0.2856 -0.2646 0.3347 -0.2227 -0.4618 0.1546 0.4932 -0.5033 0.2380 -0.4535 0.3493 -0.7527 -0.4799 0.2284 0.5246 0.1744 -0.6123 0.5529 -0.3910 0.2666 0.5241 0.6954 0.4763 0.6455 -0.4117 -0.4272 0.5407 -0.1770 -0.6528 0.3534 0.5471 0.4214 -0.4512 0.1791 -0.4464 0.3566 0.3807 0.5586 0.6164 -0.4465 0.3109 -0.4863 0.3940 0.4673 -0.6586 -0.1826 0.6333 0.6401 0.6072 -0.4576 0.1302 -0.4929 0.2365 0.2382 -0.5950 -0.4342 0.5428 0.4164 0.3700 0.7102 -0.2881 -0.2835 -0.5195 -0.6019 0.6641 -0.4312 -0.2856 0.2830 -0.2052 0.3803 -0.1904 0.6004 -0.3716 -0.4189 0.5692 -0.4632 0.3225 0.6100 0.3507 0.5897 0.4545 -0.5184 -0.5604 0.7523 0.3737 -0.4354 0.7320 -0.4504 0.3626 0.6304 0.4940 -0.5034 0.4034 -0.3615 -0.2520 -0.3046 -0.3497 -0.1291 0.3762 0.2061 -0.3816 -0.4912 -0.3777 0.6029 0.4313 -0.1670 -0.3074 -0.3712 -0.4592 0.4059 0.7375 -0.6596 0.2559 0.4237 0.6057 0.2340 -0.4911 0.4101 0.2955 0.3791 -0.5567 0.4966 0.3509 -0.3002 -0.6533 -0.5335 -0.5278 -0.2462 -0.5135 -0.4240 -0.4781 -0.1533 0.2603 -0.2417 0.2686 0.5700 0.4941 -0.6725 -0.4115 0.4503 0.6513 -0.3513 0.3719 -0.3324 -0.6026 0.5528 0.2108 0.5458 -0.6145 -0.3076 -0.2927 0.3748 0.2254 -0.3231 0.2021 -0.3514 -0.5006 -0.3333 0.4991 0.7057 0.2910 -0.3196 -0.6119 0.2931 -0.2588 -0.4515 0.4291 -0.5018 0.3647 0.2769 0.4814 0.5972 0.3114 0.3440 -0.3482 0.5940 0.4881 -0.2016 -0.3059 -0.2885 0.4433 -0.1507 -0.5447 0.7092 -0.4140 0.3217 0.5203 -0.4429 -0.3454 0.1334 -0.2693 -0.4918 0.3075 0.3611 0.5022 0.4929 -0.3402 0.5112 0.5038 0.4374 0.3751 -0.3637 -0.3024 -0.4564 0.3343 -0.2899 0.3710 0.3623 -0.3210 -0.5170 0.3239 0.5297 0.7383 -0.5605 -0.6229 0.2878 0.5171 -0.1582 -0.4112 0.3339 0.1884 -0.2459 0.2171 -0.3031 -0.4709 -0.2858 -0.3996 0.5996 0.1940 -0.7460 -0.7098 0.5374 0.5659 -0.2120 -0.2513 0.7144 -0.6136 0.3742 -0.7508 -0.3355 0.5535 -0.6880 -0.3319 0.2646 0.7026 0.2428" HIT_INDICES="8022 9523 12906 19786 21100 22787 23274 31143 36215 37476 39879 41974 42210 44215 49012 49277 50743 51144 54256 55031 55146 55203 55224" ES_PROFILE="-0.1084 -0.1024 -0.1378 -0.2501 -0.2640 -0.2878 -0.2908 -0.4323 -0.5153 -0.5267 -0.5537 -0.5704 -0.5530 -0.5626 -0.6074 -0.5691 -0.5452 -0.4995 -0.4691 -0.3715 -0.2539 -0.1290 0.0008" RANK_AT_ES="49011.0000" RANK_SCORE_AT_ES="-0.1392"/>
  <DTG RANKED_LIST="SLC12A2.SLC12A2.cls#h_versus_l.rnk" TEMPLATE="SLC12A2.cls" GENESET="gene_sets.gmt#KEGG_HISTIDINE_METABOLISM" ES="-0.5054" NES="-1.5834" NP="0.0207" FDR="0.1628" FWER="0.6740" RND_ES="-0.2928 -0.4377 0.3551 0.2467 -0.2633 -0.4291 -0.4527 0.3328 -0.4484 0.2432 0.2570 0.3742 0.2677 0.3069 -0.4716 0.1928 0.3011 -0.3535 0.3528 0.3630 -0.3107 0.2354 -0.4336 0.4588 0.2680 -0.2230 -0.3800 0.4210 0.3561 0.2601 -0.2407 -0.3226 0.2930 0.3264 0.3736 -0.3526 0.2040 -0.2699 0.3173 -0.3333 0.2494 -0.3129 0.2422 -0.3285 -0.3107 -0.2569 -0.2610 -0.2135 0.2536 -0.3713 0.3582 0.3364 0.2389 0.3980 0.2957 0.3545 -0.2907 -0.3425 -0.3857 -0.4102 -0.4677 0.5021 -0.2737 0.3201 0.2252 -0.3427 -0.2954 0.2981 -0.3607 0.3622 -0.2809 0.4204 -0.3119 -0.3854 0.4210 -0.3815 -0.6113 0.2749 0.2523 -0.3615 -0.2661 -0.4573 0.4142 -0.3019 0.2295 0.3374 -0.2789 0.2238 0.3221 -0.3044 -0.3640 0.4911 -0.5194 -0.3578 0.4061 0.2562 0.4359 -0.3223 0.3943 0.4060 -0.3778 -0.2387 -0.2075 0.4377 0.4498 -0.3661 -0.2684 0.4936 -0.3677 -0.2048 0.3653 0.3378 -0.3137 -0.2593 -0.2694 -0.4077 0.2374 0.2621 -0.2640 -0.2820 0.3740 -0.3465 0.2421 -0.2651 -0.3537 -0.3627 -0.2696 -0.3913 0.2411 0.2682 0.5638 0.2719 -0.3217 0.2561 -0.3823 0.2815 0.3516 0.3264 -0.3206 -0.4464 -0.3195 -0.3034 0.3025 0.4055 -0.3230 0.4226 0.2535 -0.4039 0.2315 -0.3674 0.3439 -0.2138 -0.2844 -0.4423 0.3028 -0.2657 -0.2041 0.3454 -0.3298 -0.3782 -0.2740 -0.1851 -0.2309 0.3569 -0.3720 -0.3449 0.1995 -0.4644 0.3195 -0.3696 0.1844 0.3410 0.5112 0.3499 0.2727 -0.2846 0.2516 -0.2461 0.2501 0.4839 0.2605 -0.2665 0.2933 -0.3444 -0.3461 -0.3330 0.2818 -0.4338 -0.2842 0.5376 0.2491 0.2832 0.2729 0.6618 -0.3469 -0.4153 -0.2386 0.2858 0.3857 -0.3067 -0.1985 0.4155 -0.4483 0.3034 -0.2811 -0.2364 -0.4625 0.3899 0.1632 -0.3553 0.3489 0.5153 -0.2055 0.3613 0.3928 -0.3696 0.2813 -0.3629 -0.2761 0.3572 0.3532 0.2349 0.2493 -0.3242 -0.1994 0.3082 -0.3193 -0.3373 -0.2885 -0.2621 -0.2345 -0.4548 0.4333 0.4293 0.2495 -0.4425 -0.1906 0.4409 0.4374 -0.2500 -0.3393 -0.2855 -0.2671 -0.4019 0.2451 -0.1831 0.5897 -0.3039 0.2086 -0.2104 0.2484 0.3764 0.5493 -0.2725 -0.3095 -0.2637 -0.2863 0.5234 -0.2298 0.2536 0.3514 0.3486 -0.2280 -0.2413 -0.3254 -0.2384 0.3862 0.2855 0.4726 0.4818 -0.1780 -0.3809 -0.3382 0.3657 0.5009 0.4062 -0.2655 0.4955 0.4495 0.4010 0.3579 0.3429 0.3166 0.2424 -0.3621 -0.3025 -0.2949 0.2381 0.3819 0.4945 -0.3690 0.2481 0.3496 0.2226 0.2753 -0.4256 -0.4177 -0.2232 -0.2462 -0.2618 0.2611 -0.5096 0.2887 -0.4220 0.3709 0.2577 0.2923 0.2707 -0.3320 0.4243 0.3442 -0.2240 0.5449 0.4352 0.3814 -0.3248 0.3711 -0.3181 0.2528 -0.2264 0.3456 0.3487 -0.3728 0.3529 -0.1986 0.4203 0.2073 -0.2659 0.2713 0.2287 -0.2899 -0.3127 0.2572 0.4106 -0.3994 -0.3724 -0.4282 0.3917 -0.3322 -0.3255 0.4630 -0.4916 0.2383 0.3210 0.3445 -0.3354 0.4840 -0.3182 0.2867 -0.3795 0.4621 -0.2150 -0.3175 0.2544 -0.3856 0.3423 0.2938 -0.3310 0.2584 -0.3585 0.2383 0.3693 0.3812 0.2526 -0.3069 -0.2366 0.2536 -0.3953 0.2303 -0.2380 -0.3114 -0.3079 0.2861 -0.1892 0.3309 -0.2519 0.3464 0.2931 -0.4565 0.2465 0.5581 0.3277 -0.2979 0.2426 -0.2637 0.5612 0.2187 -0.3134 0.2201 -0.3594 -0.4430 0.3552 0.3053 0.3058 -0.2814 -0.2711 0.2665 0.2795 -0.3253 0.2255 0.4589 0.3482 -0.2672 -0.5130 -0.2196 0.2921 -0.2916 -0.4309 -0.2544 -0.2201 0.4647 -0.2721 -0.2687 0.2974 -0.1985 0.3121 0.2481 0.2644 -0.2816 0.4348 0.3063 0.3666 0.2879 0.2842 0.4195 -0.2460 -0.2223 -0.2825 0.3488 0.1812 0.2187 0.4485 -0.4695 0.2176 -0.2033 0.2026 -0.2878 -0.2915 0.3170 0.2909 0.3417 -0.2753 -0.3704 0.3945 0.3146 0.3051 0.3911 -0.2077 -0.2692 0.3612 -0.4590 -0.4041 0.2809 -0.2966 -0.2602 0.2860 -0.2027 -0.2214 0.4050 0.2787 -0.3010 0.5261 0.4613 0.3523 0.2952 0.3252 0.4569 0.3565 -0.2404 0.4573 -0.4513 -0.4406 0.1927 0.2817 0.3493 0.2811 -0.2719 0.2300 0.2513 -0.2611 0.2014 -0.4112 -0.2996 -0.2753 0.3287 0.4783 -0.3153 -0.3219 -0.2689 -0.2563 -0.3027 0.4210 0.2657 0.2741 -0.5202 -0.2145 -0.2965 -0.3739 -0.2924 0.3168" HIT_INDICES="52 9335 9643 10381 10793 11962 16013 17069 30471 35891 38728 40580 41450 46110 47327 47821 48489 50356 50665 50823 51197 52226 52292 52804 53458 53637 54403" ES_PROFILE="0.1088 -0.0302 -0.0073 0.0065 0.0254 0.0284 -0.0281 -0.0321 -0.2746 -0.3656 -0.4048 -0.4227 -0.4211 -0.4778 -0.4690 -0.4455 -0.4230 -0.4150 -0.3772 -0.3359 -0.2966 -0.2627 -0.2110 -0.1635 -0.1115 -0.0487 0.0156" RANK_AT_ES="46109.0000" RANK_SCORE_AT_ES="-0.1056"/>
  <DTG RANKED_LIST="SLC12A2.SLC12A2.cls#h_versus_l.rnk" TEMPLATE="SLC12A2.cls" GENESET="gene_sets.gmt#KEGG_RIBOSOME" ES="-0.7753" NES="-1.5528" NP="0.0431" FDR="0.1858" FWER="0.7220" RND_ES="0.2061 0.4663 -0.6140 0.4931 0.6670 0.6901 0.8339 -0.6342 0.2566 -0.2822 -0.6214 -0.5034 0.1467 -0.5142 0.2775 0.2007 0.4482 -0.6482 -0.5506 -0.2493 -0.8656 -0.2995 0.8456 -0.5070 0.5424 0.5334 0.6156 -0.7407 -0.6712 0.4943 -0.5786 -0.4845 -0.6468 -0.6017 0.7132 0.4390 0.3144 -0.3023 0.6104 -0.2059 -0.1993 -0.3387 0.5498 -0.6458 -0.4039 -0.6937 0.5035 0.6412 -0.5412 0.3444 -0.4615 0.8050 -0.7319 0.2077 0.5746 0.4420 0.5534 -0.3535 0.4593 0.6746 0.6644 -0.5498 -0.7290 -0.5958 -0.5252 -0.5252 0.7742 0.7143 0.6379 0.7273 -0.4022 -0.6253 -0.6532 0.7915 0.4538 -0.3262 0.5462 0.3042 -0.1339 0.7583 0.6711 0.8253 -0.5612 0.5508 -0.8500 0.4493 0.4212 -0.5807 -0.2205 -0.6171 0.6674 0.1573 -0.5034 0.2024 0.2740 -0.3888 0.3050 -0.5044 -0.2468 0.3363 0.3494 0.4085 0.7855 -0.5251 -0.5035 -0.3401 -0.7681 0.3408 -0.4532 -0.7503 -0.3103 0.3804 -0.5727 0.7802 -0.8125 0.7049 0.4479 -0.8634 0.2090 0.1425 -0.2686 -0.6098 0.5680 -0.6383 -0.5914 0.3502 -0.5532 -0.4118 0.3671 -0.4430 -0.6013 0.2709 -0.5691 -0.5713 0.7331 -0.6703 0.5023 -0.5803 -0.3857 -0.3334 0.5730 -0.7218 -0.3066 0.2231 -0.7091 0.5815 0.6482 -0.1308 -0.4177 -0.7147 -0.7533 0.3422 0.5517 0.4244 0.8079 0.6028 0.4652 -0.5486 0.5437 -0.3751 -0.5870 0.4219 0.5089 -0.7508 -0.8059 -0.3866 0.6377 -0.1532 0.4839 -0.4863 0.5727 -0.6547 -0.6443 0.7009 -0.4476 0.3019 -0.4964 -0.4741 -0.8470 0.7363 0.6733 -0.1460 -0.5977 0.3846 -0.6202 0.3500 0.2364 0.7607 -0.7150 -0.3458 0.3150 -0.6583 -0.3793 0.6959 0.5560 -0.6866 -0.6486 0.3003 -0.3152 -0.4267 -0.6742 -0.5923 0.2069 -0.1532 -0.3638 -0.3708 0.7467 -0.6461 0.6717 0.6347 0.5574 -0.3445 0.3910 0.5120 -0.4204 0.2677 0.6435 0.7158 0.3408 -0.6431 -0.5382 0.5433 0.5483 0.3460 -0.7275 0.6436 -0.5918 0.5772 0.2069 -0.1374 0.5490 -0.4178 0.3774 0.4088 0.2387 0.1308 -0.7551 0.1216 0.7209 -0.2345 -0.4545 0.1691 -0.7887 0.7802 -0.4361 0.2538 -0.2740 0.1274 -0.5451 0.7568 -0.5343 0.4684 0.5811 -0.4738 0.5993 0.4541 -0.4054 0.7150 -0.6605 -0.4891 -0.2945 -0.5284 -0.7430 -0.3649 0.6767 -0.5458 -0.5313 -0.3837 0.3955 -0.7506 0.6163 0.6297 -0.1266 -0.6953 0.2351 -0.2672 -0.6677 -0.3477 0.8103 0.5126 0.7459 0.3430 -0.7159 0.5753 0.6321 -0.2723 -0.6728 -0.1230 -0.5630 0.4025 0.2058 -0.3010 0.1971 0.6021 -0.4028 0.6611 0.6118 0.2322 0.3874 0.5379 0.2391 0.5360 -0.5861 -0.0988 -0.1687 -0.2623 -0.5971 -0.1240 -0.5380 -0.4281 -0.4514 -0.1944 -0.5153 0.4280 -0.5299 -0.3273 0.7085 -0.4475 -0.1281 -0.4103 0.2258 0.5754 -0.5659 -0.7538 0.4072 0.4752 0.7042 -0.6230 0.1728 -0.4652 -0.3715 -0.6045 0.5205 -0.3584 0.2656 -0.4089 0.5561 0.6520 0.4793 0.1409 -0.3102 -0.6091 0.8681 0.6249 0.5045 -0.6946 0.5802 -0.6331 -0.7153 -0.2743 -0.5989 -0.4841 0.4571 -0.7638 -0.5883 0.6813 -0.1669 0.4582 -0.4624 -0.5627 -0.4666 0.4578 0.2382 -0.3145 -0.2760 0.4457 0.1978 -0.4589 0.4207 -0.5635 -0.3294 0.4148 0.5769 -0.8544 -0.8390 0.4052 -0.2739 0.5103 -0.4100 0.7471 0.5311 -0.5093 0.7044 -0.6056 0.2223 0.6597 -0.1276 0.6748 -0.4746 0.6662 -0.2270 -0.7436 -0.2416 -0.4408 0.4885 0.7072 0.2517 -0.0993 -0.6397 0.6228 -0.7417 0.7722 0.4810 0.1787 -0.8396 0.6739 -0.7330 0.1212 0.6741 0.3125 0.3776 0.7506 -0.2921 0.2166 -0.6180 0.3174 0.7298 0.3462 -0.6830 -0.4114 0.5456 0.2680 0.5834 -0.3807 -0.4929 -0.1950 -0.4519 -0.7086 0.4943 -0.4476 -0.4243 -0.4628 -0.2284 0.6083 -0.4518 0.4505 -0.6213 0.6926 0.5816 -0.2352 0.5003 -0.3374 -0.7241 -0.4771 -0.2548 -0.3845 0.2983 -0.7607 0.5373 -0.6972 0.1729 0.3525 -0.7088 -0.7043 -0.7108 0.4046 0.6621 0.2812 0.1597 0.5347 0.4276 0.2672 -0.4974 -0.4822 0.6657 0.4496 -0.4340 -0.7169 -0.5088 0.4713 -0.6674 0.5745 0.6408 -0.4554 -0.1178 -0.7810 -0.4891 -0.4607 -0.1788 0.6626 -0.7572 -0.5860 0.6488 -0.6902 0.2711 0.5463 0.6209 0.5534 0.7618 0.5433 0.2906 0.1804 0.5165 -0.6956 0.1657 -0.4666 0.6220 -0.6116 0.2792 -0.3605" HIT_INDICES="20869 22220 24667 25462 31577 33726 34912 37406 38181 41377 41814 42241 42434 42579 43269 44379 45043 45093 45150 46721 47262 47270 47312 47981 48079 48261 48614 48811 48872 49207 49217 49399 49450 49505 49579 49667 49804 49983 50499 50502 50506 50527 50552 50559 50594 50601 50741 50930 50954 51080 51092 51253 51263 51301 51358 51412 51424 51426 51446 51565 51657 51982 51993 52008 52036 52098 52115 52164 52325 52419 52460 52748 52765 52766 53077 53093 53187 53362 53388 53521 53587 53874 53932 54003 54515 54578 54709 54743" ES_PROFILE="-0.3758 -0.3984 -0.4418 -0.4556 -0.5661 -0.6040 -0.6240 -0.6665 -0.6775 -0.7307 -0.7336 -0.7362 -0.7343 -0.7316 -0.7383 -0.7519 -0.7571 -0.7510 -0.7451 -0.7656 -0.7669 -0.7586 -0.7509 -0.7540 -0.7466 -0.7406 -0.7374 -0.7312 -0.7224 -0.7183 -0.7083 -0.7012 -0.6917 -0.6822 -0.6730 -0.6639 -0.6556 -0.6479 -0.6455 -0.6339 -0.6223 -0.6109 -0.5996 -0.5880 -0.5768 -0.5651 -0.5556 -0.5468 -0.5349 -0.5247 -0.5124 -0.5026 -0.4900 -0.4778 -0.4660 -0.4539 -0.4411 -0.4282 -0.4155 -0.4043 -0.3926 -0.3845 -0.3707 -0.3570 -0.3434 -0.3304 -0.3165 -0.3031 -0.2915 -0.2784 -0.2643 -0.2541 -0.2389 -0.2234 -0.2127 -0.1967 -0.1817 -0.1677 -0.1508 -0.1354 -0.1186 -0.1049 -0.0869 -0.0687 -0.0558 -0.0345 -0.0135 0.0095" RANK_AT_ES="47261.0000" RANK_SCORE_AT_ES="-0.1174"/>
  <DTG RANKED_LIST="SLC12A2.SLC12A2.cls#h_versus_l.rnk" TEMPLATE="SLC12A2.cls" GENESET="gene_sets.gmt#KEGG_PYRUVATE_METABOLISM" ES="-0.4644" NES="-1.5492" NP="0.0248" FDR="0.1776" FWER="0.7320" RND_ES="-0.3851 -0.3203 0.4956 -0.2986 -0.3629 -0.2243 -0.2030 0.3589 -0.1911 0.3790 0.1929 -0.2046 0.2732 0.2578 -0.2986 -0.4113 -0.2497 0.2520 0.4118 -0.2311 -0.1835 0.3214 -0.2438 0.5742 -0.3726 -0.3069 0.2437 0.4754 -0.2285 0.3862 0.2383 -0.4348 -0.3046 0.3741 0.2972 0.3545 -0.3270 -0.2411 0.5280 -0.2890 0.2601 -0.3122 -0.2925 0.4345 -0.2090 0.2405 -0.2890 0.3648 0.3754 0.3295 0.3182 0.4652 -0.2136 0.2182 -0.2233 0.2744 -0.2393 -0.3760 -0.2712 -0.3474 -0.3018 0.3356 -0.3031 0.3459 -0.4185 -0.4425 -0.2773 0.2469 -0.3850 -0.2647 0.3704 0.2494 -0.4602 -0.1986 0.2020 -0.3838 -0.4490 -0.2364 0.3508 -0.3738 0.2319 -0.1777 -0.3257 0.3998 -0.3884 0.2051 0.2724 -0.2093 0.3008 0.2433 -0.3168 0.3823 0.2461 -0.2309 0.2387 0.3004 0.2674 0.2488 -0.3644 0.4068 -0.3401 0.2671 -0.2469 0.5356 0.3493 -0.1769 0.2983 0.2543 -0.3816 -0.4046 0.1802 0.3348 -0.2068 -0.2831 0.3193 0.3745 0.2907 0.3411 -0.2286 0.2907 0.4824 0.2326 -0.2859 -0.2476 -0.1636 0.4428 -0.2038 0.3459 0.3996 0.4503 0.4958 0.1853 0.2384 -0.3540 -0.3953 0.4538 0.2111 -0.2558 -0.2332 -0.2027 -0.2987 -0.2272 -0.2329 0.4488 -0.2274 0.1999 0.2175 -0.3356 -0.2454 0.2320 -0.3088 -0.1917 -0.2909 -0.2560 0.3609 -0.4308 -0.4167 0.2455 -0.2997 0.4233 0.2569 0.4336 0.2320 0.3947 0.3021 -0.3608 0.2534 -0.4525 0.3719 -0.3290 0.2670 0.2828 0.4915 0.4577 0.3871 -0.3858 -0.3562 -0.4460 -0.3131 0.2010 -0.3545 0.3770 -0.2641 -0.4077 -0.2081 0.2901 0.2372 0.3881 -0.2583 0.3983 0.4164 -0.3506 0.4649 0.5086 -0.2850 -0.2452 -0.2526 0.3733 -0.3451 -0.2502 0.2740 0.2886 -0.3440 0.3069 -0.2556 -0.2118 -0.2516 0.2521 0.2660 0.3095 -0.3214 0.3940 0.4717 -0.2721 0.1644 -0.2285 -0.3244 -0.2963 -0.2542 0.3071 0.2313 -0.2178 0.2058 0.2350 -0.2718 0.2799 0.2713 0.3218 0.3267 -0.3405 -0.4670 -0.4541 -0.2077 0.2828 0.3202 -0.3250 0.2859 0.2280 -0.2514 -0.2665 -0.2955 -0.2899 0.3110 -0.5717 0.2821 -0.3748 0.3796 -0.2646 0.2395 -0.2821 0.3549 0.2995 0.2046 -0.4099 -0.2101 -0.2712 -0.3370 0.2954 -0.3494 -0.2927 0.2777 -0.2692 0.4089 0.4096 -0.3429 -0.2794 0.2681 -0.3085 0.4412 0.2995 0.3175 0.3237 -0.3041 0.2079 0.3602 0.4571 -0.2499 -0.2208 0.4231 0.2520 0.5364 0.3577 0.2286 0.2955 -0.2033 0.2481 -0.2530 0.2656 0.3095 0.2549 -0.2314 0.3038 0.4672 -0.3643 0.2742 -0.3500 0.2511 -0.2627 -0.1765 0.3445 -0.3376 -0.3404 0.3570 -0.2275 -0.3820 -0.2782 0.2228 0.4595 -0.2715 0.2630 0.3041 0.2282 0.3640 0.4336 -0.4230 -0.2754 0.3366 -0.2808 0.3627 0.3460 0.3485 0.3174 -0.2387 0.3148 -0.3821 0.4851 0.2429 -0.4068 0.2510 -0.3053 0.2738 -0.3207 0.3387 0.2169 -0.2568 -0.2223 -0.4727 0.4112 0.2340 -0.2344 0.5057 -0.5748 0.5772 0.3700 -0.2105 -0.2951 0.3966 -0.2981 0.2870 -0.2104 -0.1775 -0.4162 0.2510 0.4713 -0.3695 0.2722 0.3170 0.5377 -0.2988 -0.5180 0.3436 -0.2866 -0.2766 -0.2722 -0.3418 -0.2393 -0.2323 -0.3561 0.4845 0.3161 -0.2615 -0.3921 -0.4180 -0.2446 -0.2403 0.4390 0.3809 -0.2088 -0.4171 -0.3516 0.3305 0.5255 -0.3278 0.3895 0.2220 -0.2692 0.2031 -0.3587 -0.1859 0.4298 0.3136 0.2259 0.3298 0.3502 -0.2314 -0.1928 0.3510 -0.2632 -0.3064 0.1694 0.4060 -0.2850 0.2006 -0.1697 0.2262 0.4852 -0.2271 0.2630 0.2267 -0.2610 0.2056 -0.3875 -0.2277 0.3041 0.3002 0.2980 -0.3550 0.4324 0.2839 0.2958 -0.2637 0.4084 -0.1489 0.2517 0.3456 0.2695 0.3153 -0.2419 -0.1858 0.2295 -0.3035 -0.2946 -0.3891 -0.2771 0.3247 -0.3017 0.1847 0.3253 0.4418 0.2466 0.2377 0.2744 -0.4451 -0.3181 0.2352 -0.2739 0.4008 0.2282 -0.2699 0.3450 -0.2312 -0.3362 0.2438 -0.3292 -0.2272 0.3770 0.2333 -0.2563 -0.2863 0.4919 0.2169 0.3840 -0.2598 -0.4331 0.3330 -0.2632 0.4447 -0.3498 -0.3569 0.4035 -0.5088 -0.2201 0.3732 -0.3612 0.5188 -0.4052 0.2317 0.2819 0.4778 -0.2587 0.2409 0.3050 -0.3149 -0.3021 -0.2774 0.3149 0.1789 -0.3008 -0.2288 0.3644 0.1945 -0.2206 -0.2972 0.2439 -0.3012 -0.3396 0.3949 -0.3887 0.2273 0.2677" HIT_INDICES="3193 3919 4288 6348 8216 8310 11962 15069 16414 20117 23907 24955 26583 33089 33819 35735 36211 36793 39070 41581 43213 43632 43718 44950 47046 48489 48831 49330 49448 50665 51196 51519 51858 51877 52345 52497 53139 53458 53637" ES_PROFILE="-0.0165 0.0087 0.0390 0.0326 0.0256 0.0506 0.0050 -0.0355 -0.0460 -0.1045 -0.1695 -0.1861 -0.2147 -0.3301 -0.3400 -0.3688 -0.3709 -0.3741 -0.4044 -0.4348 -0.4466 -0.4356 -0.4183 -0.4194 -0.4317 -0.4284 -0.4041 -0.3811 -0.3509 -0.3360 -0.3063 -0.2712 -0.2347 -0.1922 -0.1553 -0.1118 -0.0722 -0.0236 0.0295" RANK_AT_ES="43212.0000" RANK_SCORE_AT_ES="-0.0799"/>
  <DTG RANKED_LIST="SLC12A2.SLC12A2.cls#h_versus_l.rnk" TEMPLATE="SLC12A2.cls" GENESET="gene_sets.gmt#KEGG_ALZHEIMERS_DISEASE" ES="-0.4531" NES="-1.5485" NP="0.0522" FDR="0.1672" FWER="0.7340" RND_ES="-0.2982 -0.1992 0.2005 -0.4053 -0.2084 0.2971 0.3222 0.3025 0.3928 0.3339 -0.1389 -0.3658 0.2179 0.1869 0.3243 -0.1854 0.3734 -0.2791 0.4417 0.1832 -0.4147 0.3373 0.4568 0.3198 -0.2199 -0.2208 -0.2113 -0.3791 -0.3465 0.2033 -0.2448 -0.3030 -0.3575 -0.2414 0.3970 0.2550 -0.2326 -0.2342 0.4773 0.2031 -0.2757 -0.2668 -0.1817 0.3553 0.2169 -0.2769 -0.2862 0.4296 0.2301 0.3138 -0.2323 0.4516 -0.3266 0.2091 -0.2618 0.4231 -0.2342 -0.3825 -0.2077 0.2322 -0.2650 -0.3124 -0.4682 -0.1832 -0.4255 -0.3046 -0.2127 0.2774 0.2392 0.2543 0.2459 -0.3235 -0.4530 0.2450 -0.3008 -0.3228 -0.3420 -0.2282 0.4017 0.2769 0.4346 0.2688 -0.3096 0.2989 -0.4298 -0.1808 0.2645 -0.2176 0.4823 -0.4411 0.1693 0.3246 -0.1581 0.3249 0.3460 -0.3526 0.4204 -0.1930 -0.2202 0.3309 0.1286 -0.3684 0.4472 0.2199 0.1648 0.1629 -0.4659 0.2792 -0.3837 -0.4070 -0.2233 0.3242 -0.3074 0.2651 -0.3359 0.4227 0.4297 -0.2678 -0.4354 0.3785 0.2090 -0.2501 -0.3734 -0.3636 -0.2966 0.2713 -0.2903 0.5724 0.2989 0.4906 0.2868 0.2749 0.3184 -0.3484 0.3947 -0.2858 0.3417 -0.2051 -0.2149 0.1820 -0.1780 -0.2883 -0.2700 0.3701 -0.2817 -0.2501 0.2874 0.2538 0.2020 -0.2792 -0.5175 0.2473 0.2008 0.1942 0.5446 -0.1484 -0.3763 -0.1893 -0.2020 0.3525 0.3707 -0.2686 -0.2033 -0.1979 0.2307 0.2023 0.4161 -0.1496 -0.1839 -0.2296 0.3556 0.1973 0.2665 0.3891 -0.1589 0.2247 0.2346 -0.3699 -0.4750 0.4696 0.2622 -0.2791 -0.5614 -0.1638 -0.2184 0.1779 -0.3639 0.5673 -0.4377 0.2915 0.3477 -0.2645 0.3221 0.3892 -0.2229 -0.2194 -0.2130 0.1546 -0.2949 -0.2544 0.1702 -0.1854 0.2095 -0.2684 0.2687 0.1841 0.3181 -0.1916 0.3965 -0.1214 0.1846 0.3794 0.5021 -0.1720 -0.4476 0.1931 0.1518 0.5377 -0.2536 -0.3300 0.2139 -0.3489 -0.2203 0.1863 -0.4557 0.3328 0.2224 0.3238 0.3389 -0.1726 -0.1610 -0.4426 -0.1707 0.2671 0.2474 -0.3414 -0.2398 -0.3593 -0.2145 0.3267 -0.3738 -0.2208 -0.4473 -0.3323 -0.3868 -0.4285 -0.2149 -0.3182 0.1507 0.3863 0.2783 0.4576 0.2673 -0.5587 0.2000 0.1826 -0.4423 0.3186 0.2279 0.1991 0.3047 -0.3068 0.2159 -0.2108 0.2051 -0.3036 0.1572 -0.4738 0.2037 -0.4476 0.4323 0.3573 -0.2364 -0.2050 0.3150 0.2853 -0.4151 -0.2818 0.5317 -0.2465 0.5643 0.4073 -0.3325 0.1417 0.2161 0.2143 -0.2549 0.1574 0.2315 -0.2836 -0.2402 -0.2549 0.3074 -0.1818 -0.2790 0.3699 0.2668 -0.4542 0.3783 0.2348 -0.1994 0.2257 0.1812 -0.2316 -0.3587 -0.3188 -0.2155 0.3385 0.2350 -0.3010 -0.3030 -0.2514 0.2590 0.3274 -0.2751 -0.3811 0.3426 0.2081 0.3380 0.3798 -0.2777 0.2007 0.2243 -0.3972 -0.2190 0.3523 -0.1637 -0.2904 -0.2304 -0.3092 -0.4415 0.2242 0.3694 -0.2158 0.2563 -0.2006 -0.1905 0.2857 -0.1831 0.2243 -0.3417 -0.5988 0.5391 0.4614 -0.2894 -0.4517 0.3639 0.2447 -0.3259 -0.3531 -0.3640 -0.2041 0.2876 0.1880 -0.3145 0.5317 0.2623 0.5238 -0.4513 -0.3582 -0.2355 0.2354 -0.2526 -0.3903 -0.3407 0.2363 -0.2258 -0.3234 0.3579 0.2992 0.3533 -0.3028 -0.1891 -0.4262 -0.2049 0.4664 -0.1828 0.2208 -0.4581 -0.1963 0.4245 0.3351 -0.1801 -0.1905 0.4167 -0.1665 0.3278 -0.1793 -0.1897 0.3793 0.1858 -0.3406 0.4212 0.3257 -0.2946 0.5364 0.3231 -0.2393 -0.2731 -0.1939 0.2040 0.3089 0.4808 0.2752 -0.4456 0.4804 -0.3190 0.3711 0.2484 -0.1869 0.3055 0.4201 0.3534 0.1935 0.3388 0.4790 0.4195 0.3495 -0.2518 0.4075 0.1539 0.4430 0.3451 -0.2437 0.2681 0.2201 -0.4112 -0.3716 0.4160 -0.2329 -0.4409 -0.3799 -0.2154 0.5180 0.2249 -0.1619 -0.2749 0.3256 0.4257 0.3140 -0.2161 -0.1940 -0.3007 -0.2246 0.2119 0.1586 0.3104 -0.3445 0.2466 0.1813 -0.2526 -0.1866 -0.1793 -0.3638 -0.2824 0.3027 0.2331 0.2214 0.3715 0.5984 0.2887 0.1834 -0.1362 -0.3886 0.4590 -0.3465 -0.2060 -0.4549 -0.2730 0.4635 -0.4105 -0.2223 0.4140 -0.3948 0.4278 -0.4977 0.2930 0.1744 0.3542 0.1983 -0.3593 0.1727 0.2167 -0.4427 0.1624 -0.1855 -0.3360 -0.2642 0.4198 0.2965 0.1968 -0.1890 0.2322 -0.3658 0.4151 0.1371 0.3840 -0.3463 -0.3840 -0.3702" HIT_INDICES="18 58 107 121 297 414 429 440 513 756 814 928 1582 1675 1863 2124 2379 2648 2728 2838 2872 2924 2934 3048 3365 3766 4126 4276 4803 5616 5623 6291 6516 6662 6857 6997 7451 8118 8207 8954 9144 9282 9310 9873 9892 10113 10390 10501 10583 10745 11051 11822 14909 15134 15652 16046 16744 19153 19496 21559 22601 27482 32557 33053 33542 34206 34285 37310 38350 39913 40777 42365 43018 43701 45209 45702 46028 46429 46833 47636 47788 47836 48796 48961 49046 49368 49468 49924 50064 50369 50419 50551 50812 51068 51188 51360 51399 51768 52167 52298 52363 52627 52643 52739 52812 52894 52923 52978 53031 53121 53163 53196 53285 53311 53375 53498 53523 53570 53603 53606 53609 53669 53850 54021 54141 54161 54236 54368 54370 54371 54416 54513 54557 54669 54753 54760 54801 54985 55058 55086 55087 55123 55139 55244 55258" ES_PROFILE="0.0161 0.0301 0.0431 0.0567 0.0658 0.0753 0.0865 0.0978 0.1076 0.1134 0.1224 0.1301 0.1267 0.1332 0.1378 0.1408 0.1435 0.1458 0.1514 0.1564 0.1627 0.1687 0.1754 0.1801 0.1809 0.1800 0.1795 0.1828 0.1790 0.1695 0.1747 0.1677 0.1685 0.1708 0.1721 0.1743 0.1707 0.1630 0.1657 0.1563 0.1569 0.1585 0.1620 0.1557 0.1592 0.1590 0.1578 0.1595 0.1617 0.1624 0.1604 0.1498 0.0964 0.0949 0.0879 0.0831 0.0726 0.0305 0.0258 -0.0105 -0.0286 -0.1171 -0.2088 -0.2174 -0.2258 -0.2372 -0.2380 -0.2915 -0.3088 -0.3352 -0.3486 -0.3748 -0.3838 -0.3931 -0.4169 -0.4222 -0.4243 -0.4277 -0.4309 -0.4411 -0.4393 -0.4357 -0.4482 -0.4462 -0.4427 -0.4433 -0.4399 -0.4427 -0.4396 -0.4393 -0.4344 -0.4309 -0.4295 -0.4279 -0.4237 -0.4203 -0.4145 -0.4144 -0.4144 -0.4095 -0.4033 -0.4004 -0.3931 -0.3870 -0.3805 -0.3740 -0.3666 -0.3595 -0.3523 -0.3457 -0.3381 -0.3303 -0.3234 -0.3153 -0.3078 -0.3011 -0.2926 -0.2845 -0.2760 -0.2670 -0.2579 -0.2499 -0.2437 -0.2370 -0.2290 -0.2193 -0.2103 -0.2020 -0.1913 -0.1806 -0.1706 -0.1612 -0.1508 -0.1412 -0.1308 -0.1190 -0.1076 -0.0979 -0.0857 -0.0724 -0.0587 -0.0452 -0.0313 -0.0171 0.0002" RANK_AT_ES="48795.0000" RANK_SCORE_AT_ES="-0.1364"/>
  <DTG RANKED_LIST="SLC12A2.SLC12A2.cls#h_versus_l.rnk" TEMPLATE="SLC12A2.cls" GENESET="gene_sets.gmt#KEGG_SPLICEOSOME" ES="-0.5382" NES="-1.5476" NP="0.0638" FDR="0.1586" FWER="0.7360" RND_ES="0.4072 -0.4944 -0.4049 0.5379 0.2326 -0.2400 0.2148 -0.3525 0.4659 0.3545 -0.4996 -0.4481 0.3014 -0.5588 0.2208 -0.5510 -0.1837 0.3642 -0.4095 -0.3995 -0.3882 0.3476 0.2288 0.2949 0.2462 -0.4023 0.5958 -0.2928 0.2020 0.5372 -0.2004 0.1747 -0.4174 0.2816 0.2705 -0.2419 -0.3321 0.3235 -0.2353 -0.5846 0.6662 -0.3299 0.3020 0.2333 -0.4830 -0.3834 0.2369 0.1960 0.5506 0.6003 0.2537 0.4141 0.2441 0.6308 0.2676 -0.3935 0.4798 -0.5097 0.4004 0.2686 0.6398 -0.2054 0.5728 -0.4984 -0.3735 -0.3081 -0.3475 -0.2545 0.5671 0.2000 -0.2308 0.3244 -0.3601 0.2572 0.1491 0.5027 -0.3579 0.3795 -0.1753 -0.3795 0.3081 0.4691 -0.5208 0.5155 0.2053 0.5735 0.2885 0.3254 -0.2874 0.6082 -0.2661 0.4989 0.2943 -0.4654 -0.2792 -0.1794 -0.3784 -0.1829 -0.2580 0.2123 0.4925 0.3448 0.3661 0.2222 0.4495 0.1747 0.3571 -0.4613 -0.2638 -0.4100 0.2862 -0.3736 -0.2518 0.2115 -0.4424 0.2688 -0.1868 -0.3916 -0.2753 0.1949 -0.3431 0.3280 0.5130 0.4636 -0.3888 0.5107 0.1728 -0.5213 0.6120 -0.3529 -0.1726 -0.2390 0.1917 -0.3025 -0.2415 0.3824 0.2088 0.1250 0.2057 0.3344 0.2638 0.2002 -0.2201 0.3709 -0.4167 0.5906 -0.2093 0.2691 -0.4335 0.2134 -0.3620 -0.1483 -0.3563 0.2579 0.6640 -0.2212 0.5739 -0.4148 0.5741 0.3619 0.1456 0.3966 0.2486 -0.3001 -0.5431 -0.5577 -0.4183 0.5198 0.6071 -0.4249 0.3225 -0.2937 -0.3846 0.4745 0.3928 -0.3897 -0.5543 0.5325 0.2800 -0.3602 -0.2470 0.4434 -0.5279 -0.4039 0.3752 0.5650 0.1968 -0.2928 0.2440 0.4139 0.3986 -0.5944 -0.4332 0.2375 0.3436 -0.1921 -0.4069 0.5865 0.2154 -0.2905 -0.2365 -0.5068 -0.3896 0.2916 0.2662 -0.4362 0.3401 0.4566 -0.4083 -0.1932 0.2581 -0.3840 0.2252 -0.4843 0.4609 0.3363 0.1507 0.3328 0.1818 0.2721 -0.3687 0.5042 -0.3363 0.5678 0.2401 0.3135 0.1883 0.4242 -0.1419 -0.4209 0.4219 -0.2072 -0.1779 0.5007 0.1977 0.3409 0.2939 -0.3601 0.3893 -0.3612 -0.3156 0.3834 0.4525 -0.1693 0.1814 0.4879 0.3738 -0.2434 -0.3271 0.2522 0.2577 -0.6316 -0.2850 0.3743 0.2461 0.1580 0.3297 0.1787 -0.4319 -0.4005 0.3436 -0.2338 0.2501 -0.3599 0.3439 -0.5316 -0.4555 0.3331 0.1906 0.2290 -0.5303 0.4316 -0.3509 -0.1931 0.2459 0.4602 0.3964 0.3592 0.2710 0.2655 0.3355 0.2475 -0.4385 0.2595 0.1592 0.3603 -0.3701 0.4132 -0.3915 0.2690 0.3376 0.5180 0.5947 -0.4548 -0.1921 -0.2639 0.4671 0.5162 -0.5205 0.4411 0.5007 0.4511 0.4153 0.4651 -0.2459 -0.4805 0.3798 -0.1956 -0.4119 -0.3275 0.3066 0.5893 -0.3051 0.5200 -0.3743 0.2953 -0.2632 -0.4786 0.5229 -0.4480 0.3376 0.3686 0.1379 0.3300 -0.2986 0.2297 -0.3379 -0.1684 0.3503 -0.2917 0.3691 -0.1641 -0.2043 0.4591 0.3470 -0.2051 -0.5192 0.4809 0.4883 -0.3998 0.4208 -0.2789 0.3013 0.4598 -0.2264 -0.2198 -0.3634 -0.4218 -0.3214 0.2140 -0.3220 -0.2582 0.4252 -0.3564 0.1947 -0.4542 -0.4154 0.4183 0.4800 -0.1828 0.2227 -0.3002 -0.2956 -0.2925 0.5364 -0.6373 0.3865 0.2242 0.2747 -0.3595 -0.3856 0.3880 0.3370 -0.3071 -0.3860 -0.2350 -0.1865 0.2328 -0.6007 -0.3511 -0.3484 0.2932 -0.2321 -0.3323 -0.1987 0.4067 -0.3143 0.4439 0.3617 0.5314 0.4870 -0.5486 -0.4418 0.2908 0.5706 0.2840 0.3778 -0.3216 -0.5833 0.3501 -0.2554 0.2864 -0.5067 0.2567 -0.3727 0.2535 0.3365 -0.2613 -0.2012 0.4021 -0.4464 -0.3191 0.4405 0.6285 -0.3037 -0.4069 -0.4088 -0.2360 -0.2654 -0.5422 0.3498 -0.6091 0.5356 0.1993 0.1367 -0.1436 0.3158 -0.3376 -0.2276 0.4951 0.4675 0.2433 -0.2343 -0.2901 0.3798 0.2408 -0.5562 0.6363 -0.2070 0.3170 0.2714 -0.2692 -0.3179 -0.5043 -0.2427 -0.4688 -0.1726 0.3664 0.1910 0.4699 0.1783 0.3543 -0.1633 -0.2845 0.2809 -0.1776 0.2581 -0.4541 -0.2738 -0.1845 0.5624 -0.3027 -0.4813 -0.5227 0.4055 -0.2204 0.5802 -0.3613 -0.3107 -0.3394 0.2747 0.4008 0.2213 -0.1794 -0.4046 -0.3900 -0.3052 -0.3013 -0.2449 0.2347 -0.1772 0.4694 0.2464 -0.4087 -0.3983 0.3044 0.5982 -0.1855 0.2684 0.5139 -0.5050 -0.4638 -0.5165 0.2301 0.1498 -0.3978 0.3805 0.2959 0.6452 -0.5032" HIT_INDICES="452 933 1510 1988 2783 3289 4163 4414 4705 5522 6783 7588 7933 8917 9581 10438 10757 11441 11653 13116 13185 13636 14548 15008 15017 16433 16938 16959 17562 17794 18171 19078 19904 20393 20621 20996 21080 22365 22643 22684 23880 24322 25791 26228 30822 31104 31462 31863 32129 32717 34045 34091 34234 36112 36135 36821 37174 38315 40094 40144 40235 40752 41098 41330 41526 41584 41611 42465 44078 44999 46185 46301 46651 46971 47859 48288 48300 48405 48496 48504 48732 49106 49388 49423 50334 50382 50458 50748 50824 51378 51423 51550 51923 52303 52510 52522 52937 52979 53051 53144 53181 53206 53358 53596 53621 53634 53892 54007 54411 54495 54508 54604 54624 54829 54846 54876 54888 54922 55006 55021 55038 55173 55222" ES_PROFILE="0.0101 0.0169 0.0200 0.0239 0.0208 0.0222 0.0161 0.0210 0.0249 0.0187 0.0036 -0.0037 -0.0029 -0.0141 -0.0198 -0.0294 -0.0293 -0.0361 -0.0345 -0.0561 -0.0526 -0.0561 -0.0683 -0.0725 -0.0686 -0.0907 -0.0965 -0.0935 -0.1012 -0.1024 -0.1063 -0.1202 -0.1328 -0.1396 -0.1416 -0.1465 -0.1461 -0.1680 -0.1716 -0.1710 -0.1918 -0.1990 -0.2252 -0.2328 -0.3160 -0.3210 -0.3272 -0.3342 -0.3386 -0.3487 -0.3718 -0.3717 -0.3733 -0.4057 -0.4044 -0.4149 -0.4193 -0.4374 -0.4664 -0.4641 -0.4624 -0.4683 -0.4708 -0.4712 -0.4709 -0.4681 -0.4646 -0.4758 -0.5000 -0.5112 -0.5265 -0.5224 -0.5224 -0.5216 -0.5305 -0.5307 -0.5234 -0.5177 -0.5117 -0.5042 -0.5005 -0.4991 -0.4959 -0.4882 -0.4954 -0.4870 -0.4790 -0.4746 -0.4662 -0.4658 -0.4562 -0.4478 -0.4434 -0.4386 -0.4303 -0.4185 -0.4131 -0.4010 -0.3893 -0.3776 -0.3649 -0.3519 -0.3408 -0.3306 -0.3165 -0.3022 -0.2916 -0.2780 -0.2680 -0.2518 -0.2343 -0.2178 -0.1998 -0.1840 -0.1646 -0.1451 -0.1253 -0.1056 -0.0861 -0.0652 -0.0441 -0.0231 0.0008" RANK_AT_ES="48287.0000" RANK_SCORE_AT_ES="-0.1302"/>
  <DTG RANKED_LIST="SLC12A2.SLC12A2.cls#h_versus_l.rnk" TEMPLATE="SLC12A2.cls" GENESET="gene_sets.gmt#KEGG_VALINE_LEUCINE_AND_ISOLEUCINE_DEGRADATION" ES="-0.5114" NES="-1.5443" NP="0.0440" FDR="0.1527" FWER="0.7400" RND_ES="-0.5071 -0.3729 0.4103 -0.2652 -0.3277 0.2012 -0.1413 0.2592 -0.2649 0.4481 0.4232 -0.3792 -0.2057 -0.2629 0.3058 -0.2965 -0.2839 0.2594 0.2311 0.3548 0.2424 0.4829 -0.2985 0.6463 0.2611 -0.3309 0.1898 0.5569 -0.2714 0.5560 0.3697 -0.3837 -0.3701 0.4270 0.4689 -0.2511 -0.2375 0.2834 0.3823 -0.3598 0.1798 -0.4857 -0.2138 0.2913 -0.4249 0.2979 -0.2070 0.4130 0.3522 0.2627 0.4206 0.4544 0.2388 0.2585 -0.4197 0.4137 0.3180 -0.4562 -0.2272 -0.2511 -0.4143 0.4752 -0.3848 0.3557 -0.3874 -0.4754 -0.4690 -0.1736 -0.2052 0.2558 0.2203 0.2542 -0.3373 0.2525 0.2097 -0.5209 -0.6099 0.2640 0.5261 -0.5901 0.2901 0.1776 0.1757 0.2150 -0.3252 0.3916 -0.2389 -0.4384 0.3110 -0.3537 -0.3722 0.5352 -0.2604 -0.3711 0.2859 -0.3340 0.3569 0.1520 0.3125 0.4992 0.2344 -0.2733 -0.2438 0.6376 0.4294 0.2431 -0.2135 -0.3001 -0.3455 -0.2823 -0.3754 0.3005 0.3124 -0.4165 -0.3858 0.1796 0.1960 0.3801 -0.2476 -0.2610 0.5266 -0.1567 -0.2507 -0.2145 0.1927 0.3657 -0.2918 -0.2286 0.4381 0.4232 0.5913 -0.2537 0.2009 -0.5131 -0.4944 -0.1853 0.3259 0.3340 -0.2618 -0.2408 -0.2639 -0.2513 0.2302 0.5077 -0.2377 0.3878 0.3308 0.3303 -0.3928 0.3615 -0.2533 -0.1803 -0.4393 -0.3545 0.6102 -0.4139 -0.3009 0.2799 -0.4241 0.2635 0.1740 0.3057 -0.2996 -0.1788 -0.2890 0.1963 0.1965 -0.4959 -0.3538 -0.4570 0.3058 0.3632 0.5511 0.2290 0.4174 -0.4295 -0.2535 -0.2371 -0.3618 -0.2962 -0.4245 0.3115 -0.3548 -0.4263 -0.2170 0.2303 0.2207 0.3440 -0.2924 0.4681 0.5582 -0.4081 0.3474 0.4741 -0.3724 -0.3376 0.2829 0.3845 0.4711 -0.3722 0.3062 0.3658 -0.4598 0.3878 -0.2764 0.3273 -0.4717 0.3196 0.2863 -0.2787 -0.4541 0.5530 0.3817 -0.2235 0.2211 0.3431 -0.3364 -0.3624 -0.4369 0.3472 0.2831 -0.4493 -0.3510 -0.3255 -0.2707 0.2809 -0.2837 0.1602 0.3309 -0.4095 -0.4882 -0.6301 0.1982 0.2928 -0.4298 -0.3379 -0.3067 0.2190 -0.2097 0.3257 -0.4079 -0.2969 0.4076 -0.4989 0.2036 -0.2569 0.2244 0.3045 0.2283 -0.2702 0.3629 0.2353 -0.2766 -0.4224 0.4454 -0.3822 -0.5613 0.4142 -0.3262 -0.3593 0.4050 -0.2706 0.4618 -0.3172 0.2445 -0.4915 0.2050 -0.3492 0.6376 0.3518 -0.1989 0.3256 -0.1913 0.5974 0.4337 0.4371 -0.2552 0.4040 0.4367 0.1741 0.5464 0.3982 -0.2121 -0.2250 -0.2823 -0.4201 -0.5442 0.2596 0.3036 0.4454 -0.4193 0.2953 0.4230 -0.3663 0.2177 -0.4101 -0.2704 0.2347 -0.4210 -0.2448 -0.2988 -0.4110 0.4585 -0.4230 0.2918 0.3180 0.4034 0.3409 -0.3420 -0.2476 -0.3069 0.4466 0.4759 0.3957 -0.3768 -0.4371 -0.2462 -0.4505 0.3292 -0.2129 0.4424 0.4484 0.3055 -0.2429 -0.2629 0.5647 0.2493 -0.1989 -0.2324 0.3435 -0.2454 -0.3904 0.2364 0.3375 -0.4306 0.2513 -0.4262 0.2623 0.3573 0.2153 0.4633 -0.5898 0.4474 0.4755 -0.1944 -0.2441 0.5052 -0.2523 0.3183 -0.4289 0.3009 -0.2367 0.3157 0.4021 -0.3019 0.2513 0.4177 0.4878 -0.3296 -0.4428 0.3355 -0.3780 -0.3462 -0.4010 -0.4907 -0.2115 -0.3410 -0.3280 0.2973 0.3276 0.4521 -0.4468 -0.3797 -0.2201 0.1821 0.4996 0.2816 -0.2881 -0.4624 -0.2814 0.2898 0.5861 0.1868 -0.1755 0.3047 -0.1741 0.2984 -0.2918 -0.3660 0.3581 0.3527 -0.2250 0.2261 0.5042 0.2035 -0.3597 0.4032 0.2705 -0.3111 0.2534 0.3612 -0.3453 -0.2997 -0.5241 0.3099 0.2910 -0.3287 0.2298 -0.3759 -0.1884 0.3928 -0.3261 0.3170 0.3230 0.3504 0.4734 -0.4045 -0.2228 -0.2865 -0.2626 -0.2876 0.4063 0.2392 -0.3265 0.5176 0.4126 0.2333 -0.1536 -0.3121 0.3390 0.2179 -0.2706 -0.5351 -0.2790 0.3297 -0.2278 -0.3187 0.5079 0.3378 0.5028 0.3614 0.4328 -0.3859 0.3404 -0.2561 -0.3781 0.5145 0.2178 0.2482 0.5903 -0.2318 -0.2933 -0.3328 -0.3411 0.2027 -0.2160 -0.2969 -0.4585 0.4479 0.5176 0.1976 0.2672 0.4124 -0.2568 0.3167 -0.3412 0.4225 -0.5603 -0.4798 0.2866 -0.3429 -0.1616 0.3991 -0.3891 0.5322 -0.2929 -0.1960 0.1961 0.4468 -0.2418 -0.2090 0.2828 -0.3570 0.1818 -0.2122 -0.1938 0.2159 -0.3081 0.2295 0.1968 -0.2984 -0.3726 -0.3235 -0.1906 -0.4522 -0.2310 0.2654 0.1953 -0.5090 -0.4175" HIT_INDICES="765 924 2710 2986 11823 11962 11964 14786 18636 19872 20394 20500 23314 23916 24955 26829 32990 35833 36875 37577 37627 43182 43213 44660 44843 46565 46580 46648 48489 49651 50570 50665 51113 51673 52497 52553 52834 53036 53458 53637 54623 54650 54851 55086" ES_PROFILE="0.0332 0.0753 0.0755 0.1021 -0.0424 -0.0295 -0.0142 -0.0532 -0.1151 -0.1308 -0.1341 -0.1300 -0.1777 -0.1859 -0.2030 -0.2364 -0.3462 -0.3932 -0.4065 -0.4128 -0.4072 -0.4946 -0.4818 -0.4926 -0.4802 -0.4931 -0.4750 -0.4578 -0.4691 -0.4656 -0.4549 -0.4290 -0.4081 -0.3870 -0.3674 -0.3335 -0.3023 -0.2685 -0.2356 -0.1968 -0.1618 -0.1092 -0.0559 0.0033" RANK_AT_ES="46564.0000" RANK_SCORE_AT_ES="-0.1101"/>
  <DTG RANKED_LIST="SLC12A2.SLC12A2.cls#h_versus_l.rnk" TEMPLATE="SLC12A2.cls" GENESET="gene_sets.gmt#KEGG_FATTY_ACID_METABOLISM" ES="-0.4650" NES="-1.5247" NP="0.0482" FDR="0.1664" FWER="0.7680" RND_ES="-0.3944 -0.2470 0.4167 -0.1938 -0.3849 0.2006 -0.1622 0.2946 -0.2441 0.2700 0.4002 0.2450 0.2356 -0.3026 0.2570 -0.3953 0.2090 0.2025 0.1938 0.3527 -0.2205 0.2678 -0.1913 0.5404 -0.3523 0.2603 0.1556 0.4466 -0.2426 0.4062 0.2891 -0.3845 -0.3313 0.3988 0.3475 -0.3130 -0.2725 0.2854 0.3456 -0.3691 -0.2439 -0.2687 -0.2510 0.2365 -0.3042 0.3803 -0.3019 0.3783 0.1804 0.2729 0.4009 0.3127 -0.2155 -0.1989 -0.3908 0.3967 -0.2251 -0.4982 -0.2516 -0.2037 -0.4372 0.4296 -0.3842 0.3721 -0.3434 -0.4825 -0.2179 -0.1486 -0.2896 -0.2635 -0.2474 0.2338 -0.3754 0.2364 0.2483 -0.4661 -0.4594 -0.2473 0.4432 -0.4807 0.4610 -0.1931 0.2888 -0.3418 -0.2669 -0.2109 -0.2930 -0.3524 0.2986 -0.3011 -0.3403 0.3965 -0.4601 -0.2636 0.3331 -0.2163 0.3480 0.1730 0.2687 0.3433 -0.2584 -0.2607 -0.3243 0.5191 0.4191 -0.2684 0.2851 -0.2196 -0.3089 -0.2238 -0.2288 0.2712 -0.2774 -0.2419 -0.3726 -0.2818 -0.2226 0.4217 -0.2949 -0.3022 0.3525 0.2183 -0.3750 0.3028 0.2544 0.3429 -0.3139 -0.3142 0.4426 0.2462 0.6088 0.2386 -0.2105 -0.4993 -0.3989 0.3182 0.3489 0.3716 0.1809 -0.3215 -0.2085 -0.2989 0.2691 0.4416 -0.2373 0.2408 0.2310 -0.2617 -0.2612 0.2631 -0.4146 0.2305 -0.2504 -0.3780 0.5547 -0.4439 -0.3025 0.2117 -0.3100 0.2624 0.2610 -0.2413 0.1211 -0.2258 0.2371 0.3313 0.2955 -0.4271 -0.2040 -0.4993 0.2693 0.2161 0.4431 0.3449 0.3325 -0.3990 0.2108 -0.3099 -0.2782 0.1862 -0.3156 0.3666 -0.3346 -0.3911 -0.2860 0.2348 0.2841 -0.2674 -0.2889 0.4532 0.5247 -0.4245 0.3970 0.4625 -0.2828 -0.2353 0.3404 0.3037 0.4126 -0.3973 -0.1983 0.2949 -0.3799 0.3674 -0.2679 0.2884 -0.3370 0.2452 0.2772 -0.3292 -0.3433 0.3743 0.2714 0.2551 -0.2862 -0.2334 0.2139 -0.3701 -0.3150 0.2629 0.2978 -0.3584 -0.2151 -0.3153 -0.3351 0.2364 -0.2675 -0.2114 0.3162 -0.2761 -0.4698 -0.4918 0.1824 0.2682 0.2629 -0.3819 0.2328 0.2610 0.2180 -0.2712 -0.4307 -0.3775 0.3120 -0.4389 0.2296 -0.2520 0.3079 -0.3838 -0.2267 -0.2101 0.3829 0.3468 0.3095 -0.3732 0.4265 -0.4010 -0.3942 0.3837 0.2424 -0.3100 0.3853 0.2178 0.3695 -0.2729 -0.2736 -0.3153 0.2793 -0.3778 0.5305 -0.2159 0.1786 -0.2275 -0.2079 0.3639 0.3240 0.3755 -0.2503 0.2241 0.4018 0.2838 0.4905 0.3065 0.1959 -0.2314 -0.2668 -0.1842 -0.4677 -0.2921 0.3734 0.3318 -0.3606 -0.2413 0.4120 -0.3501 0.3003 -0.2246 -0.2009 0.3122 -0.3233 0.2100 -0.2860 -0.3210 -0.2008 -0.2776 0.1931 -0.2775 0.2293 0.4461 -0.2207 -0.2686 -0.2907 0.3462 0.4190 0.4295 -0.4119 -0.2600 0.2995 0.2668 0.3974 0.2897 0.3030 0.3384 -0.2518 -0.1916 -0.3581 0.5135 0.3671 -0.2925 0.2623 0.2010 -0.3159 -0.3997 0.2638 0.2210 -0.4299 0.3212 -0.4629 0.3134 -0.2620 0.2092 0.3067 -0.5310 0.3773 0.3682 0.3389 -0.3341 0.4493 -0.3246 0.2713 -0.3343 0.2532 -0.1669 0.2280 0.4775 -0.3647 0.3056 0.2734 0.3863 -0.2678 -0.3349 0.2202 -0.2566 -0.2415 -0.2810 -0.4398 0.2312 -0.3601 -0.3759 -0.2232 0.2179 0.2725 -0.3166 -0.3391 0.2412 0.2805 0.4264 0.4053 0.2321 -0.4382 -0.2620 0.3256 0.5081 -0.2165 0.1585 0.3508 0.2888 0.2502 -0.3595 -0.2570 0.4403 -0.3022 0.2889 0.4774 0.4804 -0.1923 0.2776 0.3515 -0.3016 0.2316 0.1966 0.3263 -0.2334 -0.2939 -0.3796 0.3178 0.2728 0.3536 -0.3060 -0.3084 -0.2606 0.3549 -0.3260 -0.1909 0.2347 0.3276 0.3103 -0.3202 0.2124 -0.2326 0.2413 -0.4989 0.4342 0.2978 -0.3308 0.4815 0.3462 0.2478 -0.2498 0.2881 0.2793 -0.3404 -0.2233 -0.5191 0.2648 -0.2742 0.2599 0.2336 0.3287 0.4242 0.2746 0.2848 0.3446 -0.3869 0.2555 -0.2971 -0.2974 0.3696 0.2474 0.2461 0.3998 -0.2075 -0.3927 -0.2034 -0.2386 -0.2546 0.3007 0.3255 -0.3333 0.3568 0.4967 0.2383 0.3563 0.3195 0.3297 0.3284 -0.2791 0.3339 -0.3032 -0.3851 0.3021 -0.2567 -0.3078 0.5364 -0.3808 0.4708 -0.2675 0.1675 0.2702 0.4203 -0.3165 -0.1762 -0.1904 -0.3097 -0.2674 0.3625 -0.2278 -0.2815 -0.3633 -0.2436 -0.3241 0.1917 -0.2715 0.3209 0.2574 -0.3783 0.2230 -0.1795 -0.2553 -0.3801 -0.2222" HIT_INDICES="924 1160 2286 6321 6680 6845 11962 13286 14786 16139 16611 18128 21467 22340 24955 31368 34893 37627 40386 41009 42688 43373 44660 45079 45706 46565 46683 48489 50570 50665 50786 51113 51404 51673 52497 52544 52553 53458 53637 54188 54623 54976" ES_PROFILE="0.0304 0.0705 0.0862 0.0374 0.0545 0.0748 -0.0018 -0.0112 -0.0258 -0.0392 -0.0371 -0.0558 -0.1109 -0.1224 -0.1679 -0.2833 -0.3435 -0.3862 -0.4260 -0.4263 -0.4435 -0.4417 -0.4489 -0.4396 -0.4332 -0.4296 -0.4123 -0.4220 -0.4310 -0.4039 -0.3767 -0.3522 -0.3260 -0.2982 -0.2768 -0.2412 -0.2049 -0.1787 -0.1379 -0.0985 -0.0511 0.0053" RANK_AT_ES="44659.0000" RANK_SCORE_AT_ES="-0.0926"/>
  <DTG RANKED_LIST="SLC12A2.SLC12A2.cls#h_versus_l.rnk" TEMPLATE="SLC12A2.cls" GENESET="gene_sets.gmt#KEGG_PORPHYRIN_AND_CHLOROPHYLL_METABOLISM" ES="-0.4538" NES="-1.5074" NP="0.0444" FDR="0.1761" FWER="0.7940" RND_ES="0.2848 0.2324 0.3646 0.3236 0.3485 -0.3110 0.1923 -0.2368 -0.3452 0.2927 0.3131 -0.2764 0.3733 0.2521 -0.3289 0.2500 -0.2957 -0.2316 -0.2081 0.3083 -0.3213 -0.3103 0.1749 0.3113 0.3916 0.2496 -0.3077 0.4671 0.3185 -0.2385 -0.2554 -0.3514 0.3459 0.4184 0.4071 0.4754 -0.3421 -0.2454 -0.2487 -0.3011 0.2513 -0.2513 -0.3073 0.3152 -0.2257 -0.2629 0.3893 -0.3242 -0.2755 -0.2896 -0.3911 0.2171 -0.2312 -0.2230 -0.3263 -0.2512 -0.5707 -0.3417 -0.3106 -0.1731 -0.2790 0.3929 -0.3632 0.3549 0.2594 -0.3886 -0.2656 -0.2599 -0.3723 0.2853 -0.3443 0.2537 -0.4310 0.3274 0.3507 0.3177 -0.3564 -0.2865 -0.2486 0.2160 -0.2930 0.3229 -0.2386 -0.2764 -0.3243 0.3705 0.3309 0.2491 -0.2308 -0.2928 -0.2427 0.2637 -0.3317 -0.3009 0.3682 0.2471 0.2681 -0.1989 -0.3003 0.3144 0.4309 -0.4395 0.2514 0.3699 0.3306 0.3066 -0.2978 0.3350 0.2488 -0.1901 -0.4708 0.4339 -0.2957 0.2307 0.2209 -0.2719 0.3494 -0.2214 0.2799 0.3876 0.3111 -0.2510 -0.2630 0.3273 0.2520 0.4377 -0.3568 0.2315 0.2428 0.2259 0.3363 0.4522 0.2372 -0.3761 -0.2685 -0.2744 0.4370 -0.3405 -0.3665 0.2949 0.3229 -0.2990 0.2551 0.3926 0.2285 0.3074 0.4097 -0.3636 -0.2932 -0.2818 -0.3840 0.2973 0.1525 -0.3018 0.4221 -0.2027 -0.3212 -0.3665 0.2053 0.2585 0.2643 -0.2180 -0.2622 0.1864 -0.3365 0.2486 0.5416 -0.4727 0.1946 -0.2625 -0.4060 0.3103 0.2544 0.3158 0.2348 -0.2877 0.3493 -0.4356 0.2132 -0.2235 0.2091 -0.2419 -0.3412 -0.2397 -0.2902 -0.3339 0.3774 -0.3078 -0.3660 0.3638 0.2741 -0.2584 0.4254 0.3999 -0.4461 0.2652 -0.2370 0.3612 0.2578 -0.3437 -0.2252 0.3025 -0.2376 0.3222 -0.3205 -0.3451 -0.2764 0.2795 0.2643 0.2057 0.3446 0.2687 0.2891 -0.2423 -0.3405 0.2348 0.3692 0.3468 0.3007 -0.4138 -0.4135 -0.2703 0.3116 -0.2276 0.2996 -0.2547 -0.2663 -0.2174 0.3164 0.2129 -0.2291 -0.5340 0.4408 0.3745 0.3542 -0.3466 0.2518 -0.2387 -0.3003 -0.2163 -0.4471 -0.2346 -0.3237 0.2287 0.2519 -0.3986 0.2682 -0.3044 -0.1779 0.3096 -0.2702 0.4195 0.3516 -0.4477 0.3683 -0.3457 -0.2603 0.2822 -0.2065 0.2840 0.4039 -0.2370 0.2365 -0.3083 -0.2516 -0.2264 -0.2637 -0.4553 -0.2204 -0.2801 0.3047 0.2467 0.3055 -0.2613 -0.2523 0.2832 -0.2530 -0.2602 0.2860 0.2970 0.3180 0.2244 -0.3349 0.2330 0.3226 0.3329 -0.3122 -0.1794 -0.3591 0.1856 0.3087 -0.2639 0.2449 -0.3047 -0.2858 -0.2400 0.2562 -0.3398 -0.2565 0.2766 -0.3695 -0.3018 -0.2181 -0.4705 0.2579 0.3189 -0.3502 0.5138 -0.2190 0.2641 0.2346 0.3050 0.2628 0.5412 0.4515 0.2644 0.4031 0.2362 0.3785 0.3238 -0.3281 0.4580 -0.2767 0.2195 0.2591 0.3290 0.4259 -0.3646 -0.2011 -0.3545 -0.3439 -0.4349 0.3512 -0.3055 0.3240 -0.2471 -0.3018 0.3446 -0.2908 -0.1938 -0.3140 -0.5073 0.3581 0.4085 0.2137 -0.3089 -0.2604 -0.2259 0.2818 -0.2881 -0.2496 0.2904 0.2821 0.1825 0.2186 -0.2386 -0.3046 -0.2279 0.3812 -0.4448 0.3028 0.3024 0.2318 0.2575 0.3758 0.2967 -0.3151 -0.4629 -0.1857 0.2678 0.1947 -0.4318 -0.3510 0.2411 0.2910 0.4448 0.3558 -0.2363 -0.3082 0.4942 0.4235 0.3794 0.3546 -0.2033 -0.3851 -0.2371 -0.2100 0.1904 -0.4462 0.2337 -0.3411 -0.2244 0.2868 0.3161 -0.3382 -0.2867 0.3538 0.2896 -0.4978 0.2238 -0.2684 0.2926 0.2975 -0.4842 -0.3621 0.4319 0.1653 -0.2714 0.4797 -0.3745 0.3505 0.3624 -0.3416 0.2691 0.3471 0.2355 0.2568 0.2707 0.2985 0.3496 -0.3309 0.4216 -0.2397 0.3922 0.4590 0.3247 -0.3588 0.3833 0.2935 -0.2388 -0.2564 0.2657 -0.5696 0.3578 -0.2658 0.2838 0.2905 0.3525 0.3506 0.2027 -0.3532 0.2454 -0.2326 -0.3390 0.3697 -0.2596 -0.2740 0.2709 0.3460 -0.3248 -0.3667 -0.2989 -0.2260 -0.3413 -0.3262 -0.2442 0.2736 0.2181 0.3442 0.4924 -0.1708 0.3124 0.4617 -0.2437 0.2755 -0.1936 0.3826 -0.2163 -0.3051 0.4614 -0.2954 0.3069 0.4744 0.2475 0.4536 0.2441 -0.2957 -0.2231 -0.2509 -0.2917 -0.2498 -0.2672 -0.3288 -0.3411 -0.2888 -0.2613 0.4898 -0.2627 0.3696 0.4398 -0.2683 0.3128 -0.2611 0.1577 -0.3865 -0.3295 -0.2794 -0.2865 -0.1838 0.2016" HIT_INDICES="37 3173 5301 7797 8264 8805 14345 14801 15890 17514 17751 18384 20484 20589 21040 21550 22714 23123 27371 27395 30470 30496 31830 33735 36368 36697 38146 38267 42143 43633 47219 47665 48110 49300 52394 53226 54813 55153 55177 55189 55261" ES_PROFILE="0.0866 0.0670 0.0586 0.0382 0.0537 0.0670 -0.0182 -0.0120 -0.0187 -0.0372 -0.0309 -0.0326 -0.0633 -0.0581 -0.0596 -0.0629 -0.0794 -0.0827 -0.1594 -0.1597 -0.2153 -0.2156 -0.2387 -0.2703 -0.3120 -0.3114 -0.3292 -0.3227 -0.3786 -0.3889 -0.4304 -0.4140 -0.3965 -0.3895 -0.4045 -0.3729 -0.3343 -0.2607 -0.1799 -0.0984 0.0001" RANK_AT_ES="47218.0000" RANK_SCORE_AT_ES="-0.1171"/>
  <DTG RANKED_LIST="SLC12A2.SLC12A2.cls#h_versus_l.rnk" TEMPLATE="SLC12A2.cls" GENESET="gene_sets.gmt#KEGG_PROTEIN_EXPORT" ES="-0.5630" NES="-1.4995" NP="0.0726" FDR="0.1762" FWER="0.8100" RND_ES="-0.6908 -0.4018 -0.4197 0.2052 0.4122 0.2590 0.4878 -0.1557 0.3155 0.4399 0.2059 -0.2963 0.6007 0.2896 -0.2681 -0.4300 0.3053 -0.3368 0.2701 -0.1993 -0.4950 0.3751 0.2316 0.3522 -0.2687 -0.3784 0.3385 -0.4777 -0.3728 -0.3213 -0.4095 -0.3725 -0.6392 0.2918 0.6621 -0.4831 -0.5450 -0.1710 0.5029 -0.4180 0.2998 -0.3633 -0.4407 0.2484 -0.4151 -0.4325 0.4063 -0.2910 -0.3528 0.3417 -0.3351 0.7492 -0.3652 0.5268 0.4079 0.5818 0.3675 -0.2880 0.5662 0.5014 0.6267 -0.5227 -0.2922 -0.1798 0.2921 0.2666 -0.1869 0.4837 0.5661 0.5035 -0.6067 -0.3147 -0.5363 0.6338 -0.3050 0.2790 -0.3279 -0.4742 0.4660 0.2533 0.3269 -0.2493 -0.3348 0.3601 -0.4631 0.3401 -0.2460 -0.5174 0.4860 -0.3815 0.3908 0.4738 -0.2617 -0.3855 0.2984 -0.3917 0.5288 0.3627 0.2840 0.4495 0.4719 0.2989 0.4045 -0.2294 0.3142 -0.2003 0.2786 -0.3152 -0.3599 -0.6249 0.2583 0.2597 0.3495 -0.2762 -0.6100 0.4215 0.3406 0.2269 -0.4535 -0.3485 -0.4279 0.2489 0.2646 -0.4877 -0.4560 0.2720 -0.3878 0.1783 0.5573 -0.2956 -0.3666 0.2898 -0.2149 -0.5543 0.2071 0.2971 0.5252 0.2955 -0.2743 0.5055 -0.2754 -0.4001 -0.4499 0.5378 0.2300 0.5160 0.2288 0.2478 0.3660 -0.5940 -0.5933 -0.4032 0.1959 -0.2503 0.7848 0.5097 -0.4538 -0.5064 0.3437 0.5890 -0.5527 -0.3347 -0.5210 -0.4583 -0.3497 -0.4978 0.4162 -0.1211 0.6345 0.4762 -0.2398 0.3488 -0.4160 -0.3057 0.3750 -0.6108 -0.3332 -0.2648 -0.3423 0.4591 -0.4255 -0.3242 -0.5790 0.3947 -0.3419 0.5808 -0.2432 0.4080 -0.3577 0.2485 0.3992 -0.5409 0.2481 0.5013 0.4728 -0.3236 0.2105 0.3373 -0.3371 -0.5249 -0.3815 -0.3424 0.2753 0.3470 0.2018 0.4183 -0.4059 0.1793 0.6163 0.3594 0.2447 0.4491 -0.2879 0.3977 -0.3210 0.2991 0.4237 0.4655 -0.4090 -0.3518 0.3163 0.3696 0.3493 0.5065 -0.4883 0.5442 -0.3800 0.3526 0.3159 -0.4645 0.3555 -0.6185 -0.3795 0.3760 -0.6467 -0.3715 -0.4050 -0.2847 0.4880 0.3127 -0.3846 -0.2054 -0.3674 0.3453 -0.4243 -0.2491 -0.2575 -0.4010 -0.3139 0.6401 -0.2302 -0.2724 -0.2159 -0.3633 0.3394 0.2847 0.3027 0.4598 -0.3936 -0.4125 0.5418 0.2736 -0.2928 0.2701 0.5455 -0.4133 -0.6026 0.3716 -0.3587 -0.3880 0.2779 0.4493 0.2798 0.2121 0.4078 0.2721 -0.4592 -0.1834 0.6313 -0.3042 0.5671 0.2520 -0.3972 0.4770 0.5691 -0.3890 -0.5061 -0.4239 -0.3906 -0.2734 0.2291 0.4248 0.5536 0.2230 0.4487 -0.3008 0.4578 0.3770 -0.2405 -0.1907 0.2837 0.5555 -0.2864 -0.3490 -0.4813 -0.3115 0.3148 0.2688 0.2392 0.1622 -0.4782 -0.1989 0.3642 0.3171 0.4416 -0.3565 0.4667 0.3482 0.5288 -0.3141 0.2867 0.5621 -0.4866 -0.5739 0.1928 -0.2586 0.4988 -0.3846 -0.2221 0.3189 0.3603 -0.4227 0.2524 0.2984 -0.3789 0.2508 -0.2801 0.3925 0.2888 -0.2147 0.3699 -0.6172 0.3048 0.5726 0.4155 -0.2652 0.4825 0.2817 -0.6285 0.2629 -0.3106 -0.4200 0.2323 0.3293 0.3103 -0.3345 -0.2166 0.4966 0.3204 -0.6264 0.2360 -0.3586 -0.3734 -0.4757 -0.2575 -0.3515 0.1796 -0.2559 0.5283 0.3180 0.4617 0.3336 -0.2625 -0.3356 0.2604 -0.2281 -0.3577 0.4850 -0.3276 0.5456 0.3411 0.4778 0.3651 -0.4133 0.3402 0.4564 0.5152 0.3243 -0.2172 -0.2601 -0.4948 -0.5572 -0.3874 -0.3468 0.2271 0.5578 -0.3027 -0.3068 -0.5781 0.3848 -0.2791 0.2512 0.2019 0.2391 -0.3673 0.4644 -0.5466 -0.4636 -0.1741 0.2719 -0.2110 0.5892 0.3173 0.3727 0.3497 0.3069 0.5320 0.3807 -0.4334 0.3029 0.3934 0.3678 0.3817 -0.2733 -0.2893 0.3431 -0.3507 -0.3091 0.6395 -0.4195 -0.2964 -0.3348 -0.1987 0.4249 -0.2942 -0.4132 -0.7005 0.4879 0.2118 -0.4063 0.5824 -0.4246 -0.4920 -0.4537 0.2940 -0.3264 -0.3076 -0.4570 -0.4106 0.5840 -0.4274 0.2796 -0.3411 -0.4310 -0.2980 -0.2724 0.5905 -0.3062 0.3636 0.5198 0.4264 0.6366 -0.5241 -0.4780 0.6714 -0.2533 0.3009 -0.4969 -0.4070 0.4071 -0.2177 -0.3871 0.3701 0.2677 0.3955 -0.5442 -0.2487 -0.2379 -0.4056 0.3538 -0.3958 0.2805 0.2567 -0.2408 -0.5026 0.3893 0.4337 -0.4292 0.3717 0.4600 0.4442 -0.4574 -0.4606 -0.2995 -0.3525 -0.2024 0.6640 0.2541 -0.3931 -0.5014" HIT_INDICES="4229 5464 5692 9709 10360 11698 14826 21532 31661 44852 46242 46591 46976 47869 51164 51416 52353 52499 52563 53678 53958 54171 54581" ES_PROFILE="-0.0292 -0.0092 0.0283 -0.0136 0.0042 0.0067 -0.0294 -0.1423 -0.3243 -0.5362 -0.5311 -0.5061 -0.4806 -0.4613 -0.4711 -0.4242 -0.3833 -0.3268 -0.2684 -0.2164 -0.1453 -0.0691 0.0124" RANK_AT_ES="44851.0000" RANK_SCORE_AT_ES="-0.0945"/>
  <DTG RANKED_LIST="SLC12A2.SLC12A2.cls#h_versus_l.rnk" TEMPLATE="SLC12A2.cls" GENESET="gene_sets.gmt#KEGG_METABOLISM_OF_XENOBIOTICS_BY_CYTOCHROME_P450" ES="-0.4329" NES="-1.4794" NP="0.0240" FDR="0.1897" FWER="0.8400" RND_ES="0.2500 0.2015 0.3804 0.3090 0.2282 -0.2920 -0.2410 -0.3247 -0.3076 0.3259 -0.2199 0.2748 0.2210 -0.2338 -0.4496 -0.1947 0.2748 0.2533 -0.2042 0.3522 -0.2343 -0.3219 0.2222 -0.2659 0.2696 0.2230 -0.2218 0.2562 0.2955 0.2392 -0.2532 0.2735 0.3084 0.3223 0.3342 0.3316 -0.1839 -0.2914 0.1986 -0.3085 -0.2578 -0.3107 0.3158 0.2169 -0.1844 0.2993 0.2310 -0.4146 -0.2781 -0.2340 0.2050 0.2386 -0.1972 -0.2307 -0.2493 0.2318 -0.3435 -0.4313 0.2047 0.2250 0.2588 0.3263 -0.3270 0.2701 0.2656 -0.3077 -0.2204 -0.3121 -0.3073 0.3080 -0.4192 0.2023 -0.3547 -0.2088 0.3304 0.3145 -0.2601 -0.2570 -0.4290 0.2532 0.4030 0.2622 0.2861 -0.2932 -0.2438 -0.2643 -0.2130 -0.2322 0.3051 -0.3121 -0.2998 0.3950 -0.2256 0.3150 0.2784 0.2076 0.4315 -0.4264 -0.2183 0.3063 0.2385 -0.2942 0.2221 -0.2005 0.2851 -0.2942 -0.2540 -0.2415 -0.3344 -0.2224 -0.2154 0.3121 -0.3414 0.3667 -0.3187 -0.3774 -0.2634 0.2464 0.2942 -0.3085 0.3063 0.3037 -0.2337 -0.2436 0.3272 0.3198 -0.2637 0.1924 -0.2153 -0.3074 0.3966 0.3751 -0.3521 -0.3041 -0.2087 -0.2206 0.3764 -0.2844 -0.2216 0.2811 -0.1868 -0.3210 -0.2603 0.3810 -0.2130 -0.1808 0.2554 0.2538 -0.2588 -0.3248 -0.3185 0.2851 -0.2396 -0.4887 0.2498 -0.3588 -0.2968 -0.3469 0.3192 0.2580 0.3543 -0.3572 0.2718 0.2720 0.1973 0.3421 0.3298 -0.3198 0.2506 -0.2484 -0.3773 -0.2108 0.2611 0.4036 -0.3386 -0.2474 0.2992 -0.4306 0.2184 0.4241 0.1807 0.2285 0.2764 -0.2730 -0.3266 0.2437 0.4053 -0.4169 -0.2983 0.2710 -0.2861 -0.2060 0.4694 0.3897 -0.2373 -0.4124 -0.2735 0.2083 0.2413 -0.2399 -0.3500 0.3738 -0.2884 0.2495 0.2679 -0.3009 0.3237 -0.2442 0.2341 0.1799 0.2670 0.3585 -0.2366 0.2399 -0.3476 -0.3232 0.3992 -0.2187 0.1994 -0.2592 0.2261 -0.2186 0.3804 -0.2397 -0.2456 0.2303 0.1758 -0.3836 -0.2520 0.4175 0.2438 -0.3060 0.3273 0.3994 0.4517 -0.4249 0.2615 0.2574 0.3176 -0.3309 -0.5017 -0.4041 -0.4220 0.3172 0.3304 -0.4067 0.3183 -0.4883 -0.2783 0.2454 0.2428 0.3673 0.4992 -0.3202 0.2434 0.1924 -0.2364 0.2174 0.2069 0.2576 0.3766 0.2747 -0.2280 -0.2260 0.2219 0.1942 0.3339 -0.2606 -0.3831 -0.3745 0.3042 -0.3740 0.2507 -0.3642 0.2791 -0.3265 -0.2793 -0.2790 0.3768 0.3217 0.2204 0.3019 0.2905 0.1816 -0.2652 0.1889 -0.2658 -0.4416 -0.2739 0.2164 0.2646 -0.2936 0.2260 -0.1874 -0.2344 -0.1967 -0.2141 0.2204 -0.1933 -0.2350 -0.3371 -0.3485 -0.3771 -0.2680 0.2594 0.2398 -0.3894 0.3682 -0.2459 0.2696 -0.2453 0.2085 -0.1981 0.2109 -0.2644 0.2289 0.3359 0.3545 -0.2804 0.3261 -0.2721 -0.2923 -0.2418 -0.2756 -0.3343 0.2465 0.3318 -0.3904 0.3400 -0.3426 -0.2902 -0.3092 0.3499 -0.2664 0.2305 -0.2042 -0.2405 0.3702 -0.4606 0.2453 -0.2190 -0.3828 0.4176 0.3379 0.3538 -0.3545 0.3579 -0.2175 -0.2485 0.2995 0.2363 0.2623 -0.2336 -0.2702 -0.3923 0.3572 -0.2626 -0.3891 -0.2480 -0.2483 -0.2177 0.5085 0.2724 0.3822 0.2778 0.3070 -0.4070 -0.3690 -0.2459 -0.2299 -0.3419 -0.3878 -0.3123 -0.2167 0.2499 0.3700 0.3553 0.3494 0.2100 0.3173 0.2494 0.2807 0.2943 -0.2996 -0.3281 0.3103 0.2105 0.1980 -0.4146 -0.2360 -0.4005 0.2672 0.4859 -0.1728 -0.3454 0.3018 0.2156 -0.3896 -0.2901 0.2074 -0.3001 0.4395 0.2803 -0.2539 -0.2084 0.2971 -0.2463 0.2411 0.2429 -0.3508 0.3920 0.3070 -0.3639 -0.2849 -0.2311 -0.1932 0.3172 -0.2243 0.3063 0.3719 -0.3150 0.4084 -0.2776 0.2945 0.3199 -0.3779 -0.2450 0.2764 0.2623 -0.2348 0.1891 0.3665 -0.4146 0.4326 -0.2962 0.2667 0.2106 0.3595 0.3762 -0.2422 0.1964 -0.3735 -0.3174 -0.3168 0.3689 0.2510 -0.3849 -0.3309 -0.2435 -0.3754 -0.4311 -0.3189 -0.2564 -0.3096 -0.3660 0.3080 0.4343 0.2810 0.2870 0.3211 -0.2410 0.3254 0.2744 0.2662 0.2588 0.2810 0.2586 0.2909 0.2221 0.3542 -0.3633 -0.3488 0.3477 0.2607 0.3343 -0.3555 -0.2065 -0.2577 0.2220 -0.1956 -0.1951 -0.3096 -0.2648 -0.1984 0.3247 0.2392 0.3666 -0.2066 0.2985 -0.3843 0.2858 0.3253 0.4277 0.2612 -0.2468 0.2018 -0.2500 -0.3106 -0.2404 0.3097" HIT_INDICES="2660 6845 7900 8264 8805 9335 9643 10091 11963 14801 14875 15748 15890 15920 16013 17556 17751 18128 18312 18384 18548 19464 20484 20589 21345 21550 21565 22361 27395 30470 30496 31139 31830 32037 34893 36368 36697 37033 37663 38308 39140 39154 41009 42143 44075 44620 45079 45869 45981 46505 46836 47387 47665 48110 48473 49281 50317 50515 50516 50823 51404 51933 52454 52830 53519 54188 54253 54378 55221" ES_PROFILE="-0.0194 -0.0756 -0.0768 -0.0658 -0.0587 -0.0520 -0.0417 -0.0343 -0.0547 -0.0955 -0.0864 -0.0925 -0.0856 -0.0766 -0.0689 -0.0888 -0.0846 -0.0841 -0.0802 -0.0743 -0.0703 -0.0807 -0.0938 -0.0905 -0.0996 -0.0990 -0.0949 -0.1056 -0.1967 -0.2523 -0.2527 -0.2639 -0.2757 -0.2785 -0.3271 -0.3494 -0.3506 -0.3516 -0.3573 -0.3626 -0.3704 -0.3634 -0.3878 -0.3979 -0.4202 -0.4165 -0.4107 -0.4099 -0.3967 -0.3902 -0.3797 -0.3723 -0.3594 -0.3488 -0.3360 -0.3298 -0.3252 -0.3049 -0.2811 -0.2620 -0.2460 -0.2274 -0.2065 -0.1815 -0.1577 -0.1284 -0.0876 -0.0464 0.0008" RANK_AT_ES="44074.0000" RANK_SCORE_AT_ES="-0.0872"/>
  <DTG RANKED_LIST="SLC12A2.SLC12A2.cls#h_versus_l.rnk" TEMPLATE="SLC12A2.cls" GENESET="gene_sets.gmt#KEGG_DNA_REPLICATION" ES="-0.6056" NES="-1.4660" NP="0.1453" FDR="0.1967" FWER="0.8580" RND_ES="0.6667 -0.6941 0.1731 0.4281 0.2416 -0.4080 -0.5181 -0.6162 0.4726 -0.1882 -0.3245 -0.5426 0.3750 -0.6047 -0.2598 -0.4857 -0.1882 0.1784 -0.5232 -0.4449 -0.6187 -0.3799 -0.2287 0.4292 0.4647 -0.5892 0.4457 -0.2974 0.2221 0.5167 -0.2380 0.5412 -0.5261 0.3582 0.3776 0.2297 0.2854 0.5336 -0.2280 -0.4122 0.7797 -0.3737 0.4024 0.2110 -0.7008 -0.3534 -0.3339 -0.3367 0.5095 0.6354 -0.3311 0.2462 0.2816 0.6559 0.6050 -0.4654 0.4383 -0.7279 0.2594 0.4491 0.6376 0.5777 0.4355 -0.5476 -0.3965 -0.2686 0.1915 -0.3167 0.4490 0.2629 -0.2005 0.6325 -0.3530 0.4113 0.3861 0.5717 -0.4816 0.3087 -0.3723 -0.3008 0.4975 0.5131 -0.6193 0.3878 0.2773 0.6322 0.4866 0.6151 0.2002 0.7212 0.2277 0.5119 0.3368 -0.6750 0.1963 -0.1403 -0.4926 0.1475 -0.3125 0.2794 0.6181 -0.4792 0.2539 0.4046 0.6620 -0.4337 0.5520 0.4763 -0.3387 0.2779 0.5575 -0.4213 -0.4649 0.2156 -0.4467 0.3764 0.2087 -0.5632 0.2927 -0.4140 0.2869 0.4570 0.4269 0.5555 -0.6089 0.7141 0.2058 -0.5962 0.5519 0.3668 0.1841 -0.3349 0.5577 -0.3139 0.2690 0.3657 0.2949 -0.2331 -0.3929 0.5834 0.3224 0.1892 -0.5256 0.2121 -0.5595 0.5813 0.2534 -0.3591 -0.4404 0.3635 -0.3357 0.4337 0.1988 0.3574 0.6854 -0.2742 0.7151 -0.1660 0.6571 0.4946 0.1817 0.4241 0.2909 0.6498 -0.5207 -0.6298 0.2272 -0.1495 0.7010 -0.6797 -0.3610 -0.3436 -0.5273 0.5244 0.6201 -0.3753 -0.6159 0.4914 0.6252 -0.3369 0.4296 0.4980 -0.6124 -0.4061 -0.2164 0.3532 -0.2054 -0.4456 -0.3161 0.3539 0.5325 -0.5595 -0.6654 0.3444 -0.2220 -0.2260 -0.5224 0.6571 -0.3376 0.4797 -0.3615 -0.3803 -0.5018 0.3585 0.3700 -0.3216 0.3373 0.5359 -0.4744 0.1969 0.1606 -0.6468 0.5264 -0.6728 0.6422 -0.4114 -0.3558 0.5222 0.3681 -0.3119 -0.4668 0.4873 -0.4947 0.3118 -0.2086 0.2376 0.6934 0.6832 0.2248 -0.5147 0.2009 -0.5555 -0.2811 0.5690 -0.2705 0.4612 0.2734 0.2741 0.2735 -0.4201 -0.3222 0.5032 0.2845 -0.3289 0.4869 0.1429 0.4499 -0.4226 -0.1878 -0.2364 0.3989 -0.3675 -0.2246 0.3162 -0.4209 -0.3081 0.3612 -0.2332 -0.5617 -0.2965 0.5447 -0.6357 -0.1750 -0.4042 0.3604 -0.7200 -0.3886 0.3115 0.4862 -0.3320 -0.5484 0.6406 -0.3876 -0.3975 0.5567 0.6247 0.5945 0.4247 -0.5147 -0.2083 0.5157 -0.2780 -0.4591 0.4257 0.6066 0.5890 -0.3272 0.2791 -0.2301 0.4016 0.4328 0.5114 0.5778 -0.5027 0.3295 -0.3415 0.5551 0.4023 -0.6258 0.2324 0.6743 0.6238 0.5816 -0.3432 0.2613 -0.6147 -0.1706 0.2207 -0.6829 -0.4049 0.5941 0.4225 -0.4004 0.7806 -0.4769 -0.2701 -0.4752 -0.6249 0.5610 -0.3346 -0.2955 -0.2663 0.1903 0.3187 0.2455 0.5878 -0.3196 -0.4100 0.5643 -0.5742 -0.2002 0.4435 0.5134 0.5429 0.5204 -0.5550 -0.5574 0.8027 0.2077 -0.5177 0.6609 -0.4034 0.5266 0.6718 0.5075 -0.6057 0.3958 -0.4936 -0.5641 -0.2625 -0.4116 -0.2766 0.2276 -0.2759 -0.4790 -0.3000 -0.4416 0.6803 0.2965 0.1539 -0.3294 -0.2420 -0.1884 0.4313 0.7321 -0.6264 0.4281 0.3627 0.6231 -0.3295 -0.5471 0.4559 0.2313 0.1857 -0.6932 0.5682 0.3993 0.1166 -0.7154 -0.4989 -0.5392 -0.2485 -0.4550 -0.2333 -0.3513 0.2020 0.1886 -0.2796 0.3572 0.6125 0.5243 -0.6511 -0.3681 -0.1590 0.6560 -0.2087 0.4169 -0.3403 -0.5142 0.5964 -0.2115 0.6596 -0.6202 -0.2157 -0.4200 0.4607 0.2550 -0.5167 0.4659 -0.3185 -0.4909 0.2459 0.4784 0.6806 0.1913 -0.2323 -0.5799 0.4041 -0.3692 -0.5042 0.5076 -0.4907 0.3949 0.2604 -0.2274 0.6663 -0.1884 0.3093 -0.3553 0.5541 0.5495 -0.1635 -0.1781 0.2011 0.5381 0.2147 -0.5658 0.7486 -0.2242 0.3824 0.4733 -0.4417 -0.5859 0.1536 -0.3672 -0.4537 0.3248 0.2411 0.5069 0.4183 -0.2518 0.5635 0.5307 0.3672 0.2468 0.1944 -0.2766 -0.4718 0.2555 -0.3122 0.2907 0.2897 -0.3658 -0.6330 0.1728 0.4406 0.7334 -0.4901 -0.6083 0.3993 0.5013 -0.1733 -0.5609 0.2104 -0.3490 -0.2837 0.3137 -0.2938 -0.4996 -0.2229 -0.5621 0.6023 0.1916 -0.8235 -0.7022 0.4752 0.6090 0.1732 0.2962 0.6860 -0.6770 0.4263 -0.7342 -0.4030 0.5646 -0.6723 -0.3612 -0.2521 0.7604 0.3816" HIT_INDICES="608 8022 9998 11942 18498 19786 22787 31143 36215 36802 37052 37476 37671 37731 37994 41974 43190 43778 44692 46639 48001 48408 49012 49277 50125 50743 50817 51144 52332 54256 54487 55031 55077 55146 55203 55224" ES_PROFILE="0.0441 -0.0676 -0.0837 -0.1018 -0.2117 -0.2275 -0.2777 -0.4285 -0.5149 -0.5194 -0.5175 -0.5182 -0.5145 -0.5082 -0.5053 -0.5644 -0.5717 -0.5667 -0.5661 -0.5809 -0.5823 -0.5654 -0.5506 -0.5291 -0.5158 -0.4961 -0.4663 -0.4399 -0.4239 -0.4057 -0.3535 -0.2952 -0.2261 -0.1543 -0.0783 0.0008" RANK_AT_ES="48000.0000" RANK_SCORE_AT_ES="-0.1265"/>
  <DTG RANKED_LIST="SLC12A2.SLC12A2.cls#h_versus_l.rnk" TEMPLATE="SLC12A2.cls" GENESET="gene_sets.gmt#KEGG_GLYCINE_SERINE_AND_THREONINE_METABOLISM" ES="-0.4775" NES="-1.4632" NP="0.0622" FDR="0.1918" FWER="0.8600" RND_ES="0.2797 0.2377 0.5840 0.2585 -0.4267 0.3414 -0.2594 0.1841 -0.3208 0.4291 0.3464 -0.3759 0.3059 -0.3615 0.2124 -0.3652 -0.3031 -0.2020 -0.2979 0.2194 0.4100 0.4023 0.3109 0.5330 -0.3006 -0.3573 -0.2555 0.2938 0.3325 0.4609 0.2330 0.3588 -0.3348 0.5452 0.3023 -0.2907 0.3756 0.2941 0.3493 -0.2608 0.3494 -0.3043 0.2820 0.2601 -0.5056 0.3427 -0.3149 0.4463 0.3884 0.3262 0.3039 -0.3367 -0.3397 0.3371 -0.5203 0.2139 0.2709 -0.4425 -0.2111 -0.3837 -0.3532 0.4040 -0.3845 -0.3361 -0.4851 -0.3417 -0.2754 -0.3560 -0.4209 -0.3586 0.3052 0.3518 -0.3742 0.2227 0.3340 -0.4808 -0.3477 0.2259 0.2542 -0.5922 0.3870 -0.2167 -0.3176 -0.2444 -0.2665 0.2780 0.3465 -0.3067 0.3215 0.3359 -0.4553 0.3263 -0.2823 -0.4814 0.2330 -0.3003 0.3826 0.2426 0.4700 0.4427 -0.1682 -0.3452 -0.3142 0.5323 0.4615 -0.3703 0.3624 0.4548 -0.4545 0.2166 -0.2429 0.3463 -0.3806 -0.2877 0.3246 -0.2982 0.1925 0.4183 -0.2076 0.2739 0.5786 0.2248 -0.2397 0.3007 -0.2386 0.4562 -0.2621 0.3604 0.3622 0.5364 0.5770 -0.3102 0.2069 -0.2258 -0.4158 -0.3063 -0.3140 0.3277 0.3354 -0.2733 0.3167 0.2817 0.3036 0.5215 0.3170 0.3134 0.2056 0.2839 -0.3640 0.4856 0.2804 0.2374 -0.3781 -0.2286 0.4253 -0.4096 -0.3801 -0.2714 -0.2747 0.4281 0.2491 -0.2049 0.2008 0.4365 0.5021 0.2720 -0.3060 -0.3471 -0.4303 -0.4536 -0.2333 0.3796 0.3547 0.4596 0.2586 -0.2636 -0.3059 0.2954 -0.2809 -0.1566 -0.2229 0.2498 -0.4036 -0.4163 -0.2686 -0.2430 -0.2741 0.3978 -0.2860 -0.2295 0.3916 -0.4657 0.2987 -0.1834 -0.3616 0.3038 0.3035 0.3110 0.3382 0.2960 0.3608 0.3855 -0.3935 0.3943 0.3456 -0.3568 0.3032 0.4285 -0.2743 -0.4570 -0.3387 0.4092 0.3781 -0.3806 0.3673 0.2102 -0.3373 0.2070 -0.2290 0.4559 -0.2856 -0.4553 -0.2860 0.2810 -0.2242 -0.2836 -0.3886 0.4294 0.3185 -0.4060 -0.5303 -0.3317 0.3687 0.2610 0.2932 -0.5544 0.3809 -0.3493 0.1834 -0.3408 -0.3236 -0.3319 0.3993 -0.4190 0.2618 0.1900 0.2811 -0.5221 0.3188 -0.3627 0.3188 0.3785 -0.2255 -0.3652 0.2739 -0.4255 -0.3947 0.2569 0.2816 0.2391 0.3782 -0.2357 0.4553 -0.3433 -0.4002 -0.2531 0.3224 0.3682 0.5569 -0.2088 -0.3934 -0.2618 -0.3474 0.4510 0.2938 0.4566 0.2662 0.3935 -0.2461 -0.3355 0.2538 0.2908 0.2003 -0.3231 -0.2474 -0.3127 -0.2531 0.2228 -0.2763 0.3262 -0.4091 0.2631 0.4341 -0.2074 0.2055 0.2593 0.3821 0.2816 -0.2624 0.3261 -0.4408 0.2286 0.4498 -0.3767 0.3889 -0.2140 0.2840 0.3330 -0.2590 -0.3200 -0.2562 0.2860 0.3475 0.4056 -0.4458 -0.2568 -0.2759 -0.2000 0.2764 -0.2894 0.3360 -0.2959 0.2912 0.2309 -0.3884 0.5396 -0.2197 -0.4138 0.2658 0.3257 -0.3006 0.2624 0.3033 -0.3199 0.2814 -0.4991 -0.5414 0.3133 -0.3382 -0.2106 -0.3334 -0.5518 0.3733 0.4327 -0.2902 0.3353 0.3576 -0.2681 0.3096 -0.4345 0.3164 -0.3770 -0.3711 0.2554 -0.3474 0.2736 -0.2618 0.3420 -0.3624 0.3105 -0.3599 -0.2694 -0.3255 -0.4226 -0.4091 -0.3856 -0.3245 -0.2429 -0.2609 0.2307 0.2610 -0.4224 -0.2484 0.2075 -0.3246 0.4625 0.4306 -0.3517 -0.5441 -0.4920 -0.2294 0.2874 -0.3288 0.2340 -0.1934 0.2157 -0.3128 -0.4070 0.3585 0.4171 0.3624 -0.2567 0.3397 0.4165 0.2547 -0.4284 0.4218 0.2195 -0.3081 -0.2903 0.2948 0.2350 0.2046 0.2520 0.3180 -0.2430 -0.3501 -0.2160 -0.2492 -0.2969 0.2873 -0.4269 0.2800 0.2727 0.2977 0.1986 -0.3794 0.2049 0.4057 -0.2159 -0.3995 0.2579 -0.2502 0.3957 0.5008 0.3388 0.4494 0.4296 -0.2996 0.4000 0.2690 0.2233 -0.2495 -0.1703 0.2966 -0.3317 -0.3987 0.3691 0.4857 0.5184 -0.3016 -0.3371 -0.2309 -0.2210 0.3243 -0.5002 -0.2099 -0.1947 -0.3180 0.5168 0.3939 0.3181 0.2649 0.3162 0.2333 0.2512 -0.2840 -0.2595 0.2714 0.2932 0.2459 0.2339 0.3889 -0.3646 -0.2692 -0.2305 0.4310 -0.3601 -0.3901 0.2906 0.2899 0.2680 0.3450 -0.2966 0.4093 -0.2035 0.2280 0.2465 0.3447 -0.3579 -0.2045 0.2223 0.2907 -0.2773 0.4297 0.3737 -0.2598 -0.3062 -0.1689 0.2938 -0.3604 -0.2512 -0.3449 -0.3274 0.2913 -0.3821 -0.3500 0.2573 -0.3399 -0.4378" HIT_INDICES="1433 2319 7408 13475 17201 17947 22714 22770 23123 32666 35891 35957 36518 39310 41553 43087 43168 43213 44235 47821 47986 48283 49313 49455 50071 50148 50353 51705 51739 53563 54540" ES_PROFILE="0.0434 0.0872 0.0322 -0.0540 -0.1049 -0.1034 -0.1831 -0.1776 -0.1781 -0.3482 -0.3986 -0.3918 -0.3929 -0.4287 -0.4498 -0.4546 -0.4330 -0.4106 -0.4033 -0.4323 -0.3986 -0.3662 -0.3432 -0.3036 -0.2698 -0.2259 -0.1831 -0.1530 -0.0988 -0.0593 0.0132" RANK_AT_ES="43086.0000" RANK_SCORE_AT_ES="-0.0790"/>
  <DTG RANKED_LIST="SLC12A2.SLC12A2.cls#h_versus_l.rnk" TEMPLATE="SLC12A2.cls" GENESET="gene_sets.gmt#KEGG_NICOTINATE_AND_NICOTINAMIDE_METABOLISM" ES="-0.4844" NES="-1.4539" NP="0.0625" FDR="0.1943" FWER="0.8720" RND_ES="0.3035 0.2972 0.3252 -0.3217 0.3251 0.2960 -0.4108 0.3759 -0.2761 0.4454 0.2741 0.2211 0.2891 0.4979 0.2448 0.2347 -0.2290 0.2536 -0.2778 0.4217 -0.2760 0.2137 0.2843 0.5706 0.2700 0.3943 -0.4774 -0.2361 -0.3712 0.3604 0.3063 -0.3097 -0.2913 0.2632 0.3881 -0.2232 -0.3345 0.3115 -0.4324 -0.4702 -0.2948 -0.3634 0.3280 0.3497 -0.2340 0.3338 0.2422 -0.3244 -0.2002 -0.2332 -0.4462 -0.3383 0.2254 0.2802 -0.3526 0.5053 -0.4178 -0.3776 -0.4007 0.4205 0.2161 0.3812 -0.3672 0.3995 0.2860 -0.2750 -0.2012 -0.3959 -0.3531 0.3841 0.2619 0.3254 0.3973 -0.2226 0.5785 -0.3865 -0.6039 -0.2106 -0.2232 -0.4431 0.4316 -0.4177 -0.2624 -0.3756 0.2318 -0.3833 0.2857 0.4070 0.4698 0.2025 -0.2782 0.4401 -0.4568 -0.3056 0.3580 -0.4959 0.4044 -0.2844 0.3291 0.3304 0.3210 -0.4969 -0.3078 0.3480 0.2863 -0.4513 0.2904 0.3994 -0.3438 -0.3594 -0.1725 0.3661 0.2657 0.2719 -0.2236 -0.4060 0.3471 0.1493 -0.3515 -0.3612 0.3624 0.2719 -0.3409 0.2284 -0.3107 0.4621 0.2857 -0.2221 -0.2527 -0.3031 0.4987 0.4658 0.3227 0.2906 -0.3440 0.3399 0.4468 0.3172 -0.3947 -0.3081 -0.3981 -0.3936 -0.4277 0.2865 -0.3586 0.3688 0.2282 -0.1673 -0.3131 -0.3360 -0.3220 -0.2917 -0.3204 -0.6129 0.3381 -0.2684 -0.2269 0.3744 -0.2627 0.2774 0.2817 0.2033 -0.2512 0.2613 0.5517 0.4089 0.2738 -0.2894 0.2842 -0.2708 -0.3514 0.3356 0.3423 -0.3547 0.2996 -0.3124 0.2187 -0.2852 -0.2325 0.3052 0.1864 -0.2842 -0.4829 0.2688 -0.3422 0.2204 -0.3594 0.3545 -0.4719 0.2828 0.3593 -0.3169 -0.2012 0.4376 -0.3665 0.2425 -0.2816 -0.3209 0.4249 -0.2940 -0.2396 0.5092 -0.2613 0.4625 0.2259 0.2329 0.2451 0.4955 0.3581 -0.4508 -0.3813 0.3356 0.3978 -0.3053 -0.3563 0.2892 0.4863 0.3117 -0.3346 0.2661 0.3459 -0.4569 0.4255 -0.2976 -0.2993 -0.2224 -0.2813 -0.3504 -0.2580 0.4242 -0.3931 -0.4336 0.2005 -0.2212 -0.2844 0.3269 0.2796 0.3297 -0.3220 -0.2865 0.2034 -0.5679 0.3293 -0.4121 -0.2162 -0.3381 0.3276 -0.3251 -0.2841 0.3447 -0.2968 0.5134 0.3153 -0.3754 0.2163 -0.3909 -0.1691 -0.3419 0.5248 -0.2456 0.4359 -0.2516 -0.2203 0.3246 0.2641 -0.3587 0.3662 -0.2734 0.4306 0.4172 0.2362 0.1946 0.2448 0.3469 0.3679 0.4341 -0.2619 -0.2833 0.2628 -0.1881 0.2516 0.2951 0.3061 0.2791 -0.2121 -0.3198 -0.3237 -0.5636 0.2763 0.4382 -0.1846 0.3537 0.3815 0.2906 0.4773 -0.4676 -0.4270 -0.2100 0.3521 0.3000 0.2984 -0.2305 -0.2693 -0.4955 0.3229 0.2388 0.3810 0.3823 -0.3206 0.2971 -0.2541 -0.3635 0.3336 0.2871 -0.3519 0.1741 -0.3269 -0.2385 -0.3203 0.3859 0.2354 -0.2346 -0.5017 0.3164 -0.2445 0.3123 0.3975 -0.3184 0.2844 0.2658 -0.5647 0.3210 0.2827 0.2729 -0.2487 -0.3186 -0.4456 0.2870 -0.3311 0.3842 0.4945 -0.3530 -0.3309 0.3873 0.4016 -0.4079 0.3147 -0.1850 0.2759 -0.4064 -0.4716 0.2327 -0.2277 0.2852 0.1749 0.3059 0.2054 0.3902 -0.3173 0.1719 -0.3114 0.2833 -0.2987 -0.3086 0.2426 0.5780 -0.4979 -0.2721 -0.2880 -0.2741 0.3196 -0.3800 -0.2104 0.2674 0.4042 0.4669 0.3583 0.3847 -0.3131 -0.3838 0.2334 0.6012 0.3625 -0.4277 -0.3558 0.2050 -0.2470 -0.3054 0.2601 0.3332 -0.4180 -0.2469 0.5652 0.4007 -0.2336 -0.3069 0.3457 -0.2472 -0.3804 0.2624 0.2653 0.4794 -0.2403 -0.3998 0.3690 0.2924 -0.4408 0.2560 0.3778 -0.5075 0.4489 0.4823 -0.2789 -0.2981 0.4465 0.2945 0.3766 -0.3828 -0.4848 -0.2450 -0.1878 0.2180 -0.3243 0.2845 -0.2735 0.5427 -0.1964 -0.2072 -0.2590 0.4335 0.2987 0.4522 -0.4838 -0.3533 -0.3147 -0.2797 0.3107 0.2991 0.3801 -0.2333 -0.3340 -0.4285 -0.3274 0.3982 0.2517 0.3190 0.2894 -0.3530 0.2957 0.2853 -0.4688 -0.4515 0.3158 0.2787 -0.3286 0.2748 0.2964 0.3199 0.4835 0.4211 -0.3737 0.4012 0.4386 0.4651 0.4765 0.2990 0.5034 -0.2702 -0.3229 -0.2862 -0.6022 -0.6431 0.3674 0.1904 0.4866 0.2553 -0.3129 0.2740 0.1746 -0.3857 0.3798 -0.4054 -0.3345 -0.4275 0.2575 -0.4664 0.2100 -0.3320 0.2756 -0.2994 -0.2870 0.3858 -0.4444 0.3926 -0.4100 -0.2515 -0.5024 0.3033 0.2673 -0.2141" HIT_INDICES="326 2488 8141 11902 11964 21992 24959 25134 34560 40536 42332 43431 44524 46805 48295 50479 51247 51310 51702 54734 55138 55253" ES_PROFILE="0.0940 0.1150 0.0489 0.0085 0.0350 -0.1384 -0.1889 -0.1891 -0.3541 -0.4445 -0.4552 -0.4507 -0.4432 -0.4509 -0.4389 -0.4300 -0.3909 -0.3386 -0.2895 -0.2464 -0.1356 0.0003" RANK_AT_ES="46804.0000" RANK_SCORE_AT_ES="-0.1126"/>
  <DTG RANKED_LIST="SLC12A2.SLC12A2.cls#h_versus_l.rnk" TEMPLATE="SLC12A2.cls" GENESET="gene_sets.gmt#KEGG_DRUG_METABOLISM_CYTOCHROME_P450" ES="-0.4179" NES="-1.4449" NP="0.0449" FDR="0.1975" FWER="0.8860" RND_ES="0.2572 -0.2061 0.3949 0.2608 0.2629 -0.3412 -0.2082 -0.3663 -0.3852 0.3238 0.2365 -0.2178 -0.2034 -0.1937 -0.4498 -0.2115 0.3091 0.2416 -0.2115 0.3117 -0.2112 -0.2683 -0.2210 -0.2359 0.2625 0.2550 -0.2226 0.2358 0.3373 0.2959 -0.3040 0.2840 0.2658 0.3938 0.3993 0.3292 0.2888 -0.2320 -0.2800 -0.2814 -0.3000 -0.2515 0.2963 -0.2577 0.2130 0.3094 0.2259 -0.4607 -0.2635 -0.2416 -0.1997 -0.2016 0.2154 -0.2656 -0.2552 0.2318 -0.2943 -0.4174 0.2120 0.2628 0.2294 0.3209 -0.3391 0.2956 0.2526 -0.2727 -0.2490 -0.3381 -0.2926 0.2888 -0.3886 0.2992 -0.3435 -0.2331 0.3300 0.3267 -0.2924 -0.2372 -0.4030 0.2272 0.3662 -0.2064 0.3352 -0.3646 -0.2460 -0.2326 -0.2299 -0.2217 0.3910 -0.3653 -0.2930 0.4156 -0.2478 0.2355 0.2809 0.2475 0.4914 -0.3889 0.1927 0.3120 0.2674 -0.2527 -0.2606 0.1968 0.3259 -0.2953 -0.2797 0.2586 -0.2961 -0.2438 0.2496 0.2595 -0.3335 0.3327 -0.2658 -0.4004 -0.2757 0.2477 0.2189 -0.3138 0.2965 0.2462 -0.2483 0.2634 0.3612 0.2561 -0.2308 -0.2405 -0.2152 -0.3088 0.3207 0.2782 -0.3268 -0.3489 -0.2154 0.2289 0.3461 -0.2576 0.2097 0.2631 -0.2409 -0.2290 -0.3142 0.3117 0.2500 0.2141 0.2858 0.2219 -0.2206 -0.3015 -0.2802 0.2691 -0.2566 -0.4834 0.2378 -0.3189 -0.3447 -0.2951 0.2575 0.2521 0.3136 -0.3373 0.3339 0.3024 0.1841 0.2665 0.3072 -0.3306 0.2465 -0.2377 -0.4045 -0.2383 0.2381 0.3510 -0.4000 -0.2468 0.2926 -0.4118 0.2286 0.4012 -0.2083 -0.2275 0.2788 0.2370 -0.3397 0.2638 0.3363 -0.4087 -0.2860 0.2922 -0.3377 -0.1957 0.4139 0.3741 0.2735 -0.4055 -0.2539 0.2397 -0.2190 -0.2127 -0.2695 0.3612 -0.3381 0.3610 0.2870 -0.2623 0.3079 -0.2620 -0.2362 -0.2052 -0.1978 0.3187 -0.2188 -0.2478 -0.3307 -0.2822 0.3743 -0.2178 0.2366 -0.2322 0.2294 0.2583 0.3792 -0.2926 -0.2291 0.2669 0.2921 -0.4014 -0.3035 0.3781 0.2762 -0.3244 0.3323 0.2712 0.4152 -0.3257 0.2044 0.2808 0.2635 -0.2878 -0.4557 -0.4510 -0.4361 0.2994 0.3495 -0.3497 0.3005 -0.4312 -0.2439 -0.2330 0.2335 0.3196 0.4884 0.2737 0.2222 -0.2297 -0.2447 0.2584 0.2509 0.2620 0.3586 0.2145 0.2674 0.2840 0.2820 0.2226 0.2615 -0.2050 -0.4281 -0.3029 0.2619 -0.3658 0.2555 -0.3290 0.3238 -0.3286 -0.2316 -0.1965 0.3542 0.3498 -0.2240 0.2303 0.3326 0.1912 -0.2813 -0.2208 -0.2452 -0.3498 -0.3036 0.2216 0.2483 -0.3431 0.2279 0.1909 0.2363 0.2351 -0.2376 0.2175 0.2269 -0.3118 -0.3705 -0.3789 -0.3349 -0.3302 0.3408 0.2247 -0.2609 0.3269 -0.2399 0.3097 -0.2481 -0.2197 0.1829 0.1781 -0.2297 -0.2505 0.3325 0.3783 -0.2376 0.3289 0.1890 -0.2866 -0.2203 -0.2554 -0.3823 0.2419 0.3584 -0.3911 0.2207 -0.2427 -0.3608 -0.2156 0.2767 0.2851 0.2160 -0.2344 -0.2344 0.3521 -0.4440 0.2361 -0.1908 -0.3472 0.3852 0.3138 0.3423 -0.3101 0.2994 -0.2520 0.2629 0.3541 -0.2053 0.2653 -0.3137 -0.2798 -0.3334 0.3449 -0.2732 -0.3397 0.2130 -0.2072 -0.2248 0.4232 0.3043 0.3593 0.2679 0.2495 -0.3857 -0.3236 -0.2778 -0.2207 -0.3348 -0.3019 -0.3418 -0.2296 0.3322 0.3398 0.3592 0.3135 0.1731 0.2776 0.2298 0.2183 0.2160 -0.2647 -0.3575 0.2379 0.2345 0.2164 -0.3639 -0.3115 -0.3878 0.2749 0.4351 -0.2376 -0.3383 0.2400 -0.2522 -0.4072 -0.2741 0.2493 -0.2214 0.3803 0.2078 -0.2543 0.2945 0.3056 -0.2985 0.2330 0.2100 -0.3093 0.3654 0.2689 -0.3899 -0.2551 -0.2349 -0.2379 0.2944 -0.2791 -0.2644 0.3395 -0.3517 0.3281 -0.2148 0.2825 0.3175 -0.2947 -0.1723 0.2854 0.2062 -0.1908 0.2261 0.3573 -0.3403 0.3817 -0.2598 -0.1849 0.2366 0.3113 0.3872 0.1980 0.2174 -0.3890 -0.2989 -0.2483 0.3392 0.2261 -0.3859 -0.3251 -0.3037 -0.3209 -0.4186 -0.2747 0.2362 -0.2045 -0.3170 0.3567 0.4233 0.2709 0.3067 0.2261 -0.3337 0.3178 0.2850 0.3199 0.2938 0.3083 0.2988 0.2914 -0.2049 0.3846 -0.4291 -0.4096 0.2999 0.2668 0.2930 -0.3298 -0.2256 -0.3245 0.2365 -0.2492 -0.1920 -0.3179 -0.2503 0.2055 0.3609 0.2540 0.3744 0.1875 0.2528 -0.3800 0.1902 0.2916 0.3618 0.2613 0.2161 0.2221 -0.2757 -0.2685 -0.2936 0.4189" HIT_INDICES="2660 4066 4890 5529 6845 8264 8805 9335 9643 11964 13528 14801 14875 15890 16013 17556 17751 18128 18312 18384 19464 20161 20484 20589 21345 21550 21565 22361 27395 30470 30496 31139 31830 34130 34893 35891 36368 36697 37663 38308 38663 39140 39154 41009 42143 44075 44620 45079 45869 45981 46042 46505 46836 47665 47821 48110 48473 49549 50317 50515 50516 50823 51404 51933 52454 52830 53519 54188 54253 54378 55221" ES_PROFILE="-0.0208 -0.0226 -0.0158 -0.0067 -0.0120 -0.0210 -0.0147 -0.0088 0.0008 -0.0284 -0.0455 -0.0585 -0.0498 -0.0591 -0.0524 -0.0727 -0.0689 -0.0687 -0.0652 -0.0597 -0.0733 -0.0806 -0.0814 -0.0783 -0.0877 -0.0872 -0.0833 -0.0943 -0.1853 -0.2410 -0.2414 -0.2526 -0.2644 -0.3037 -0.3146 -0.3289 -0.3333 -0.3347 -0.3468 -0.3524 -0.3524 -0.3542 -0.3475 -0.3724 -0.3830 -0.4058 -0.4029 -0.3977 -0.3977 -0.3851 -0.3716 -0.3648 -0.3551 -0.3531 -0.3387 -0.3261 -0.3143 -0.3134 -0.3051 -0.2860 -0.2633 -0.2453 -0.2307 -0.2134 -0.1940 -0.1705 -0.1485 -0.1213 -0.0825 -0.0434 0.0008" RANK_AT_ES="44074.0000" RANK_SCORE_AT_ES="-0.0872"/>
  <DTG RANKED_LIST="SLC12A2.SLC12A2.cls#h_versus_l.rnk" TEMPLATE="SLC12A2.cls" GENESET="gene_sets.gmt#KEGG_BASAL_TRANSCRIPTION_FACTORS" ES="-0.4786" NES="-1.4291" NP="0.0966" FDR="0.2072" FWER="0.9000" RND_ES="0.4085 -0.5853 -0.2563 0.4077 0.3952 0.2377 0.2565 -0.4314 0.3419 0.4209 -0.4908 -0.4450 0.2592 -0.3421 -0.2412 -0.4613 -0.2441 0.2096 -0.4729 -0.2196 -0.5018 0.2510 -0.3149 0.4919 -0.2213 -0.2220 0.2407 0.3320 0.2082 0.4933 -0.2687 -0.2066 -0.3728 0.2919 0.3359 -0.2605 -0.3017 0.4666 0.3244 -0.6110 0.3327 -0.4296 0.2900 0.3619 -0.2938 -0.3170 0.2250 -0.3007 0.5461 0.5322 0.4120 0.4224 -0.1945 0.5365 0.2679 0.2433 0.4189 -0.5066 0.2635 0.2467 0.5805 -0.4307 0.3950 -0.4135 -0.2242 0.2568 -0.4936 0.1781 0.4732 0.3260 -0.2548 0.3900 -0.3807 -0.2234 0.2675 0.3209 -0.3819 0.3490 0.2444 0.2624 -0.4139 0.2214 -0.4987 0.3139 -0.2589 0.3505 0.2577 0.2161 -0.3701 0.4669 0.2408 0.3744 0.3010 -0.2940 0.2600 -0.2211 0.3888 -0.3202 -0.2956 0.2690 0.2319 -0.2421 0.4500 0.2634 0.4805 0.3685 0.2959 -0.2557 -0.3505 -0.4737 0.3831 -0.1837 -0.2180 0.3645 -0.5295 0.2063 0.2808 -0.4300 -0.2509 -0.2798 -0.3856 0.3008 0.5234 0.5230 -0.3751 0.3906 -0.4030 -0.3703 0.5721 -0.3248 -0.2205 -0.2367 -0.2690 -0.4006 -0.3458 0.3559 0.3296 -0.5015 -0.2225 0.4428 0.2756 0.2911 -0.3305 -0.2233 -0.4480 0.6457 -0.2894 0.2978 -0.4287 -0.3134 -0.2834 -0.2314 -0.3782 -0.2246 0.5858 0.3153 0.4390 -0.2763 0.3744 0.2020 -0.2673 0.3505 0.3112 -0.3044 -0.6041 -0.5484 -0.3062 -0.2268 0.5818 -0.2865 -0.3860 0.2965 -0.2905 0.4578 0.2987 -0.4309 -0.6009 0.4397 0.2971 -0.2963 -0.3800 0.2822 -0.4530 0.2759 -0.2134 0.4770 0.2095 0.2047 -0.2439 0.4850 0.3430 -0.5159 -0.2039 -0.2770 -0.2333 -0.2802 -0.1827 0.4422 0.2672 -0.4189 0.3237 -0.3317 -0.2745 0.4705 0.2308 -0.4005 0.2348 0.5750 -0.3629 -0.2487 0.2567 0.2079 0.2818 -0.3605 0.4382 -0.2075 0.2871 0.4022 0.1625 -0.2838 -0.1765 0.4835 -0.3354 0.4617 0.4092 0.2635 -0.2005 0.2859 0.3142 -0.2802 0.2509 -0.3203 0.2907 0.3942 0.1919 0.4206 -0.3525 0.1958 0.4016 -0.2305 -0.4036 -0.2661 0.2916 -0.4188 0.3679 0.4690 0.3102 -0.2975 -0.3991 0.3338 0.1831 -0.4387 -0.2405 0.3648 0.2435 0.2647 0.2645 0.3181 -0.1878 -0.3153 0.2977 0.2090 -0.4069 0.2626 0.4282 -0.4032 -0.4300 0.1596 -0.1989 0.2805 -0.3663 0.3906 -0.2855 0.2792 0.4442 0.4267 0.2681 0.3211 0.3703 0.2668 0.3045 -0.2321 -0.3305 0.2751 -0.2034 0.1861 -0.4911 -0.1881 -0.4732 0.3188 0.3870 0.3513 0.5202 0.2909 -0.2857 -0.3869 0.4258 0.3258 -0.4902 0.3815 0.4472 0.3512 0.2967 0.2857 -0.3186 0.2216 0.4580 0.2524 -0.4571 -0.2145 0.2930 0.4889 0.3762 0.4909 -0.2115 0.2516 0.3179 -0.4011 0.5454 -0.2909 0.2296 0.5290 -0.2101 0.2982 -0.4113 0.3594 -0.2945 -0.1935 0.3178 0.1731 0.4085 -0.1509 0.2777 0.4947 0.2773 0.3058 -0.3677 0.4885 0.5552 -0.3245 0.4814 0.2286 0.2793 0.3572 0.3607 -0.4471 -0.2741 -0.2869 -0.4792 -0.2961 -0.4262 -0.3130 0.2097 -0.2001 0.2330 -0.4098 -0.4031 0.3214 0.3666 -0.4396 -0.2539 -0.3868 -0.2598 0.1940 0.4256 -0.3646 0.3273 -0.3598 0.3593 -0.3538 -0.3303 0.3168 0.2450 -0.2712 -0.4353 -0.3688 -0.3081 0.2568 0.2126 -0.3086 -0.3837 -0.2597 -0.2804 -0.4720 -0.2561 0.2769 -0.3200 0.3769 0.1966 0.3796 0.2498 -0.5136 -0.3479 -0.2111 0.4733 -0.2443 0.3800 -0.2426 -0.5169 0.3563 -0.2629 0.4258 -0.4341 -0.3569 0.2072 0.3956 0.3028 -0.3229 0.2292 0.3134 -0.3511 -0.2725 -0.2551 0.5764 0.2063 -0.2613 -0.3428 -0.2896 -0.4292 -0.5244 0.4503 -0.5321 0.3177 0.2513 0.2479 0.3041 0.2343 -0.3758 -0.2442 0.4891 0.4248 0.2173 -0.3791 -0.3653 0.2804 -0.2073 -0.5548 0.6377 -0.3092 0.1839 0.3477 -0.2757 -0.4713 -0.2913 -0.3522 -0.4352 0.2434 0.3447 0.2667 0.3681 -0.1699 0.2782 0.2060 -0.2775 0.3363 0.3325 0.2872 -0.3345 0.2454 0.3338 0.3469 -0.3566 -0.4040 -0.4770 0.5746 -0.2019 0.3684 -0.4291 -0.3739 -0.3169 -0.2899 0.2654 0.2848 0.2131 -0.2172 -0.2358 -0.2660 -0.2597 -0.2624 0.3507 -0.2127 0.4447 -0.2583 -0.3133 -0.4946 0.2713 0.6269 -0.2549 0.3945 0.4742 -0.4718 -0.3163 -0.4512 0.3233 -0.2285 -0.5844 0.5410 0.4291 0.4902 -0.3395" HIT_INDICES="26 1861 3929 5360 5605 6742 7102 8224 12697 13799 21818 22973 24217 32305 34692 34847 37835 40556 41225 47507 47801 48449 49813 50355 50882 51242 51284 51494 51940 51986 52492 52539 53130 55076 55097" ES_PROFILE="0.0861 0.0959 0.0918 0.0950 0.1192 0.1247 0.1436 0.1466 0.0825 0.0780 -0.0617 -0.0785 -0.0983 -0.2432 -0.2826 -0.2814 -0.3276 -0.3653 -0.3649 -0.4553 -0.4366 -0.4227 -0.4183 -0.3970 -0.3736 -0.3457 -0.3119 -0.2802 -0.2508 -0.2139 -0.1827 -0.1431 -0.1093 -0.0710 0.0031" RANK_AT_ES="47506.0000" RANK_SCORE_AT_ES="-0.1203"/>
  <DTG RANKED_LIST="SLC12A2.SLC12A2.cls#h_versus_l.rnk" TEMPLATE="SLC12A2.cls" GENESET="gene_sets.gmt#KEGG_PURINE_METABOLISM" ES="-0.3546" NES="-1.4044" NP="0.0581" FDR="0.2252" FWER="0.9100" RND_ES="0.3241 -0.3256 -0.1613 0.2616 0.3011 -0.1884 -0.2124 -0.2325 0.3377 0.2906 -0.2999 -0.3038 0.2627 -0.2743 0.1781 -0.3210 0.2658 0.1748 -0.2049 -0.3423 -0.3902 -0.1866 0.2438 0.2613 -0.2325 -0.2682 0.2367 -0.2242 0.1972 0.3628 -0.2137 0.2041 0.2831 0.2354 0.2448 0.2502 -0.2213 0.2827 0.3341 -0.2803 0.2397 -0.2319 0.2363 0.2360 -0.2167 -0.2877 -0.2475 -0.2648 0.3106 0.3324 -0.2275 0.2805 -0.2730 0.3888 0.2919 0.2098 0.2039 -0.3484 -0.2465 0.2687 0.3123 0.2112 0.2434 -0.3123 -0.2864 -0.2589 -0.2409 -0.2123 -0.2089 -0.2594 0.2304 0.2349 -0.3612 0.1858 0.2091 0.2984 -0.3365 0.2487 0.1985 -0.2401 0.2795 0.2434 -0.3167 0.3162 -0.2197 0.2884 0.3098 0.3247 0.2129 0.3059 -0.1517 0.3003 -0.1385 -0.2677 0.2129 -0.2017 0.2548 0.1525 -0.2834 0.2681 0.2518 -0.2251 0.1893 0.2491 0.3810 -0.2553 0.2420 0.2197 -0.2482 -0.2250 0.2774 0.2584 -0.2647 0.3044 -0.3317 0.2053 0.2546 -0.3544 -0.2729 -0.2226 -0.2345 0.2997 0.2124 0.3107 -0.2957 0.3688 -0.2488 -0.3188 0.2440 0.2702 0.2527 0.2270 0.2490 -0.2750 -0.2442 0.2299 0.2100 -0.2429 -0.2322 0.2258 0.2843 -0.2414 -0.2146 -0.2260 -0.3875 0.3663 0.2652 -0.2126 -0.2154 0.2150 -0.3742 0.2580 -0.1732 -0.2123 0.4502 -0.2525 0.3267 -0.2550 0.3063 0.2192 0.2101 0.2449 0.2669 0.2385 -0.2396 -0.2434 -0.2294 -0.2580 0.4005 -0.3299 -0.1949 0.1871 -0.1987 0.4201 0.1960 -0.3589 -0.3592 0.1767 -0.2103 0.2512 0.2225 0.2381 -0.3773 -0.2484 -0.1573 0.3269 -0.2256 0.2242 -0.3176 0.2513 0.1970 -0.2625 -0.3258 0.2806 0.1855 -0.1853 -0.2311 0.2803 -0.1856 -0.2448 -0.1709 -0.2669 -0.3441 0.2459 0.1566 -0.3196 0.2466 0.2558 -0.3070 -0.2006 0.2119 -0.2038 0.2803 -0.2652 0.2395 0.1870 0.2711 0.3549 -0.1912 -0.2767 0.2338 0.2415 -0.1888 0.3351 -0.2239 -0.2416 0.2575 0.2667 0.1799 -0.1891 0.1916 -0.3438 0.1660 0.2713 0.2599 -0.2451 -0.2101 -0.2383 0.1936 -0.2205 -0.2977 0.2475 -0.2580 -0.3452 0.2515 0.1968 0.1858 -0.2610 -0.2175 0.2101 0.1703 0.2270 0.2142 -0.2463 -0.2081 0.2601 -0.1940 -0.2760 -0.2532 -0.2224 0.2336 -0.2561 0.2615 -0.1999 0.1962 -0.3080 -0.2074 -0.2525 0.2326 -0.1794 -0.2367 0.2791 -0.2342 -0.2121 0.3725 0.2675 -0.1973 0.2035 0.2805 0.2308 0.2477 0.3282 -0.2788 0.2757 0.2984 0.2896 -0.2605 -0.1978 -0.2857 0.2247 0.2694 0.2650 0.3836 -0.2137 -0.2822 0.2192 0.3793 0.1806 -0.2653 0.2916 0.3124 0.2330 0.2297 -0.2240 -0.2350 -0.2972 -0.2165 0.2467 -0.3513 -0.2197 0.2587 0.3105 -0.2649 0.4012 -0.1849 0.2120 0.2377 -0.3413 0.3407 -0.1694 -0.1825 -0.1950 0.1674 0.2609 -0.2722 0.3287 -0.1823 -0.3318 0.2167 -0.2237 -0.2363 0.2042 0.3119 0.2925 0.2112 -0.1792 -0.2867 0.3565 -0.2167 -0.2360 0.2967 -0.3635 0.2918 0.3564 -0.1879 -0.3507 0.2236 0.2025 -0.3726 -0.2082 -0.2998 -0.2205 0.1989 -0.2202 -0.2347 -0.2050 -0.1825 0.3389 0.2341 -0.1842 -0.2780 0.1816 0.2368 -0.2316 0.3371 -0.2656 0.2400 0.1995 0.2837 -0.2185 -0.2064 -0.1861 0.2244 -0.2445 -0.2725 0.3262 -0.2101 -0.1995 -0.3950 -0.2656 -0.2335 0.1978 0.2521 -0.2423 0.2078 0.2356 -0.2256 0.2096 -0.1518 0.3171 -0.2027 -0.4128 0.2386 0.2740 0.2055 0.2183 0.2889 -0.1945 -0.2556 0.2552 -0.2704 0.3238 -0.3011 -0.2563 -0.2370 0.3101 0.2756 -0.1935 0.2454 -0.2237 -0.2798 0.2817 0.2350 0.3248 0.2337 0.2803 -0.2848 0.2335 -0.2070 -0.2631 0.2367 -0.2604 0.2665 0.2818 0.1734 -0.2092 -0.1813 -0.2274 0.2490 0.2812 0.2252 0.2273 -0.2399 0.2290 0.2993 0.2302 -0.2882 0.3753 0.2919 -0.1871 0.2068 -0.3003 -0.2604 -0.2313 0.1951 -0.2726 0.2742 0.2370 0.2486 0.2312 -0.3443 -0.3016 0.2808 -0.2734 -0.1815 0.2073 0.1759 -0.3418 0.2569 0.3041 0.1938 -0.2939 -0.1896 -0.2941 0.3584 -0.2637 0.4265 -0.2489 -0.4037 -0.2161 -0.2889 -0.1523 0.2492 -0.2581 0.2828 -0.2749 0.1874 0.2062 -0.2194 0.2581 -0.2301 0.3189 0.2378 -0.3633 -0.3759 -0.2075 0.3436 0.2565 0.2238 0.2579 -0.2733 0.1799 -0.3031 0.2036 0.1852 -0.2757 0.2352 -0.2685 0.3660 -0.2049" HIT_INDICES="179 258 326 464 597 680 732 834 846 1058 1063 1101 1106 1209 1235 1546 2065 2330 2332 2334 2359 2438 2449 2590 2599 3029 3758 4010 4335 4925 5375 5413 6404 6870 7131 8471 8548 8631 8932 9520 9679 9713 9733 10727 10945 12308 13508 13682 15242 15837 17003 17291 17602 18076 18498 19237 19513 20381 20653 20727 21264 21303 21544 21992 22471 22787 23273 24200 24543 24959 25134 25809 26477 32496 33935 33993 35257 36069 36215 36429 36587 37671 37731 38411 38440 39065 39497 39764 40375 40711 41843 41888 41974 42222 42332 42634 42944 43090 43194 44792 45279 45414 45819 46446 46639 46805 48001 48295 48367 48408 48519 48766 48915 49330 49546 49876 51046 51505 51724 51971 52065 52090 52332 52426 52704 52860 53030 53165 53294 53295 53370 53450 53593 53615 53713 53741 53911 54075 54465 54487 54542 54603 54701 54797 54870 54958 55138 55146 55155 55174 55253 55264" ES_PROFILE="0.0123 0.0256 0.0385 0.0494 0.0597 0.0704 0.0816 0.0914 0.1029 0.1101 0.1210 0.1312 0.1420 0.1508 0.1609 0.1652 0.1648 0.1687 0.1774 0.1861 0.1944 0.2015 0.2099 0.2158 0.2240 0.2242 0.2184 0.2210 0.2221 0.2180 0.2162 0.2219 0.2098 0.2070 0.2078 0.1885 0.1921 0.1955 0.1949 0.1889 0.1906 0.1946 0.1988 0.1851 0.1854 0.1645 0.1461 0.1464 0.1210 0.1130 0.0943 0.0915 0.0882 0.0817 0.0761 0.0646 0.0614 0.0472 0.0438 0.0439 0.0355 0.0362 0.0331 0.0261 0.0185 0.0137 0.0057 -0.0105 -0.0161 -0.0232 -0.0260 -0.0379 -0.0499 -0.1587 -0.1841 -0.1845 -0.2064 -0.2200 -0.2213 -0.2239 -0.2254 -0.2434 -0.2428 -0.2533 -0.2519 -0.2611 -0.2668 -0.2693 -0.2779 -0.2814 -0.2990 -0.2969 -0.2955 -0.2969 -0.2958 -0.2981 -0.3004 -0.2997 -0.2982 -0.3232 -0.3279 -0.3261 -0.3291 -0.3359 -0.3347 -0.3329 -0.3493 -0.3491 -0.3448 -0.3400 -0.3364 -0.3351 -0.3320 -0.3334 -0.3311 -0.3307 -0.3446 -0.3451 -0.3411 -0.3374 -0.3308 -0.3229 -0.3187 -0.3116 -0.3076 -0.3012 -0.2947 -0.2874 -0.2797 -0.2697 -0.2609 -0.2520 -0.2440 -0.2337 -0.2247 -0.2143 -0.2062 -0.1975 -0.1917 -0.1792 -0.1670 -0.1548 -0.1429 -0.1304 -0.1172 -0.1037 -0.0902 -0.0736 -0.0568 -0.0400 -0.0219 0.0001" RANK_AT_ES="48000.0000" RANK_SCORE_AT_ES="-0.1265"/>
  <DTG RANKED_LIST="SLC12A2.SLC12A2.cls#h_versus_l.rnk" TEMPLATE="SLC12A2.cls" GENESET="gene_sets.gmt#KEGG_RNA_DEGRADATION" ES="-0.4515" NES="-1.3972" NP="0.1364" FDR="0.2268" FWER="0.9180" RND_ES="0.4510 -0.5273 -0.3593 0.4958 0.4152 -0.3203 -0.2574 -0.1919 0.3865 0.3419 -0.5615 -0.4113 0.3323 -0.3023 0.1760 -0.4440 0.1465 0.1885 -0.2958 -0.2761 -0.5054 0.3045 -0.3538 0.3516 0.2178 -0.3086 0.3189 0.3002 -0.2572 0.5489 -0.3315 -0.2021 -0.3280 0.3201 0.3621 -0.2445 -0.3273 0.4196 -0.2652 -0.5045 0.4914 -0.2474 0.1853 0.2175 -0.3334 -0.4295 0.2762 -0.2171 0.4659 0.5623 -0.2483 0.4011 -0.2215 0.5656 0.3051 -0.2974 0.3842 -0.4760 0.2993 0.3272 0.6207 -0.4007 0.4498 -0.4423 -0.3421 -0.1716 -0.4064 0.2026 0.5019 0.1832 -0.2031 0.3623 -0.4218 0.1749 0.3506 0.2666 -0.3390 0.2264 0.2551 -0.2273 0.3149 0.3541 -0.5174 0.4458 -0.3651 0.4224 -0.2408 0.2971 -0.3122 0.4067 0.1693 0.2871 0.2274 -0.4275 0.2252 0.1819 0.2430 0.2178 -0.2505 -0.2841 0.3494 -0.2259 0.3669 -0.1467 0.4481 -0.1712 0.2675 0.2118 -0.2495 -0.4386 0.2924 -0.2736 -0.2843 0.2552 -0.3664 0.2826 0.3136 -0.3884 -0.3910 0.1791 -0.4343 0.2391 0.5040 0.4119 -0.4221 0.5663 0.1704 -0.4285 0.5507 -0.2420 -0.2183 -0.1612 0.4000 -0.2997 -0.2712 0.3747 0.1391 -0.3014 0.2292 0.4220 0.4509 0.2540 -0.2961 -0.2086 -0.4519 0.5725 -0.1825 -0.1895 -0.3507 -0.2414 -0.4587 -0.1359 -0.3207 -0.2681 0.5371 0.2077 0.2124 -0.3802 0.3978 0.2859 -0.2326 0.3136 0.2052 -0.3019 -0.4282 -0.5508 -0.2721 0.3160 0.5925 -0.2359 0.2064 -0.2522 -0.3459 0.3574 0.1918 -0.5197 -0.4697 0.4201 -0.2777 -0.3421 -0.1552 0.3520 -0.4827 -0.2188 -0.1715 0.5712 -0.2814 0.2895 -0.2548 0.3334 0.3974 -0.4607 -0.3714 0.1926 -0.1959 -0.2390 -0.4018 0.4372 -0.2788 -0.3005 0.2587 -0.4923 -0.4515 0.3338 -0.2690 -0.3667 0.2946 0.5260 -0.3337 0.2454 -0.2257 -0.3113 0.3255 -0.2954 0.3747 -0.2184 0.2957 0.4885 0.2657 -0.4003 -0.2841 0.5134 -0.1633 0.5212 0.3250 0.2164 0.3484 0.2998 0.1897 -0.4391 0.3643 -0.4553 0.1978 0.2412 0.2252 0.2389 -0.2942 -0.1987 0.4290 0.1696 -0.2289 0.1809 0.2859 -0.2029 -0.2445 0.3638 0.2893 -0.1921 -0.3157 0.2590 -0.2424 -0.5496 -0.3913 0.2388 0.2743 -0.2230 0.3888 0.2304 -0.2339 -0.2568 0.2568 -0.3098 0.1950 -0.2284 0.2556 -0.4121 -0.5198 0.2893 0.2575 0.3343 -0.4380 0.3950 -0.3729 -0.2545 0.2479 0.5517 0.4171 0.4205 0.2607 0.3060 0.2974 -0.2712 -0.5163 0.3559 0.3074 0.3790 -0.4239 0.2585 -0.3097 0.1863 0.3589 0.3919 0.5414 -0.1984 -0.2799 -0.2792 0.4935 0.3386 -0.5791 0.2159 0.4508 0.4916 0.3785 0.3192 -0.3316 -0.3410 -0.2001 -0.1698 -0.4581 -0.2211 0.3187 0.5106 0.3327 0.5069 0.2386 0.3047 0.3359 -0.5002 0.5811 -0.3321 0.2709 0.2953 -0.2635 0.2288 -0.2730 0.1955 -0.3595 0.2329 0.2477 -0.1854 0.4296 -0.2412 0.3322 0.3522 0.2369 0.2676 -0.3745 0.3594 0.5449 -0.2995 0.4162 -0.3149 0.2743 0.3779 0.2121 -0.2707 -0.3451 -0.1868 -0.4500 -0.3268 -0.4302 -0.2706 -0.2245 -0.2247 -0.2876 -0.3898 -0.3714 0.4262 0.4359 -0.2859 0.2230 -0.4547 -0.2318 -0.3244 0.5007 -0.5676 0.3780 0.2135 0.4321 -0.2137 -0.3109 0.4694 0.2499 -0.2772 -0.3753 -0.2676 -0.3532 0.2042 -0.5300 -0.2520 -0.2696 -0.2859 -0.2425 -0.3507 -0.1517 -0.2415 0.2676 0.4431 0.3651 0.2767 0.3704 -0.5669 -0.4937 0.1984 0.4803 0.2518 0.2177 0.2481 -0.5098 0.3518 -0.2857 0.3028 -0.4258 -0.3242 -0.2228 0.3748 0.2735 -0.3641 0.2860 0.4145 -0.4454 -0.2782 0.3770 0.6166 0.1834 -0.1876 -0.3545 0.2539 -0.3420 -0.3344 0.2265 -0.4028 0.4228 0.2620 -0.1941 0.4054 0.2376 -0.3888 0.2680 0.4046 0.3497 0.1624 -0.2889 -0.2570 0.2911 0.1989 -0.4636 0.5177 -0.3130 0.3122 0.2853 -0.2395 -0.4215 -0.2616 -0.2926 -0.4088 0.2089 0.3468 0.2436 0.2996 0.1652 0.3118 -0.2154 -0.2787 0.3506 0.1934 0.1959 -0.4995 -0.1583 0.1841 0.3316 -0.3070 -0.2333 -0.4371 0.3953 0.2141 0.5489 -0.3159 -0.3970 0.2414 0.3037 0.3103 0.2283 -0.1414 -0.2243 -0.3126 0.1837 -0.2436 -0.3801 0.3868 -0.3544 0.3769 0.1889 -0.3908 -0.5075 0.2373 0.5571 -0.2329 0.3461 0.5568 -0.4931 -0.3341 -0.5056 -0.2051 -0.3138 -0.3684 0.3900 0.3224 0.5135 -0.3424" HIT_INDICES="583 901 923 1723 2015 2880 4048 4061 4084 4426 4965 5291 5308 6351 8606 10415 11778 13179 14940 16213 23722 26833 34926 35386 35504 36405 36567 38119 38815 39324 39897 40828 40841 44694 46309 49342 49876 50718 50887 51500 52032 52102 52114 52485 52678 52767 52824 52979 53029 53621 54045 54411 54846 54888 55038 55173" ES_PROFILE="0.0231 0.0478 0.0776 0.0885 0.1074 0.1133 0.1111 0.1299 0.1484 0.1605 0.1681 0.1791 0.1957 0.1924 0.1646 0.1434 0.1292 0.1132 0.0893 0.0734 -0.0607 -0.1167 -0.2609 -0.2665 -0.2659 -0.2788 -0.2782 -0.3015 -0.3089 -0.3124 -0.3166 -0.3266 -0.3200 -0.3793 -0.3966 -0.4354 -0.4282 -0.4248 -0.4088 -0.3995 -0.3872 -0.3664 -0.3445 -0.3280 -0.3077 -0.2852 -0.2618 -0.2397 -0.2154 -0.1980 -0.1751 -0.1482 -0.1179 -0.0799 -0.0412 0.0017" RANK_AT_ES="49341.0000" RANK_SCORE_AT_ES="-0.1439"/>
  <DTG RANKED_LIST="SLC12A2.SLC12A2.cls#h_versus_l.rnk" TEMPLATE="SLC12A2.cls" GENESET="gene_sets.gmt#KEGG_RNA_POLYMERASE" ES="-0.5111" NES="-1.3917" NP="0.1106" FDR="0.2253" FWER="0.9200" RND_ES="0.2323 -0.4058 -0.2599 0.4315 0.3608 0.1298 0.5292 -0.3077 0.5562 0.5748 -0.3916 -0.4777 -0.2564 -0.3631 0.3080 -0.4234 0.4088 -0.2606 -0.3894 -0.3838 -0.5539 0.3966 0.4908 0.2378 -0.3222 -0.2892 0.3578 -0.4071 0.2578 0.6022 -0.3576 -0.2723 -0.3524 -0.1728 0.2950 0.4752 -0.2106 0.2864 0.6128 -0.3825 0.2253 -0.4861 0.2691 -0.3274 -0.2680 -0.4214 0.2273 0.2090 0.4334 0.5442 0.1894 0.5506 -0.3418 0.4069 0.3192 0.2815 0.4296 -0.5018 0.2904 0.3106 0.6347 -0.4571 0.3900 -0.6333 -0.5332 -0.4922 -0.4386 -0.3112 0.4820 0.2045 -0.2124 0.2263 -0.5092 0.3125 0.3053 0.3827 -0.2442 0.1958 0.4302 -0.2234 0.3773 0.5230 -0.5252 0.5916 -0.4895 0.3501 0.4886 -0.2290 -0.5122 0.2653 -0.2426 0.4448 -0.1887 -0.2902 0.4562 -0.3226 0.2776 0.2396 -0.4069 0.3759 0.2489 -0.4291 0.3880 -0.2752 0.2574 0.2208 -0.4290 0.3278 -0.5525 -0.5710 -0.3964 -0.2448 -0.4960 0.5086 -0.4959 0.4313 0.3407 -0.4845 -0.4278 0.4194 -0.4279 -0.2107 0.4051 0.3276 -0.4047 0.4995 -0.4763 -0.2976 0.5968 0.2511 0.2871 -0.2590 0.2497 -0.4508 0.1913 -0.3323 -0.3161 -0.4041 -0.1981 -0.3592 0.4359 0.2865 0.3144 0.3013 -0.5307 0.5690 0.3368 0.2490 -0.5412 -0.3230 -0.5081 0.2460 -0.4020 0.3280 0.6527 -0.2572 0.2366 -0.4456 0.4196 0.2969 0.4058 0.4163 0.4303 -0.2173 -0.5103 -0.5605 -0.2304 0.2243 0.4063 -0.3611 -0.2258 0.3183 -0.4228 0.4250 0.2365 -0.2700 -0.5271 -0.2060 -0.3800 0.2727 -0.2705 0.3421 -0.4195 0.2168 -0.2205 0.5448 -0.4428 0.4566 -0.3775 0.2965 0.3639 -0.4846 -0.4094 0.5319 0.1863 -0.2856 -0.4632 0.4877 -0.2434 -0.3489 -0.2446 -0.5242 -0.2923 -0.3152 -0.1755 -0.3549 0.5907 0.2013 -0.2445 -0.1891 -0.3594 0.1911 0.3586 -0.4058 0.2088 0.2723 0.3658 0.5034 0.3442 -0.5306 -0.4638 0.4453 -0.1593 0.5971 -0.3857 -0.2627 0.2732 0.4492 -0.2828 -0.3064 0.1895 -0.3255 0.1878 0.2772 0.1999 0.3015 -0.2560 -0.3475 0.3849 0.2228 -0.4222 0.3610 0.2744 -0.2800 -0.2673 0.3111 0.2657 -0.3136 -0.2986 0.4417 -0.1551 -0.4489 0.2343 -0.4102 0.3441 -0.2622 -0.3192 0.3427 -0.4635 -0.4795 0.3687 -0.4026 0.2782 0.2908 0.3498 -0.4677 -0.3771 0.1884 0.1981 -0.4026 -0.4624 0.5850 -0.3768 -0.3117 0.4323 0.3414 -0.3776 -0.3603 0.5039 0.3160 0.5270 0.4997 -0.5763 0.3801 0.2421 0.2818 -0.3440 0.4476 -0.4126 0.2927 0.4278 0.2982 0.4210 -0.2617 -0.4302 0.3063 0.4591 0.2497 -0.3452 0.4166 0.4789 -0.2140 0.3777 0.3747 -0.2625 -0.5209 0.2259 0.3651 -0.4960 0.1918 0.2119 0.5500 0.3016 0.5665 -0.3075 -0.3676 0.2088 -0.4627 0.5513 0.1987 0.3561 0.2879 0.1831 -0.3335 -0.4213 0.2797 -0.2622 -0.3877 -0.3153 0.2745 -0.4262 -0.2933 0.4109 0.4711 0.3100 -0.2173 -0.3836 0.4525 0.4352 -0.3643 0.1869 -0.5258 0.5543 0.4895 0.2355 -0.6294 0.2860 0.1757 -0.6711 -0.3812 -0.4851 -0.4001 0.3645 -0.3444 -0.3486 0.2943 0.2123 0.5497 0.4130 -0.1989 -0.3244 0.2319 0.3559 -0.4767 0.2811 -0.2989 0.4377 -0.3295 0.5113 -0.2578 0.2323 -0.2429 -0.2833 -0.4428 -0.4138 0.2426 -0.2240 0.2518 -0.4872 -0.1706 0.3782 -0.2496 0.3222 -0.4637 0.2396 0.2847 0.4290 -0.2316 0.2292 0.6320 0.3522 -0.5718 -0.3782 0.2027 0.3225 0.4361 0.4812 -0.2715 -0.3048 0.3756 -0.3507 0.3964 -0.2672 0.2600 -0.3791 0.4649 0.2105 -0.4594 0.4280 0.2920 -0.2975 0.2900 0.4162 0.6436 0.2120 0.4082 -0.3262 0.3762 -0.4464 -0.4299 0.3140 -0.2957 0.4110 0.2250 0.2320 0.3013 -0.2587 -0.4970 -0.2579 0.4996 0.2877 -0.1705 -0.1480 0.4121 0.2711 0.1952 -0.4346 0.5026 0.3554 0.4625 0.1817 0.3149 -0.5625 -0.5426 -0.4070 -0.6200 0.2251 0.2684 0.4949 0.4144 0.4004 0.3856 -0.1582 -0.4595 -0.1904 0.2689 0.4372 -0.4191 0.2728 0.5062 0.3059 -0.3157 -0.2294 -0.5772 0.6127 -0.4724 0.4421 -0.4102 -0.3262 -0.2849 -0.3453 0.3171 -0.2297 -0.4115 0.4251 -0.6031 0.3421 0.3268 0.3494 0.2251 -0.2513 0.4180 0.3685 -0.4310 -0.5508 0.3150 0.5617 0.1866 0.5077 0.4847 -0.3768 -0.5477 -0.2948 -0.3979 -0.2172 -0.2547 0.5439 -0.3908 0.4184 -0.4418" HIT_INDICES="179 1063 2065 8471 8631 9733 21264 21544 35257 39764 40375 41843 42222 43090 43194 45279 45414 45819 46446 51046 53294 53370 53450 53593 53911 54542 54603 54870 55264" ES_PROFILE="0.0704 0.1064 0.1313 0.0390 0.0595 0.0613 -0.1412 -0.1402 -0.3838 -0.4546 -0.4540 -0.4667 -0.4591 -0.4590 -0.4449 -0.4630 -0.4456 -0.4323 -0.4219 -0.4705 -0.4638 -0.4170 -0.3696 -0.3220 -0.2747 -0.2239 -0.1620 -0.0978 0.0001" RANK_AT_ES="53293.0000" RANK_SCORE_AT_ES="-0.2368"/>
  <DTG RANKED_LIST="SLC12A2.SLC12A2.cls#h_versus_l.rnk" TEMPLATE="SLC12A2.cls" GENESET="gene_sets.gmt#KEGG_SNARE_INTERACTIONS_IN_VESICULAR_TRANSPORT" ES="-0.4225" NES="-1.3834" NP="0.0833" FDR="0.2276" FWER="0.9240" RND_ES="0.3202 -0.3180 -0.2932 -0.2194 0.4120 -0.2057 -0.2756 0.5310 -0.2811 -0.2762 0.2255 0.2889 0.3946 0.2998 -0.3265 -0.4427 -0.2144 -0.1980 0.3727 0.3805 -0.3424 0.2751 -0.2220 0.5251 0.3470 0.4147 -0.4721 0.2627 0.3480 0.1903 0.2727 -0.2502 0.4099 0.3215 0.4288 0.2775 -0.3079 0.2170 0.4113 0.3344 -0.3776 0.2167 -0.3661 0.3928 -0.2763 0.1979 -0.2848 0.2303 0.3056 -0.3192 0.2193 -0.2464 -0.3762 0.3519 -0.2920 0.5273 -0.2964 0.4011 -0.3620 0.3530 -0.4254 -0.3353 0.2236 0.4385 0.2380 0.3565 -0.2693 0.3327 0.2175 -0.3758 0.3405 0.3593 -0.2514 -0.2728 -0.2984 -0.2297 -0.4384 -0.4287 0.3152 0.2969 -0.2844 -0.3540 0.2128 -0.2130 -0.2652 0.3974 0.2733 0.2727 0.2054 -0.2895 -0.2916 0.3273 -0.2423 0.2332 0.2743 0.3063 0.4453 -0.2734 0.3783 -0.2468 -0.3271 -0.3777 0.3773 0.2605 0.3251 0.5587 0.2614 0.3873 0.2982 0.3384 0.2596 0.2716 0.4041 -0.1737 0.3683 -0.3525 0.3342 -0.3042 -0.2003 -0.2154 -0.2971 -0.3055 0.2407 -0.2215 -0.2308 -0.2839 -0.3824 0.3404 0.3287 0.2695 0.1987 0.3700 0.2514 0.3280 0.2260 0.2112 0.4370 -0.4627 -0.3024 0.2503 -0.2529 -0.3700 -0.3864 -0.1898 -0.2440 0.3296 -0.2056 -0.4017 -0.2434 -0.4036 -0.3665 0.2514 -0.2937 -0.2963 0.4029 -0.2772 -0.2387 -0.3918 0.3189 0.2993 -0.4167 -0.3730 -0.2995 0.3594 -0.3106 -0.1962 0.2289 -0.4601 0.4703 0.2842 -0.2370 0.3505 0.3519 -0.2583 0.2343 -0.2553 -0.3688 -0.2319 0.3080 -0.2717 -0.2848 -0.4931 -0.3848 0.2347 -0.3068 -0.2482 0.3371 0.2613 0.2297 0.2210 0.4661 -0.2953 0.3357 0.2329 -0.3314 -0.2932 0.3247 -0.3013 -0.3208 -0.4607 -0.2201 0.3462 -0.3896 0.3163 -0.2638 -0.4141 -0.2880 0.4302 0.4045 0.1790 0.4220 0.3457 0.4177 -0.3987 -0.3727 0.2189 -0.2284 0.3113 -0.2771 -0.3451 0.2720 -0.3013 0.3204 -0.2350 0.3277 0.2646 0.3307 -0.3287 0.4891 -0.2105 0.2804 -0.3594 0.2693 0.1962 0.2984 -0.3542 -0.4016 -0.1793 0.2925 0.3230 -0.4362 -0.2873 0.3041 -0.3794 0.2331 -0.3103 0.4089 -0.3591 -0.3298 0.3983 -0.1600 0.2331 0.3795 -0.2371 -0.3494 0.2252 0.2276 0.1748 0.3675 0.3224 -0.3312 0.2454 -0.3433 -0.3371 -0.3755 -0.3926 -0.2217 -0.2892 0.2481 0.2747 0.3493 -0.2496 -0.3517 0.3081 0.3466 0.4562 -0.2694 -0.2298 0.4417 0.2936 0.2492 -0.2523 -0.2979 0.3282 -0.2576 -0.1631 0.2719 -0.3983 0.2224 0.3265 -0.1909 0.2092 0.3571 -0.2127 -0.4403 -0.3658 0.2039 -0.2909 0.2917 -0.2253 0.2822 0.2399 0.2642 -0.2224 0.1805 0.2369 0.1829 0.3802 0.2548 -0.1793 0.3308 -0.2745 0.2397 0.3735 0.3751 0.3767 0.5928 0.3089 0.4063 0.2211 -0.2825 -0.3268 0.3359 0.4010 0.3409 0.3624 0.2956 -0.2752 0.3416 0.2242 -0.3058 0.2736 0.2989 -0.1812 -0.3360 0.3121 0.2834 -0.3438 0.2904 -0.3640 0.2305 -0.3832 0.2802 0.4648 -0.3139 -0.3265 -0.2659 -0.2433 -0.3500 -0.3521 -0.3423 -0.3114 -0.4281 -0.2268 -0.2597 0.2852 -0.2853 -0.3609 -0.2677 -0.4174 0.2975 0.2319 0.2683 -0.3775 -0.2060 0.1976 -0.2740 -0.4625 0.2199 -0.2083 0.3121 0.2181 -0.3529 0.2664 0.2781 0.2407 -0.3828 0.2385 -0.3701 -0.2001 0.3075 0.2064 -0.2740 0.2991 0.3155 -0.2043 -0.3366 -0.1556 0.2336 -0.3395 -0.2483 -0.2490 0.2700 0.2901 -0.3350 -0.2332 0.2442 0.2425 -0.5132 0.2703 0.2846 0.3669 0.2268 -0.2966 0.1836 0.3654 -0.2523 -0.3439 -0.2903 -0.2530 0.4254 0.3881 -0.2243 0.1535 0.3042 0.4516 0.3355 0.3636 -0.2225 0.3246 0.3844 -0.2659 -0.2586 0.2614 0.2808 -0.3066 -0.4151 0.3181 0.2391 -0.3262 -0.3559 -0.2390 -0.4878 0.3486 0.2304 0.2833 0.2140 -0.2540 -0.2664 0.2535 -0.3884 -0.4507 -0.2446 0.3064 0.4113 -0.2410 0.3912 -0.2293 -0.2166 -0.2433 -0.4584 -0.4112 0.2513 -0.2651 0.3034 0.4118 0.4257 0.3034 0.2303 0.4991 0.2384 -0.2319 0.3674 0.3118 0.3866 0.2495 0.2502 -0.2172 -0.4055 0.2741 -0.5643 -0.3725 0.4098 -0.2675 0.3866 0.3183 -0.4291 0.2903 0.3819 0.3267 0.1987 -0.2607 -0.3171 -0.3235 0.3470 0.2918 -0.1739 -0.2893 0.2695 0.4274 -0.2110 -0.2759 -0.2038 0.4075 -0.4839 -0.3856 0.3564 -0.2521 -0.2684 -0.2857" HIT_INDICES="653 1055 1164 2905 3549 5486 6116 6335 7419 9829 10763 10964 13617 14299 14627 16772 20140 25787 27462 31264 31742 32399 33829 34771 40233 41690 44500 51370 51937 52142 52309 52641 53342 53349 53437 53534 54474 54538" ES_PROFILE="0.0444 0.0871 0.1339 0.1391 0.1616 0.1551 0.1709 0.1936 0.1984 0.1755 0.1779 0.1934 0.1608 0.1630 0.1711 0.1437 0.0901 -0.0108 -0.0410 -0.1092 -0.1169 -0.1273 -0.1503 -0.1635 -0.2514 -0.2648 -0.2982 -0.3880 -0.3612 -0.3269 -0.2910 -0.2564 -0.2233 -0.1775 -0.1324 -0.0865 -0.0451 0.0132" RANK_AT_ES="51369.0000" RANK_SCORE_AT_ES="-0.1802"/>
  <DTG RANKED_LIST="SLC12A2.SLC12A2.cls#h_versus_l.rnk" TEMPLATE="SLC12A2.cls" GENESET="gene_sets.gmt#KEGG_PROPANOATE_METABOLISM" ES="-0.4479" NES="-1.3394" NP="0.1523" FDR="0.2744" FWER="0.9660" RND_ES="-0.4970 -0.3160 0.3929 -0.2988 -0.2744 0.1859 0.2450 0.2706 0.2793 0.3559 0.3705 -0.3145 -0.3139 -0.3215 0.2265 -0.3574 -0.2865 0.4213 0.2118 0.2558 -0.3159 0.4821 -0.4418 0.6732 -0.3235 -0.4085 0.2268 0.5304 -0.4018 0.4817 0.2887 -0.3959 -0.3555 0.5091 0.4484 -0.3410 -0.3122 0.3098 0.3853 -0.4192 0.2645 -0.3918 -0.2507 0.3028 -0.3073 0.2119 0.2021 0.3885 0.4501 0.2261 0.4266 0.5134 -0.1845 0.3418 -0.4579 0.2414 0.3053 -0.4944 -0.2363 -0.3507 -0.3556 0.3637 -0.3549 0.2678 -0.2022 -0.5144 -0.4599 0.2835 -0.1557 -0.2899 -0.2207 0.3445 -0.3649 0.2034 0.2015 -0.5734 -0.4988 0.3031 0.5127 -0.5821 -0.2399 -0.2218 -0.2693 0.2577 -0.4552 0.2988 -0.3943 -0.4223 0.3460 -0.3479 -0.4471 0.4807 -0.3285 -0.3255 0.2482 -0.2418 0.3448 0.1801 -0.2035 0.4113 -0.2571 0.3437 -0.2788 0.7222 0.4089 0.1644 0.2103 -0.3404 -0.3385 -0.3516 -0.3522 0.2088 0.2311 -0.3740 -0.3138 0.3557 -0.1993 0.4640 -0.2787 0.3063 0.3915 0.2653 -0.2532 0.2241 0.2854 0.3550 -0.2147 -0.2979 0.3953 0.3378 0.5726 -0.2396 0.2311 -0.5903 -0.4425 0.4247 -0.2480 0.2792 -0.2015 0.1899 -0.2524 0.1917 0.3421 0.4786 -0.2418 0.4660 0.2637 0.2722 -0.3746 0.2601 -0.2864 -0.2617 -0.4044 -0.3058 0.5747 -0.3720 -0.3837 0.3309 -0.3320 0.3492 -0.2375 0.4648 -0.1610 0.2630 -0.2259 -0.3642 -0.2052 -0.4340 0.2719 0.3184 0.2813 0.3024 0.4894 0.2991 0.4851 -0.4904 -0.3619 -0.2557 -0.4424 0.2096 -0.4306 0.2722 -0.3439 -0.4321 -0.2824 0.3416 0.2358 0.3688 0.2562 0.5807 0.5278 -0.4910 0.3852 0.4300 0.2718 -0.2781 0.3250 0.4033 0.3537 -0.3963 0.3290 -0.2440 -0.4730 0.3997 0.2679 0.3787 -0.5428 0.3835 0.2482 -0.2633 -0.3716 0.4849 0.3703 -0.3075 0.2263 0.3466 -0.2376 -0.3865 -0.3702 0.3754 0.3956 -0.3352 -0.3678 -0.2100 -0.2839 -0.2836 -0.3638 -0.1882 -0.2511 -0.4537 -0.4109 -0.5849 -0.2305 0.2212 -0.3508 -0.2974 -0.2962 -0.3018 0.2623 -0.2571 -0.4426 -0.3869 0.3624 -0.4746 0.2479 -0.2420 0.4271 0.2911 -0.2468 -0.2855 0.3201 -0.2961 -0.2244 -0.2713 0.4191 -0.2494 -0.5131 0.4139 -0.2608 -0.3376 0.2271 0.2464 0.4078 -0.2515 -0.2539 -0.3607 -0.2191 -0.2508 0.5791 0.4478 -0.2519 0.2616 0.1538 0.5120 0.3628 0.4541 -0.2833 0.4509 0.4385 -0.2579 0.5800 0.5043 -0.2256 0.2237 0.1906 -0.3548 -0.4230 0.3206 0.2150 0.3915 -0.3991 0.3976 0.4948 -0.3350 -0.2742 -0.4019 0.2415 0.2998 -0.4533 0.4366 -0.2595 -0.3382 0.3805 -0.2818 -0.1873 0.2936 0.5365 0.3758 -0.2730 0.2096 0.2435 0.4366 0.5448 0.3960 -0.3173 -0.2884 0.3413 -0.4711 0.3910 0.2398 0.5917 0.4641 -0.2746 0.1951 -0.4490 0.3874 0.2881 -0.2567 -0.2582 0.2873 0.2229 -0.3559 -0.1960 0.4311 -0.5604 0.2231 -0.4713 -0.2294 0.5007 0.3737 0.6778 -0.5547 0.4716 0.3937 0.2435 0.2228 0.4153 -0.3796 0.2838 -0.3306 0.2904 -0.3980 0.2457 0.4730 -0.3016 0.2396 0.3559 0.5273 -0.2713 -0.4023 0.4313 -0.4665 -0.3232 -0.4864 -0.4945 -0.2483 -0.2554 -0.3723 0.4661 0.2703 0.4732 -0.4164 -0.5182 -0.2923 -0.2554 0.3837 0.2412 -0.2880 -0.5173 -0.3023 0.2627 0.5943 -0.2034 0.2618 0.2795 0.3212 -0.2771 0.1923 -0.3283 0.4519 0.4301 0.2573 0.1931 0.5325 0.1999 -0.2271 0.3496 -0.2186 -0.3161 0.2517 0.4324 -0.3773 -0.2723 -0.5054 0.3459 0.3467 -0.2213 0.3026 -0.4058 0.3132 0.3586 -0.3864 0.2077 0.3249 0.3156 0.4534 -0.4548 0.2221 0.3325 -0.4305 -0.4851 0.2686 0.1828 -0.3471 0.4716 0.2840 0.2727 -0.2094 -0.1750 0.3961 -0.2090 0.2301 -0.4946 -0.4232 0.4159 -0.3069 -0.4020 0.3717 0.3589 0.3931 0.4114 0.3893 -0.4295 0.1577 -0.2625 -0.4143 0.3764 0.3405 0.1571 0.5796 -0.1832 -0.3397 -0.3467 -0.3595 -0.2630 0.1837 -0.3536 -0.4319 0.4399 0.5571 0.3841 0.3515 0.2399 -0.2801 0.3932 -0.4616 0.3927 -0.4626 -0.4642 0.2357 -0.3109 -0.2137 0.3541 -0.2754 0.4697 -0.3497 -0.2545 0.2061 0.4919 -0.2333 0.2023 0.2727 -0.3204 0.2638 -0.2158 0.3324 0.2494 -0.2208 -0.2459 0.2574 -0.2416 -0.3569 -0.2276 0.3439 -0.4558 -0.1708 0.3631 0.3249 -0.4213 -0.3171" HIT_INDICES="3193 3919 4288 7587 8310 11823 11962 12761 14786 16414 18371 19872 20117 24955 26829 33819 40424 43182 44660 46565 47046 48489 49651 50665 51113 51877 52497 52511 52834 53036 53458 53637" ES_PROFILE="-0.0109 0.0194 0.0547 0.0268 0.0440 0.0040 0.0249 0.0323 0.0140 0.0002 -0.0229 -0.0399 -0.0346 -0.1195 -0.1527 -0.2755 -0.3803 -0.4100 -0.4134 -0.4200 -0.3997 -0.3924 -0.3760 -0.3524 -0.3163 -0.2816 -0.2402 -0.1878 -0.1385 -0.0852 -0.0312 0.0295" RANK_AT_ES="46564.0000" RANK_SCORE_AT_ES="-0.1101"/>
  <DTG RANKED_LIST="SLC12A2.SLC12A2.cls#h_versus_l.rnk" TEMPLATE="SLC12A2.cls" GENESET="gene_sets.gmt#KEGG_GLYCOSYLPHOSPHATIDYLINOSITOL_GPI_ANCHOR_BIOSYNTHESIS" ES="-0.4751" NES="-1.3372" NP="0.1623" FDR="0.2687" FWER="0.9680" RND_ES="0.2475 -0.3030 0.2676 0.2099 -0.3490 0.5297 -0.4186 -0.1979 -0.2933 -0.2336 -0.5062 -0.2901 0.3232 0.2356 -0.2399 -0.4549 -0.1797 -0.2501 -0.2001 0.5765 -0.2556 0.2620 -0.3474 0.4031 0.4524 -0.2434 -0.4104 0.3015 -0.4206 -0.2702 -0.4481 0.2009 -0.3344 0.2543 0.3622 0.2713 -0.4949 0.2413 0.3787 0.2588 0.2117 -0.3521 -0.2382 0.4517 0.3369 -0.3620 0.4026 -0.2580 0.5477 -0.1942 0.3005 0.4133 0.2010 0.3539 0.3256 0.2163 -0.4105 -0.2830 -0.3168 0.3132 0.5044 -0.2464 0.2812 0.2244 0.3385 0.3912 -0.4628 0.3461 0.4013 -0.2735 -0.3664 0.5152 -0.2267 0.2983 0.4500 0.3551 0.2971 -0.2812 0.4186 0.2221 -0.3050 -0.3655 -0.3987 -0.2561 -0.2961 -0.3745 0.5128 -0.3449 -0.4474 0.2501 -0.5145 0.2854 -0.4168 -0.3529 -0.2635 -0.5665 0.2791 0.2338 0.3075 0.2727 -0.5229 -0.5770 0.3856 0.3498 0.3909 0.3583 0.3905 0.5151 -0.2533 0.2986 -0.4658 0.2594 -0.4006 -0.2639 -0.3301 -0.3426 0.5227 0.2656 -0.3166 0.2971 -0.4993 0.2134 -0.2377 0.3294 -0.4935 0.5287 -0.2355 0.2322 0.3490 -0.3833 -0.2674 0.2253 0.2950 -0.2777 -0.2039 0.3529 0.2520 -0.3278 -0.5309 0.3500 -0.2969 0.4317 0.2087 0.3049 -0.5584 0.3472 0.3629 -0.3741 -0.1901 -0.4014 0.3751 -0.4400 0.2599 0.3214 0.6709 -0.1953 -0.4908 -0.3434 -0.3949 -0.2801 0.5546 0.4664 -0.3791 0.4278 -0.4607 -0.5252 -0.2714 -0.2974 0.4785 -0.2853 -0.4204 0.4022 0.5025 -0.4409 0.4588 -0.5218 -0.2635 0.2648 0.2306 -0.2292 -0.3527 -0.3603 0.3712 -0.2674 -0.5255 0.2619 -0.5543 -0.3398 -0.3914 0.5312 0.3282 -0.3865 0.1739 -0.2040 -0.4497 0.3607 0.2916 -0.2864 0.3532 -0.4508 0.2183 -0.3369 0.2893 0.2726 -0.2073 0.4228 -0.2797 0.4844 0.1858 -0.4061 -0.3739 -0.2662 0.2469 0.1826 0.4203 -0.4798 0.5390 0.3487 0.2143 -0.3876 -0.2700 -0.2374 -0.1766 0.4349 -0.2742 -0.5885 -0.3661 -0.2414 -0.2413 -0.5339 -0.5078 -0.4383 -0.2307 0.2328 0.4194 0.5627 0.3023 0.1733 0.2114 0.2978 -0.1985 0.3088 -0.2598 -0.5744 -0.3715 0.3643 0.5258 0.3763 0.1705 0.4582 0.3580 0.4904 -0.3081 -0.4050 0.4736 0.2582 0.2212 -0.4578 0.3124 0.2143 0.4286 0.2651 -0.1863 -0.3527 0.2962 -0.5047 -0.2870 0.1473 -0.2376 -0.3315 -0.3136 0.3409 -0.4292 0.1973 -0.2119 0.6218 -0.4927 0.2181 0.2380 -0.3068 0.3665 0.2793 0.2870 0.2664 -0.2288 0.3011 0.4909 0.3031 0.2588 0.2037 0.4459 0.4224 0.6062 0.4503 0.5474 -0.4164 0.2853 0.1549 -0.2658 0.2264 0.3960 -0.4234 0.4398 -0.5355 -0.3497 0.2839 0.4962 0.3207 -0.3492 -0.3402 -0.3310 0.4873 0.3155 0.3193 0.3316 -0.3667 0.3228 -0.3486 0.5423 -0.3077 0.3054 0.6180 0.2891 -0.3542 -0.3617 -0.4363 -0.2551 0.2571 -0.4421 0.4181 -0.4673 0.2987 0.4652 0.2524 0.3856 0.2930 -0.5714 0.4147 0.4307 0.2232 0.3892 -0.4636 -0.5710 0.6050 0.2316 -0.6006 -0.3329 -0.2855 0.2865 0.2349 -0.3486 -0.3370 0.2359 0.3254 0.5364 -0.5155 0.2144 0.2643 0.2783 -0.4330 0.3729 -0.2088 -0.4224 -0.3551 0.3517 -0.2872 -0.1942 -0.5313 0.4982 0.2590 0.4923 0.3273 -0.2407 0.3902 0.2965 0.1674 0.1980 -0.3236 -0.6251 -0.3084 0.2930 0.5339 -0.2813 -0.3488 -0.2596 0.5270 0.4540 -0.3103 0.4163 0.4099 -0.2061 0.4197 0.5703 0.4582 -0.1991 -0.2679 -0.3102 0.3269 0.2633 0.4476 0.4377 0.3414 0.2643 -0.2488 -0.4095 0.4186 0.3801 0.2449 0.2167 -0.5692 0.5823 0.4283 0.3522 0.5872 0.3212 0.3635 -0.2296 -0.2348 -0.4420 -0.4037 -0.2818 -0.3137 0.3626 0.3627 0.2925 0.4470 -0.2228 0.3089 0.3740 0.5102 -0.4230 -0.4561 -0.2679 0.1845 0.3101 0.3933 0.2690 0.3134 -0.3192 0.2350 -0.2535 -0.3589 0.3625 -0.4537 -0.3533 -0.5264 -0.2068 0.4077 0.4128 0.4220 0.2864 -0.2993 -0.4638 0.3347 0.3335 0.3132 0.4799 -0.4233 0.3559 0.4988 -0.3119 0.4554 0.2962 -0.5245 0.4737 -0.6057 0.5271 0.5037 -0.2013 0.3143 -0.3699 -0.4103 -0.5178 0.2429 0.4299 0.4014 -0.3053 0.4753 -0.2619 -0.6228 0.3666 0.3818 -0.1987 -0.3602 -0.3440 -0.1795 0.3121 -0.2934 0.3692 0.4718 0.2554 -0.4801 -0.4015 0.4103 -0.2528 -0.5488 0.2349 0.2459 0.3578 0.2626" HIT_INDICES="1210 3740 11617 13541 18226 22996 23396 24366 25055 28276 34085 34198 40218 41765 41983 43752 44120 46586 46868 49437 52349 52701 53796 54678 55102" ES_PROFILE="0.0658 0.0809 -0.0286 -0.0352 -0.1027 -0.1817 -0.1824 -0.1952 -0.2041 -0.2624 -0.3619 -0.3580 -0.4472 -0.4512 -0.4307 -0.4332 -0.4094 -0.4156 -0.3813 -0.3773 -0.3590 -0.2909 -0.2201 -0.1237 0.0030" RANK_AT_ES="41764.0000" RANK_SCORE_AT_ES="-0.0687"/>
  <DTG RANKED_LIST="SLC12A2.SLC12A2.cls#h_versus_l.rnk" TEMPLATE="SLC12A2.cls" GENESET="gene_sets.gmt#KEGG_TRYPTOPHAN_METABOLISM" ES="-0.3946" NES="-1.3095" NP="0.1367" FDR="0.2938" FWER="0.9860" RND_ES="-0.4089 0.2417 0.4632 -0.4579 0.3675 -0.2378 0.2052 -0.2576 -0.2888 0.2993 0.2959 0.3085 0.3997 0.2193 0.1866 0.1722 -0.2726 -0.4238 -0.2267 0.3202 -0.3029 -0.3518 0.3171 0.4281 0.2493 0.3278 -0.1877 0.2387 0.2630 0.3360 0.2467 -0.4489 0.2199 -0.3517 0.2970 -0.2375 -0.3435 -0.4373 0.4150 0.2680 -0.2367 -0.2900 -0.2566 -0.2352 0.2707 -0.2510 0.2639 0.3927 -0.1764 -0.4859 0.2330 0.3877 0.2962 -0.2438 -0.3381 0.5290 -0.1857 -0.2576 -0.3168 -0.2830 -0.4869 0.3401 -0.3519 0.4513 0.3179 -0.5147 0.4553 0.2110 -0.4276 -0.2775 -0.2226 -0.2591 0.2541 -0.2120 0.3255 -0.3500 -0.2384 -0.2129 0.3089 0.3038 0.2113 -0.3559 0.2727 -0.3558 -0.3297 -0.3660 -0.2917 -0.3018 0.2844 -0.2959 -0.3977 0.3427 -0.4312 0.2644 0.1921 -0.2057 0.2855 0.2435 -0.3146 0.2368 0.1977 -0.2605 -0.3367 0.4309 0.3274 0.2397 -0.4015 0.2596 -0.2446 0.2168 0.2110 0.2462 -0.2238 -0.2472 -0.2932 -0.2624 0.3274 0.2703 0.4251 -0.2821 -0.2511 -0.2301 -0.2773 -0.2122 -0.2993 -0.2314 0.2728 -0.2395 -0.2262 0.2269 0.3993 -0.2701 -0.3116 -0.2807 -0.2482 0.2564 0.3043 0.4300 -0.2796 -0.3039 -0.2830 -0.2500 0.2801 0.3430 -0.2810 -0.2375 0.2901 -0.3918 -0.2461 -0.3746 0.2445 0.2929 0.2515 -0.4908 0.2696 -0.3794 -0.2179 0.3260 0.3132 0.2230 -0.3803 0.4151 -0.2957 0.3421 -0.2684 0.2577 0.3446 -0.4682 -0.2508 -0.4344 0.2987 -0.2288 0.3202 -0.2514 0.1933 -0.2022 0.3826 -0.3954 -0.2010 0.2468 -0.2546 -0.3600 0.1878 -0.3150 -0.3705 0.2328 0.3193 -0.2810 -0.3925 0.2990 0.4304 0.3110 0.3396 0.4811 -0.2972 -0.3829 0.2226 -0.3368 0.2839 -0.1935 -0.2133 0.3841 -0.2059 -0.2488 -0.2735 0.2941 -0.4074 0.3081 0.2643 -0.2435 0.2584 0.4695 0.3800 0.2384 -0.2930 -0.2423 0.2331 -0.3251 -0.2842 0.2014 -0.2299 -0.3558 0.3466 -0.4142 -0.2044 0.3620 -0.1767 -0.3909 0.3732 0.2648 -0.4737 -0.3419 0.2392 0.2457 0.2578 -0.3542 -0.3151 0.3998 0.3277 0.1926 -0.3070 -0.3586 -0.2473 -0.3163 0.2215 -0.3692 0.1985 -0.2407 -0.2246 -0.2441 0.2747 0.3965 0.4424 -0.2282 0.1848 0.2586 -0.3081 0.4257 -0.2300 0.2340 0.2275 0.2240 -0.2904 -0.2677 -0.1965 0.3077 0.4425 -0.2649 0.4816 -0.3323 0.2900 -0.2835 0.4722 0.2166 -0.2524 0.3198 -0.2916 -0.2087 0.4327 0.2811 0.3578 0.2743 0.2813 0.2609 -0.2464 -0.3212 -0.2882 -0.3017 0.4885 0.5366 -0.3268 -0.2489 0.2748 -0.2600 0.2497 -0.3042 -0.4138 -0.2544 -0.2663 -0.2947 -0.3426 -0.2515 -0.4308 -0.3470 0.2361 0.2654 -0.2616 0.5218 -0.4119 -0.2072 -0.2146 -0.2861 0.2725 0.2875 -0.2740 -0.3283 0.3627 -0.2104 0.1961 0.2924 0.2979 0.3361 -0.4504 -0.2872 0.2573 0.2807 0.2251 -0.3308 0.2461 -0.3248 -0.2627 -0.3807 0.3481 -0.2438 -0.4679 0.2776 -0.2908 0.2679 -0.4117 -0.2791 0.3019 -0.4838 0.2627 0.3728 0.3788 -0.2786 0.4101 -0.2221 0.2559 -0.2379 0.2817 0.3221 0.1867 -0.2492 -0.3784 0.4380 -0.3007 -0.2783 -0.4025 -0.1978 -0.2205 0.4936 0.3301 0.2074 -0.2661 0.3013 0.3173 -0.2722 -0.3568 -0.2416 -0.2558 -0.2416 0.2200 -0.3234 0.3138 0.2814 0.3501 0.4814 -0.2485 0.4104 0.3440 0.3089 0.3716 0.2116 0.2643 0.2753 0.2525 0.2240 -0.4213 -0.2643 -0.4875 0.3558 0.4768 0.2529 -0.2578 0.2191 0.3932 0.4247 0.1694 0.3428 0.2572 0.2255 -0.1983 -0.3906 0.2553 0.3050 -0.1687 -0.2942 0.2935 -0.3718 0.4088 0.3156 -0.2810 -0.3418 0.2299 0.2953 0.2770 -0.2222 -0.2085 0.4317 -0.2924 0.3839 -0.1755 -0.4575 -0.1895 0.2252 -0.3727 -0.3599 0.2538 -0.3617 0.2226 0.4518 -0.4922 -0.1885 -0.3759 0.2450 0.2828 -0.3324 -0.2381 -0.2112 0.2234 0.3379 -0.3223 0.4620 -0.2674 -0.2302 0.3803 0.1796 -0.4100 0.3105 -0.3805 -0.3846 -0.2906 -0.3224 -0.3325 -0.2275 0.3110 -0.3681 0.2330 0.3141 -0.3201 0.2407 0.4547 0.3278 0.2642 0.3712 0.3030 -0.2782 -0.2733 0.3763 -0.4813 -0.3267 0.2714 -0.2286 0.3116 0.2467 -0.2591 -0.2212 0.3213 0.3636 -0.1534 -0.3058 -0.3440 -0.4048 0.3982 0.2626 -0.2681 -0.2692 0.3464 -0.2928 0.3070 0.3799 -0.2313 0.1736 -0.4235 0.3035 -0.2912 -0.3179 -0.3090 0.2401" HIT_INDICES="4218 4495 5050 5638 6015 7557 11962 11964 14429 14603 14786 14874 15748 17069 18548 20394 21436 24949 24955 25133 33907 35891 38455 39140 43803 44660 46663 46683 47293 47821 48489 50665 51113 52159 52497 53376 53458 53637 54623" ES_PROFILE="-0.0381 -0.0058 0.0196 0.0427 0.0686 0.0697 0.0111 0.0323 0.0048 0.0186 0.0319 0.0468 0.0461 0.0354 0.0196 -0.0053 -0.0172 -0.0783 -0.0760 -0.0769 -0.2323 -0.2619 -0.2981 -0.2992 -0.3641 -0.3583 -0.3691 -0.3440 -0.3280 -0.3091 -0.2909 -0.2922 -0.2602 -0.2336 -0.1920 -0.1526 -0.0981 -0.0433 0.0117" RANK_AT_ES="46662.0000" RANK_SCORE_AT_ES="-0.1110"/>
  <DTG RANKED_LIST="SLC12A2.SLC12A2.cls#h_versus_l.rnk" TEMPLATE="SLC12A2.cls" GENESET="gene_sets.gmt#KEGG_CYSTEINE_AND_METHIONINE_METABOLISM" ES="-0.3705" NES="-1.2974" NP="0.0958" FDR="0.3001" FWER="0.9860" RND_ES="-0.2470 -0.4016 0.3273 0.2505 0.4140 -0.2380 0.2062 0.2816 0.2918 0.3427 -0.2704 -0.1700 0.1874 0.3597 -0.2871 -0.3340 -0.3320 -0.2285 0.2258 -0.2393 -0.2785 0.3245 -0.2980 0.3921 -0.2958 -0.2827 0.2722 0.1743 0.2996 0.4055 0.1744 -0.3438 -0.3138 0.3383 0.3526 -0.2507 -0.1770 0.2767 0.2944 -0.3653 0.3666 -0.3080 0.3279 0.2300 -0.1952 0.2369 0.2998 0.3108 0.3161 0.3531 0.2268 -0.2594 0.2270 0.4738 -0.1588 -0.2259 -0.3459 -0.2129 -0.3350 -0.2529 0.2591 -0.3846 -0.2458 0.2809 -0.3520 -0.3358 -0.2010 -0.2875 -0.3330 -0.3533 0.3849 0.4789 -0.3220 -0.2063 0.3952 -0.3446 -0.2584 0.2857 -0.1520 -0.4319 0.2757 0.1910 -0.4785 0.4083 -0.2962 0.3413 -0.1933 0.3061 0.3428 0.3450 -0.2880 0.3189 -0.1902 -0.3506 0.2170 0.3527 0.2631 0.2902 0.2760 0.3103 0.1938 0.3405 0.2641 0.3808 0.2791 -0.2852 0.3258 -0.2332 -0.3676 -0.2294 0.3337 0.3124 -0.2107 0.2017 -0.2573 -0.2672 0.2927 -0.3891 -0.2221 0.3143 -0.3034 -0.2813 0.2970 0.3548 0.2175 0.3784 0.2314 -0.3221 0.2918 0.3691 0.3867 0.2707 0.2027 -0.2490 -0.2059 0.4227 0.3126 -0.2317 -0.2258 0.3328 0.2239 -0.2429 -0.2824 -0.3057 -0.2690 0.3050 -0.2002 -0.2597 -0.3372 -0.3370 -0.3135 0.2296 -0.3550 -0.3174 0.3388 -0.2190 -0.2758 -0.3055 0.3440 0.2701 -0.3104 0.3458 0.2681 0.3231 0.2350 -0.3821 0.2934 -0.3470 0.3910 0.3759 -0.2021 0.1957 0.3035 0.4198 0.2786 -0.3038 -0.2810 -0.2061 0.3036 0.2578 -0.2618 0.3289 -0.3653 -0.3281 -0.2706 0.3091 0.2243 0.3434 0.1626 0.3259 0.3210 -0.3541 0.2221 0.2913 0.2261 0.1957 -0.3107 0.2133 -0.3060 -0.3136 0.3410 0.2714 -0.4621 0.2064 -0.1909 -0.3371 0.2983 0.3848 -0.3530 0.2755 -0.2296 0.2047 0.3556 -0.4060 0.3068 -0.2082 0.2526 0.3497 -0.2325 0.4078 0.2619 -0.2994 -0.4605 -0.3093 0.2707 -0.2842 -0.2909 -0.2637 0.3072 -0.3223 0.2705 -0.4517 0.2286 0.2454 -0.1985 0.2331 -0.3170 -0.2424 0.2518 -0.3144 -0.3851 -0.4398 0.2219 -0.2285 0.2405 0.3447 -0.1499 0.2522 -0.2626 0.2155 0.2600 0.2162 0.3927 0.2880 0.1951 -0.2380 -0.2355 0.2395 -0.2193 -0.2704 -0.2397 0.2509 0.2253 0.2140 0.2801 -0.2662 -0.3338 0.2950 0.3760 -0.2790 0.3049 0.3692 -0.2958 -0.3612 0.3642 0.4991 0.3137 -0.2114 0.2450 0.2368 0.3397 0.3433 -0.2348 0.2500 -0.3117 0.2526 -0.2585 -0.2498 -0.2212 0.2670 -0.3125 0.2973 0.4877 0.1866 0.2680 -0.3577 0.4589 0.2511 -0.2226 0.3096 0.3295 -0.2136 0.3010 -0.2563 0.2635 -0.2198 0.3374 0.2689 -0.3155 0.2498 0.2683 0.2856 0.3329 0.4004 -0.2916 0.2082 0.2350 -0.4206 0.2627 0.2916 0.3589 -0.2336 -0.3004 0.3320 -0.3502 0.5514 -0.2149 -0.3255 0.2716 -0.2214 0.2646 -0.2425 0.4404 0.2634 0.2595 0.2289 -0.3957 0.3299 0.2752 -0.2581 0.4195 -0.3601 0.3757 0.3185 0.3401 -0.3529 0.2212 -0.2839 -0.1838 -0.1661 -0.3415 -0.4643 -0.4299 0.2087 -0.3922 0.2997 -0.2727 0.2739 -0.1850 0.2169 0.2619 -0.2024 -0.2458 -0.2078 0.2604 -0.2231 0.1969 -0.2680 -0.3727 0.2008 0.2649 -0.3241 -0.2986 -0.2965 -0.3374 0.4017 -0.2442 0.3290 -0.3216 -0.2209 -0.2114 0.3129 -0.2384 0.2748 -0.2506 0.3471 -0.3263 0.2341 0.2492 0.2569 -0.3905 -0.3497 0.3493 0.3455 -0.3071 0.2173 0.4267 0.2620 -0.3238 0.2706 -0.2462 0.3447 0.1999 -0.2860 -0.3086 0.3912 -0.2146 -0.2316 0.3759 0.3177 0.2493 -0.2577 -0.2487 0.2436 0.3408 0.2458 0.2887 0.2794 -0.2707 -0.3432 0.4180 -0.3563 0.2943 -0.2008 -0.1680 0.4861 0.2570 0.2564 -0.1881 -0.2420 -0.2292 0.2428 0.2143 -0.3609 0.3567 -0.2255 -0.3566 0.4251 0.2978 -0.2352 -0.1917 -0.4000 -0.3944 0.2186 -0.2647 -0.3506 0.2220 -0.2332 -0.3266 0.3960 -0.2523 0.2397 -0.1673 -0.3457 -0.2135 0.4424 -0.2370 -0.2630 -0.3349 0.3138 -0.2854 0.2325 -0.2615 -0.2811 0.3586 -0.2088 0.4401 -0.3097 -0.3530 -0.2529 -0.3662 -0.3183 -0.1966 0.3040 0.2032 -0.2913 -0.3252 -0.3377 0.4362 0.2405 0.2092 0.2460 -0.2555 -0.4266 -0.2293 -0.2555 0.4236 0.2431 -0.2327 0.3991 -0.2485 -0.2159 -0.4846 0.3726 -0.1982 -0.3539 0.3646 0.2317 0.3160 0.2167" HIT_INDICES="2282 3193 3919 5493 5645 6758 8003 8428 9013 11337 12277 16414 17201 17947 19832 20394 20597 22140 22770 23661 40187 43305 47046 47986 49638 50127 51174 51320 51877 51948 52488 52925 53150 53345" ES_PROFILE="0.0079 0.0356 0.0633 0.0702 0.1024 0.1142 0.1207 0.1412 0.1578 0.1387 0.1431 0.0830 0.0823 0.0810 0.0565 0.0551 0.0599 0.0382 0.0321 0.0201 -0.2656 -0.3028 -0.3432 -0.3302 -0.3250 -0.2968 -0.2739 -0.2340 -0.1984 -0.1536 -0.1140 -0.0693 -0.0186 0.0348" RANK_AT_ES="47045.0000" RANK_SCORE_AT_ES="-0.1149"/>
  <DTG RANKED_LIST="SLC12A2.SLC12A2.cls#h_versus_l.rnk" TEMPLATE="SLC12A2.cls" GENESET="gene_sets.gmt#KEGG_CARDIAC_MUSCLE_CONTRACTION" ES="-0.3973" NES="-1.2912" NP="0.1826" FDR="0.3012" FWER="0.9880" RND_ES="-0.2378 -0.3175 0.3319 -0.4112 -0.2096 0.3658 0.2446 0.2164 0.4701 0.3383 0.1904 -0.5037 0.2191 0.4198 -0.3404 -0.1587 0.3300 -0.2835 0.5591 -0.3448 -0.3824 0.2522 0.3306 0.1783 -0.3546 -0.2197 -0.2212 -0.3618 -0.2570 0.1634 -0.3810 -0.2596 0.2884 -0.3972 0.2917 0.4446 0.2457 -0.3047 0.5596 0.4017 -0.3474 0.2959 -0.2843 0.3109 0.2673 -0.3444 -0.5054 0.4320 0.2930 0.2757 -0.1439 0.3943 -0.3735 0.2366 0.2138 0.3231 -0.3562 -0.2966 0.1717 0.2513 -0.3853 -0.4314 -0.4037 -0.2994 -0.4754 -0.2005 0.1998 -0.2389 -0.2474 -0.3989 0.2492 -0.3000 -0.4129 -0.3091 -0.4525 0.1947 -0.2706 -0.3032 0.2796 0.3580 0.2942 -0.2209 -0.2825 0.2957 -0.3585 -0.2511 -0.1985 -0.2604 0.4400 -0.4363 0.2011 0.3137 0.1773 0.4826 -0.2319 -0.3035 0.4036 0.1755 -0.3596 0.3585 -0.1814 -0.2259 0.5285 -0.2117 -0.2471 0.3383 -0.4570 0.2636 -0.3435 -0.3243 -0.1803 0.3768 -0.2605 0.3465 0.2514 0.4369 0.5290 -0.4343 -0.2722 0.4653 0.1670 0.2953 -0.3735 -0.4242 -0.1808 0.2175 -0.2719 0.5461 -0.2107 0.5432 0.2865 -0.2137 0.3519 -0.1955 0.2581 -0.2458 0.2165 -0.3420 -0.2354 -0.1991 0.2534 0.2725 -0.3095 0.2256 -0.1842 -0.2244 0.3034 0.2313 -0.2003 -0.2804 -0.3791 0.4130 0.1695 0.2571 0.3201 0.2573 -0.2965 0.2406 -0.1575 0.3890 0.4645 -0.2146 0.1791 0.3521 0.4054 0.3561 0.3875 0.1946 0.2486 0.2092 0.2619 0.3079 0.2709 0.2874 -0.1874 0.3252 -0.1866 -0.3480 -0.4990 0.3710 0.1869 -0.2645 -0.3974 0.2354 -0.2535 -0.1369 -0.4294 0.5384 -0.5190 0.3268 0.2962 0.2796 0.3465 0.2743 0.2844 0.2625 0.2414 0.1807 -0.4952 0.2032 0.3684 -0.3603 0.2568 -0.2680 0.1964 -0.1875 0.3237 -0.1943 0.1862 0.2425 0.2307 0.3077 0.5239 0.1807 -0.3319 0.1856 -0.3153 0.5470 0.2266 -0.2210 0.2982 -0.2117 -0.3644 0.2619 -0.3415 0.3137 0.4602 0.3811 -0.1627 -0.1639 0.2410 -0.2267 0.1362 0.2309 0.3905 -0.3493 -0.2229 0.1929 -0.2384 -0.1644 -0.4204 -0.2203 -0.4902 -0.3768 -0.3303 -0.4294 -0.4419 -0.2390 0.2846 0.3035 0.3933 0.3670 0.2731 -0.4544 -0.3878 0.2742 -0.3037 -0.3494 0.2732 -0.2281 -0.2447 0.2274 -0.2104 0.3632 -0.2583 0.1908 -0.3018 -0.4642 -0.1764 -0.3720 0.4566 0.2917 -0.3856 -0.2879 0.4689 -0.2910 -0.2774 -0.2775 0.5628 0.2040 0.4239 0.4546 -0.2254 0.2450 -0.2569 0.2576 0.2713 0.2183 0.2729 -0.2548 0.2930 -0.3252 0.1917 0.1641 -0.4823 0.3246 0.2623 -0.5070 0.3704 0.3069 -0.3102 -0.2473 0.2737 -0.2470 -0.4308 -0.3054 -0.3536 0.4009 0.3232 -0.3281 0.2111 -0.2844 0.1699 0.3697 0.2286 -0.3790 0.3304 -0.1749 -0.2523 0.4122 -0.4134 -0.3321 0.4259 0.3303 -0.3054 0.4270 -0.2683 -0.3342 -0.3087 0.2125 -0.2694 -0.1760 0.4770 0.2454 0.2963 -0.2274 0.2853 0.2464 -0.1923 0.2946 -0.3800 -0.4951 0.5166 -0.2634 -0.4308 -0.4530 0.2722 0.3284 -0.2849 -0.2510 -0.3901 -0.4428 0.2057 -0.2387 -0.4017 0.4334 0.2175 0.4367 -0.5316 -0.2976 -0.2725 0.3047 -0.2594 -0.2979 -0.2175 0.3275 0.2861 -0.3198 0.2255 0.2852 -0.3523 -0.3913 -0.3221 -0.4370 -0.3547 0.4552 0.2382 -0.2259 -0.4393 -0.3098 0.4578 0.2231 -0.2490 -0.2044 0.3978 -0.2646 -0.3193 0.1744 0.2239 -0.1988 0.2212 -0.2347 0.3569 -0.1694 -0.4487 0.4315 0.2507 0.2627 0.1698 0.2261 0.3539 -0.2795 0.4779 0.2457 -0.4249 0.4469 0.2483 0.3156 -0.2600 0.2396 -0.2617 0.3183 -0.2340 0.1996 0.3919 0.4233 0.2487 0.4766 -0.2457 0.4065 0.2921 0.3357 0.2402 0.2671 -0.1893 -0.3297 -0.3371 -0.3827 0.2757 -0.3379 -0.4001 -0.2337 0.3456 0.5396 0.2594 0.1762 -0.3528 0.1966 0.4425 0.2604 0.1778 0.2108 -0.3478 0.2961 0.2540 0.2266 0.3912 -0.3304 0.2183 -0.3196 -0.3525 -0.2421 0.1778 -0.3690 -0.2813 0.4423 -0.3777 0.3029 0.2867 0.4995 -0.1864 -0.2540 0.2206 -0.2701 0.4365 -0.2927 -0.1916 -0.4239 -0.1631 0.4271 -0.3914 -0.1450 0.3910 -0.4841 0.3925 -0.3986 0.3468 0.2890 0.2725 0.3257 -0.2528 0.1847 -0.2881 -0.3265 0.2286 0.2010 -0.4463 -0.2977 0.3583 0.2315 -0.3041 0.2860 0.2814 -0.2771 0.4535 -0.2688 0.3148 -0.5033 -0.2784 -0.3190" HIT_INDICES="107 829 2716 2808 2843 3048 3178 3365 3505 4794 5198 5250 5877 6461 7019 7240 8661 9098 9114 9610 10918 11011 11775 13438 14474 15652 15953 19496 19774 20473 21559 21610 22601 23286 23336 23511 23971 24036 24939 30569 33542 34168 38326 38462 40777 42455 45209 46947 47788 47836 48528 48796 48855 49368 49468 50369 50551 51188 51768 52298 52363 52569 52627 53031 53163 53285 53498 53570 53606 54021 54368 54557 54753 54801" ES_PROFILE="0.0358 0.0498 0.0348 0.0521 0.0703 0.0851 0.1009 0.1153 0.1303 0.1224 0.1300 0.1439 0.1467 0.1496 0.1524 0.1610 0.1467 0.1499 0.1606 0.1623 0.1484 0.1564 0.1518 0.1297 0.1182 0.1034 0.1043 0.0442 0.0431 0.0341 0.0173 0.0193 0.0036 -0.0069 -0.0059 -0.0073 -0.0141 -0.0137 -0.0290 -0.1309 -0.1835 -0.1932 -0.2642 -0.2623 -0.2983 -0.3214 -0.3618 -0.3821 -0.3852 -0.3739 -0.3735 -0.3650 -0.3527 -0.3479 -0.3354 -0.3361 -0.3233 -0.3177 -0.3096 -0.2994 -0.2806 -0.2638 -0.2441 -0.2295 -0.2093 -0.1884 -0.1682 -0.1450 -0.1211 -0.1020 -0.0793 -0.0522 -0.0235 0.0084" RANK_AT_ES="47787.0000" RANK_SCORE_AT_ES="-0.1237"/>
  <DTG RANKED_LIST="SLC12A2.SLC12A2.cls#h_versus_l.rnk" TEMPLATE="SLC12A2.cls" GENESET="gene_sets.gmt#KEGG_SELENOAMINO_ACID_METABOLISM" ES="-0.3883" NES="-1.2434" NP="0.1653" FDR="0.3603" FWER="0.9940" RND_ES="-0.2726 -0.2645 0.3238 0.3722 -0.3658 0.3693 -0.3671 -0.1869 0.6169 0.4814 -0.3714 -0.3042 0.2446 -0.2575 0.4072 -0.3581 -0.2872 0.2637 -0.2421 0.1839 0.2178 0.4214 -0.2782 0.4470 -0.1855 -0.3778 0.3364 0.1902 -0.3850 0.5472 -0.2179 -0.2916 -0.2595 0.4073 -0.3434 -0.3451 -0.3038 0.2433 0.3564 -0.4360 0.2658 0.2374 0.4532 0.3477 -0.2707 0.2890 0.2379 0.2332 0.4273 -0.2862 0.3255 0.3932 0.3113 0.4238 -0.2297 -0.2472 0.3818 -0.6110 -0.2596 -0.2303 0.4129 -0.2810 -0.3454 -0.2731 -0.3700 -0.2956 -0.3037 0.2932 0.2488 -0.4091 0.1996 0.3045 -0.3692 0.2294 0.3190 -0.3354 -0.3393 0.3691 0.2523 -0.4563 -0.2128 -0.1636 -0.3736 0.4744 -0.2735 0.3163 0.1903 -0.1859 -0.4228 0.3338 -0.3910 0.2199 0.3185 -0.4235 0.3395 -0.2812 0.3374 0.2257 0.4425 0.5518 0.2730 -0.3631 0.2117 0.3310 0.3358 0.1556 -0.2225 0.2665 -0.4753 -0.3671 0.2940 0.3816 -0.5537 -0.1960 -0.2834 -0.2499 0.4353 -0.2245 0.2287 0.3761 0.2552 0.3043 0.2574 0.4732 -0.3786 0.3543 0.2134 -0.3903 0.4342 0.3761 0.4503 -0.2431 0.2676 -0.3326 0.2298 0.2721 0.3273 0.2694 0.2064 -0.4509 0.3137 0.2905 0.2834 -0.1850 -0.3418 0.3651 -0.2193 0.3704 -0.4148 0.3343 -0.3417 0.2606 -0.3164 -0.3820 0.4274 -0.3047 -0.2217 0.3224 0.3374 0.2464 0.2982 0.3444 0.2098 0.3433 -0.2437 -0.4556 -0.3459 0.4321 0.3516 -0.2833 0.2113 0.2299 0.3941 0.3657 0.3020 -0.2829 -0.3439 0.2815 -0.2839 -0.2338 -0.3530 0.2763 -0.4239 -0.5314 -0.3018 0.4059 -0.4425 -0.1979 -0.2876 0.3565 0.4279 -0.4020 -0.4537 0.4185 -0.3682 0.2285 -0.3643 0.3974 0.5314 -0.3227 -0.1600 -0.3275 -0.2845 0.2587 0.2453 -0.2045 0.2528 0.4540 -0.3362 -0.3544 -0.3243 0.1758 0.3235 0.3030 0.4668 -0.2909 0.3521 0.3744 -0.3045 0.2482 -0.4037 -0.3864 -0.4128 0.5504 0.3044 0.3031 -0.2906 0.2805 -0.2896 -0.3557 -0.4541 0.3008 0.4001 -0.2174 -0.2320 0.2768 0.3354 -0.2771 0.4429 0.2118 -0.2387 -0.2998 0.3781 -0.5253 0.2765 -0.1784 -0.2831 -0.3905 0.2705 -0.2647 0.4236 -0.2339 0.2383 -0.3325 0.3107 -0.3219 0.2676 0.1979 -0.2312 -0.4365 0.2268 -0.3856 0.2330 -0.2811 -0.2109 -0.3961 -0.1773 0.2743 0.4748 0.1745 -0.3814 0.3998 -0.3366 0.4202 0.3364 0.5434 0.2971 0.2820 0.3406 0.2818 0.3655 0.4060 -0.4508 -0.3671 -0.3475 -0.2904 -0.3459 -0.3189 -0.3428 0.3999 0.2966 -0.2491 0.4375 -0.2414 0.2668 -0.2535 0.4327 0.2400 -0.2596 0.5385 0.3592 0.2628 0.3298 -0.2604 -0.2451 -0.3366 0.4062 0.2092 -0.2461 -0.5057 -0.2278 0.5161 0.3812 0.4767 -0.2237 -0.2889 -0.2304 -0.3676 0.4206 0.2121 0.3190 -0.2208 0.2518 -0.2060 -0.4903 0.5782 -0.3710 -0.2008 -0.4110 0.2957 0.3295 -0.4124 0.3005 0.3254 0.2919 0.2685 -0.5274 -0.2360 0.2422 0.2249 0.3221 -0.4501 -0.2452 0.5005 0.3331 -0.3234 -0.2142 0.2191 -0.2206 -0.3488 -0.3120 -0.2380 -0.2664 0.1849 -0.1902 -0.3057 -0.3180 0.3786 0.3214 0.3097 -0.2030 -0.3446 -0.2469 -0.4324 -0.2166 -0.4295 0.2956 -0.3141 0.3873 -0.2577 0.2908 0.3538 0.2266 -0.1730 -0.3115 0.2482 0.2782 0.2286 -0.3633 -0.3772 -0.2201 0.3171 0.2077 -0.2219 0.2071 0.3257 -0.3446 -0.2926 0.3289 0.4232 -0.3134 -0.3071 -0.1839 0.6156 -0.2939 -0.2569 0.4867 -0.1935 -0.2094 -0.2225 0.2248 0.2750 -0.2523 -0.3695 -0.3546 0.3284 0.3402 -0.2699 0.2787 0.3526 -0.2354 -0.3266 0.3651 0.5938 0.2478 0.4044 -0.3544 0.1652 -0.3939 -0.2931 0.3147 -0.3678 0.5157 -0.2132 0.3876 0.2748 0.2895 -0.2843 -0.2159 0.3211 0.2939 0.3966 -0.3439 -0.1698 0.5149 0.2530 -0.3460 0.3570 0.3103 0.3372 0.3170 -0.2653 -0.2869 -0.2196 -0.4815 -0.5135 0.3110 0.2606 0.3475 0.4471 0.2777 0.3301 -0.2595 0.2408 0.2174 0.3813 -0.3235 -0.4076 -0.2928 -0.2395 -0.2267 0.2803 0.1826 -0.4143 0.4311 -0.4059 0.5039 -0.3607 -0.3795 -0.3750 0.2315 0.2147 0.3345 -0.2479 0.4362 -0.2363 -0.2354 0.3119 -0.2637 -0.2956 -0.3650 0.2022 0.2337 -0.3167 -0.2939 0.3111 0.3957 -0.2373 0.2811 0.4497 -0.3045 -0.3548 -0.3770 0.2954 0.3483 -0.3571 0.3700 0.2618 0.3444 -0.2758" HIT_INDICES="846 3473 5375 8670 11933 13245 19832 19936 22770 24479 34308 34385 36823 38728 40580 41450 43305 47986 49638 50356 51174 51320 52226 52804 53345" ES_PROFILE="0.0839 0.1010 0.1206 0.1028 0.0770 0.0833 -0.0215 -0.0091 -0.0524 -0.0786 -0.2502 -0.2452 -0.2774 -0.2951 -0.3072 -0.2990 -0.3036 -0.3429 -0.3197 -0.2751 -0.2266 -0.1648 -0.1091 -0.0414 0.0348" RANK_AT_ES="47985.0000" RANK_SCORE_AT_ES="-0.1263"/>
  <DTG RANKED_LIST="SLC12A2.SLC12A2.cls#h_versus_l.rnk" TEMPLATE="SLC12A2.cls" GENESET="gene_sets.gmt#KEGG_ONE_CARBON_POOL_BY_FOLATE" ES="-0.4314" NES="-1.1930" NP="0.2446" FDR="0.4307" FWER="0.9980" RND_ES="0.5196 -0.4217 0.2367 0.4457 0.3819 -0.3146 -0.4980 0.1958 0.3241 0.3171 0.2494 -0.4220 0.4828 -0.6425 0.1765 -0.5799 0.3825 0.2051 -0.5409 -0.2261 -0.2771 0.2520 -0.2539 0.2934 0.4745 -0.3900 -0.3282 0.5166 0.4191 0.5631 0.3827 0.6020 0.3353 0.3381 0.4084 -0.5092 -0.3282 0.2560 -0.3893 -0.5632 0.6162 -0.4842 0.2913 0.2630 -0.6432 0.3371 0.2392 -0.3520 0.4241 0.5013 0.2770 -0.3553 -0.2829 0.6048 0.2602 -0.5254 -0.2638 -0.4482 0.3167 -0.3658 0.3262 0.3899 0.5268 -0.5005 -0.2318 -0.2753 0.3488 -0.4006 0.1816 0.2746 0.3469 0.3496 -0.2035 0.4939 0.5853 0.2130 -0.2221 0.5298 0.2474 -0.4985 0.3272 -0.3144 -0.3911 -0.2618 0.5732 -0.2017 0.5212 0.5635 -0.3710 0.5373 0.3587 -0.2602 -0.4937 -0.5118 0.3235 0.3316 0.2953 0.2253 0.4456 0.3756 0.4436 -0.3825 0.3467 0.3402 0.5289 -0.2743 0.4970 0.3749 -0.3569 0.3536 0.2739 -0.2038 -0.3604 0.1996 -0.5097 0.3219 -0.3378 0.1946 0.4034 -0.3223 0.2937 0.2969 -0.2527 0.5144 0.3036 0.4793 0.2847 -0.3899 0.5691 0.3008 0.3277 -0.2847 0.3548 0.2362 -0.4234 0.3202 0.3889 0.3800 0.2343 0.4786 -0.2971 -0.4239 -0.3019 0.4050 -0.4726 0.5729 0.1926 -0.4002 -0.2928 0.4429 -0.5263 -0.5006 0.2169 -0.2819 0.5201 -0.3166 0.5500 -0.3409 0.3730 0.2650 -0.2467 0.4079 -0.1894 0.3356 -0.3372 -0.3766 -0.4028 -0.2314 0.4297 -0.5661 -0.3967 0.2160 -0.2092 0.3923 0.3109 -0.3604 -0.4792 0.4379 0.3391 -0.2614 0.4471 0.5585 -0.4458 -0.4760 -0.3284 0.3957 0.2105 -0.3835 0.3834 0.2387 0.5312 -0.5932 -0.3957 -0.2211 -0.2698 -0.3178 0.5205 0.4265 0.2736 -0.4159 0.2884 0.3095 -0.6671 0.5235 0.3232 -0.4582 0.3269 0.5880 -0.3396 -0.3918 -0.2969 -0.3963 0.3816 -0.4910 0.5932 -0.3155 -0.3168 0.4693 -0.3908 0.2826 -0.2759 -0.4182 -0.2977 0.5333 0.2942 -0.4368 -0.2508 0.4118 0.3814 -0.3093 0.2219 -0.3804 -0.2277 0.4808 -0.2741 -0.4916 -0.1594 -0.1901 0.3580 -0.1656 -0.4600 -0.4059 0.4040 -0.4540 0.3398 0.4444 0.3860 -0.5847 -0.3854 0.2752 0.4042 0.3409 -0.3336 -0.3694 0.3049 -0.3495 -0.3029 0.3435 -0.2490 0.2144 0.5428 -0.4610 0.4152 -0.5578 -0.2529 -0.3860 0.2424 -0.2612 0.4662 0.2336 -0.3540 0.2691 -0.3586 -0.3867 0.2564 0.6277 -0.3397 0.3948 -0.3489 0.2894 0.3940 -0.2450 0.3542 0.3083 0.4572 0.2739 -0.4873 -0.2410 -0.3194 0.3864 -0.2086 0.3384 0.6234 -0.2807 0.2403 0.3658 0.5820 0.4383 -0.3545 0.3686 0.3897 0.3291 0.1929 -0.2956 0.4877 -0.2806 -0.2798 0.4355 -0.3512 -0.3559 0.5077 0.3891 -0.3246 0.6115 -0.4013 0.3307 -0.4515 -0.5044 0.4706 -0.4707 0.1672 0.3201 0.1834 -0.2850 0.3662 0.2498 -0.3102 0.3102 0.5913 -0.3360 0.2985 0.4043 -0.2684 0.1459 0.4209 -0.4279 -0.5020 0.5940 -0.3317 -0.2942 0.3406 -0.3971 -0.2792 0.5329 -0.3706 -0.3094 0.3501 -0.3350 -0.3977 -0.2898 -0.2750 0.2573 0.2064 -0.3284 -0.4186 -0.2509 -0.4924 0.3226 0.4098 -0.2547 0.3804 -0.2615 -0.4239 -0.3062 0.4643 -0.6223 0.2995 0.3067 0.2605 -0.3604 -0.2243 -0.2149 0.3298 0.3176 -0.4030 0.3671 0.5833 0.2470 -0.6251 -0.4281 -0.4430 -0.4208 -0.2959 -0.2500 0.4389 0.5547 -0.2653 0.2382 -0.2698 0.3052 0.3572 -0.4900 0.3036 0.4255 0.5479 -0.1837 0.4487 -0.3353 -0.3561 0.2136 -0.4291 0.3065 -0.4878 -0.2308 0.2740 -0.3520 0.3428 -0.3701 -0.2878 -0.4891 -0.4402 0.2551 0.4821 0.5896 0.2380 -0.4208 -0.3964 0.1649 -0.1468 0.2898 0.2979 -0.5074 0.4031 0.2436 0.3791 0.2412 0.5716 0.3970 -0.3361 0.2998 0.3632 -0.2608 -0.5346 0.2542 0.3114 0.2789 -0.4181 0.5718 0.2683 0.3133 -0.1726 -0.5699 0.2992 0.2672 -0.2281 -0.4785 0.2435 0.2042 0.3696 0.4405 0.2450 -0.3355 -0.4047 -0.2581 -0.3366 0.4575 -0.2802 -0.4301 0.3484 -0.2975 0.3382 -0.2775 -0.2885 -0.4517 0.2400 0.3638 0.5790 0.2424 -0.4743 0.3405 0.4460 -0.1691 -0.2444 0.4150 -0.4827 -0.3261 0.3549 -0.2862 0.2255 -0.3106 -0.3031 0.4723 0.4652 -0.4875 -0.3811 0.4567 0.4631 0.2994 0.3112 0.5692 -0.4779 -0.3450 -0.4960 -0.2609 0.3998 -0.4934 0.2080 -0.2216 0.4954 -0.1513" HIT_INDICES="306 2147 5645 7756 17890 30471 36518 39310 44566 45155 49455 49546 49728 51876 52618 53022 53713" ES_PROFILE="0.1316 0.1841 0.1803 0.1924 0.0301 -0.1974 -0.2942 -0.3242 -0.3822 -0.3536 -0.3726 -0.3149 -0.2578 -0.2189 -0.1467 -0.0630 0.0281" RANK_AT_ES="49454.0000" RANK_SCORE_AT_ES="-0.1453"/>
  <DTG RANKED_LIST="SLC12A2.SLC12A2.cls#h_versus_l.rnk" TEMPLATE="SLC12A2.cls" GENESET="gene_sets.gmt#KEGG_ASCORBATE_AND_ALDARATE_METABOLISM" ES="-0.4033" NES="-1.1700" NP="0.2327" FDR="0.4579" FWER="1.0000" RND_ES="0.2964 -0.3662 0.3383 0.3748 0.3873 -0.3753 0.3135 -0.4311 -0.4172 0.4053 0.3542 -0.4348 -0.2917 0.2610 -0.4295 0.3070 -0.4272 -0.3369 0.3027 -0.3108 0.2568 -0.3659 -0.3531 0.3921 0.3173 0.2772 -0.2568 0.4385 0.3209 -0.3221 -0.3228 -0.4975 0.3360 0.6038 0.3675 0.3974 -0.2654 0.3078 -0.3932 -0.4118 0.3643 -0.2788 -0.4376 -0.3938 -0.3204 -0.2854 0.4340 -0.2808 0.2748 -0.3112 -0.3270 -0.2965 0.3364 -0.3088 -0.2960 -0.4488 -0.3961 -0.2901 -0.3061 -0.2592 -0.4588 0.3408 -0.3168 0.3413 0.3536 -0.4976 -0.2484 -0.3220 -0.2972 0.3354 -0.5515 0.3192 -0.4167 0.2098 0.3490 0.4342 -0.3295 -0.4036 -0.3789 -0.3837 -0.2820 0.4963 0.3066 -0.3431 -0.3531 0.4502 -0.3369 0.1709 -0.2261 -0.3434 -0.3441 0.3233 -0.2940 -0.3836 -0.2823 0.3656 -0.3569 -0.3186 -0.5462 -0.2185 0.5070 0.3746 -0.3367 0.3807 0.4949 0.2985 -0.3083 -0.4321 0.3252 0.3453 -0.4594 0.2485 -0.2170 -0.2866 -0.2376 -0.2406 -0.2039 -0.3432 0.4410 0.4413 0.3886 0.3145 0.2451 0.4947 0.5450 0.4376 -0.3110 -0.4095 0.2861 -0.2707 0.3583 0.3730 0.2576 -0.5402 -0.3579 0.3110 -0.2146 0.3186 -0.1849 0.3191 0.3864 0.2508 0.4274 0.4549 0.5500 -0.2462 0.5565 -0.3015 -0.2884 -0.3430 -0.3536 0.3592 0.3091 -0.3052 0.2908 -0.3103 -0.3347 -0.3696 0.2979 0.3396 0.3096 0.3143 0.2674 -0.3201 -0.2826 -0.2943 0.4222 -0.4495 0.3277 0.2553 -0.5145 -0.2932 0.3077 0.3568 -0.3323 0.3382 0.3101 -0.3817 -0.3248 0.2572 -0.3258 0.2459 0.3373 -0.3076 -0.3042 -0.2508 0.4661 -0.4922 0.3260 0.2554 -0.4758 -0.3593 0.4064 0.4315 -0.1867 -0.2699 -0.2352 0.5070 0.3279 -0.3341 0.2623 -0.4523 -0.2660 0.5673 -0.3150 -0.3555 -0.3739 0.2022 -0.3245 0.2887 -0.3361 0.3245 -0.4057 -0.2677 -0.4898 0.3492 0.4321 0.2909 0.3860 -0.2881 -0.5679 -0.2533 0.4173 -0.2937 0.3838 -0.2653 0.2951 0.3267 -0.4138 0.3069 0.3448 -0.6423 0.3245 -0.3213 0.3610 -0.3363 0.2143 0.2766 -0.4302 -0.2699 -0.5055 -0.4343 -0.3392 0.3984 -0.2290 -0.3765 0.2642 0.2954 0.3011 -0.3828 -0.3299 -0.3714 0.3759 0.2710 0.4838 -0.4234 -0.2634 0.3433 0.4040 0.3020 0.4264 -0.2546 0.4752 0.2882 0.2212 0.2602 -0.3082 -0.3922 -0.3407 0.2959 -0.2519 -0.3304 0.4083 -0.3266 -0.2984 -0.4084 0.2757 0.3424 0.1934 0.3756 0.2361 0.3512 -0.5073 0.3588 0.4408 0.3974 -0.4075 0.2728 -0.3592 0.3368 0.3305 0.3231 -0.2516 -0.2448 -0.3382 0.2793 -0.3112 0.3128 -0.3776 0.3136 -0.5210 -0.3154 -0.2959 -0.3567 -0.3719 0.4181 -0.4313 0.5138 -0.2232 0.4423 0.3041 -0.1981 0.3027 0.4263 0.3702 0.3439 0.2982 0.2605 0.3175 -0.2615 0.2696 0.4740 -0.2782 0.3257 -0.2549 0.2849 0.4440 -0.3763 -0.2069 -0.4222 0.3544 -0.3949 -0.3547 0.2951 0.3602 -0.3294 0.2676 0.3553 -0.4009 0.4135 0.3759 -0.3552 0.3569 -0.2530 0.3067 0.4104 -0.3260 0.2965 0.3602 0.5438 -0.2852 0.2597 0.3214 -0.2996 -0.1855 -0.5251 -0.4321 -0.3555 0.4320 -0.3552 0.2641 0.2148 -0.2529 0.4350 0.4712 -0.2599 -0.3314 -0.4414 0.2462 0.3533 -0.3771 -0.4736 -0.5383 0.3061 0.2448 0.2731 0.4833 0.2399 0.3414 0.3850 0.3268 0.4910 0.4482 -0.2633 -0.4969 0.2464 0.2190 0.2331 -0.6033 -0.4073 0.3439 0.3210 -0.2866 -0.2971 0.3469 -0.2680 0.2775 0.2879 -0.4312 0.3742 -0.3392 -0.2360 -0.2704 -0.5915 0.3072 0.4316 0.1797 0.4053 0.3581 0.2953 0.2369 -0.3329 -0.4954 0.3453 0.2847 -0.3397 -0.1849 -0.3415 0.3936 0.2589 -0.5598 0.4170 -0.3818 0.3929 0.3358 -0.3674 -0.2248 0.4170 0.4099 -0.2156 -0.2610 0.3936 -0.4884 -0.2283 -0.2312 -0.3327 0.3137 0.3949 0.4553 0.2178 0.2791 0.3291 -0.3166 -0.4036 0.2974 0.2440 -0.5014 0.2424 0.3077 -0.2507 -0.3466 -0.3157 -0.3954 -0.4971 -0.3642 0.2606 0.3328 -0.2902 0.2897 0.4729 0.2400 0.3688 0.3455 0.3828 -0.3190 0.1867 0.3543 0.2544 0.3782 0.5337 -0.2226 0.4948 0.4967 0.3599 0.2848 -0.2655 -0.3614 -0.3123 -0.3622 -0.3262 -0.2727 -0.2589 -0.3606 0.3228 -0.2891 -0.3588 0.5678 -0.4535 -0.2858 0.3321 0.2306 -0.3213 0.4195 0.3386 -0.4964 -0.2855 0.2813 0.2444 -0.2564 0.3251" HIT_INDICES="3064 8264 8805 11962 14801 15890 17751 18384 20484 20589 21550 27395 30470 30496 31830 36368 36697 42143 47665 48110 48338 48489 50665 53458 53637" ES_PROFILE="0.0311 -0.0079 0.0354 0.0208 0.0027 0.0130 0.0037 0.0147 -0.0066 0.0080 0.0043 -0.1011 -0.1565 -0.1567 -0.1784 -0.2467 -0.2377 -0.3034 -0.3471 -0.2963 -0.2403 -0.1822 -0.1453 -0.0835 0.0295" RANK_AT_ES="47664.0000" RANK_SCORE_AT_ES="-0.1223"/>
  <DTG RANKED_LIST="SLC12A2.SLC12A2.cls#h_versus_l.rnk" TEMPLATE="SLC12A2.cls" GENESET="gene_sets.gmt#KEGG_AMINOACYL_TRNA_BIOSYNTHESIS" ES="-0.4235" NES="-1.1613" NP="0.2983" FDR="0.4607" FWER="1.0000" RND_ES="0.2096 -0.4793 0.1978 0.4847 0.3619 -0.2395 -0.2352 0.4011 0.4429 0.3917 -0.4712 -0.3957 0.5609 -0.5475 0.2204 -0.6222 -0.1564 0.4899 -0.5238 -0.3445 0.3087 0.2892 0.2711 0.4695 0.3436 -0.4748 0.5176 0.6374 0.4401 0.6442 -0.2982 0.2123 -0.2542 0.4470 -0.4362 0.1957 -0.4020 0.5668 0.2460 -0.7038 0.4875 -0.2945 -0.2121 0.3058 -0.4014 -0.5591 0.3775 0.4232 0.5110 0.6818 0.2409 0.4326 -0.1519 0.5545 0.2328 -0.5296 0.3645 -0.5535 0.3611 -0.2518 0.6087 0.4218 0.5705 -0.3995 -0.4304 -0.4030 -0.4430 -0.3945 0.2392 -0.2677 0.2655 -0.2112 -0.5079 0.3908 0.2390 0.2827 0.1949 0.5523 -0.2612 -0.4149 -0.5567 0.2168 -0.3774 0.4532 -0.3184 0.4246 0.4247 0.3564 -0.5688 0.5744 -0.3864 0.1950 0.2297 -0.4314 -0.3545 0.4030 -0.3676 0.2608 -0.2785 -0.2446 0.4556 0.2510 -0.2747 0.3938 0.4535 0.4349 0.4787 -0.4020 0.1967 -0.4599 -0.4540 -0.1781 -0.3392 -0.1850 -0.2255 0.2387 -0.3543 -0.4260 -0.4189 0.3805 0.2161 0.4729 0.3847 0.5086 -0.3243 0.5118 -0.2655 -0.4613 0.5253 -0.2318 -0.2396 0.1859 -0.2877 -0.4920 -0.4449 0.3245 0.3043 0.2856 -0.3492 0.3340 0.2621 -0.2112 -0.2305 0.4233 -0.3157 0.6232 -0.3360 -0.1732 -0.4077 0.5134 -0.2445 -0.2374 -0.3230 -0.2882 0.6141 -0.1866 0.5154 -0.2008 0.2566 0.3889 -0.2085 0.5556 0.1614 -0.3579 -0.3500 -0.5421 -0.3610 0.3950 0.5860 -0.4306 -0.1901 0.2707 -0.1989 0.4242 0.4308 -0.3802 -0.5593 0.4797 0.3278 -0.4687 -0.3077 0.4711 -0.3385 -0.4158 0.3087 0.4996 0.2359 -0.2605 0.2848 0.3464 0.6014 -0.5933 -0.3135 -0.4557 -0.3761 0.3414 -0.4893 0.4812 0.2049 -0.2302 0.3227 -0.5999 -0.4175 0.5235 -0.2445 -0.4113 0.2985 0.5304 -0.5747 -0.2598 -0.1771 0.3530 -0.2539 -0.3787 0.4636 0.2081 -0.2664 0.3311 -0.3423 0.3756 -0.4460 0.5334 -0.4594 0.6251 0.4342 0.2113 -0.4425 0.3466 0.4569 -0.5067 -0.2703 -0.2744 0.2319 0.6495 0.3272 0.3275 0.3601 -0.5282 0.2099 0.1820 -0.5212 0.4098 0.6492 -0.3883 0.3748 0.4974 0.3642 -0.4056 0.2338 0.2317 0.4340 -0.6244 -0.4107 0.4464 0.2407 -0.2007 0.2330 -0.1838 -0.2585 -0.3919 0.2140 0.4625 0.3016 0.2363 -0.2402 -0.4398 -0.3061 0.2682 0.2969 0.3355 -0.5561 0.4492 -0.3836 0.3519 -0.1875 0.3422 0.3112 0.5651 -0.2607 -0.3453 0.3891 0.5031 -0.4204 0.2471 -0.2340 0.4578 -0.3675 0.2584 -0.5230 -0.1934 0.3802 0.5394 0.5359 -0.5156 -0.2852 0.2773 0.4871 0.4286 -0.5922 0.5115 0.4803 0.3140 0.4068 0.4173 -0.3579 0.2081 0.2869 0.5108 -0.3107 -0.3292 0.2962 0.6055 0.3592 0.5689 -0.4199 0.3103 -0.3438 -0.2702 0.6228 -0.3032 -0.2843 0.3942 -0.3350 0.2913 -0.3811 0.3392 -0.3371 -0.3019 -0.2794 -0.2568 0.4128 -0.3358 -0.2309 0.2667 0.2246 0.3882 -0.5381 0.4990 0.4876 -0.5880 0.3888 0.3243 -0.2476 0.2040 -0.2461 0.3004 -0.4477 -0.5117 0.3095 0.1799 0.2618 -0.1912 0.6584 -0.3036 0.4026 -0.5617 -0.2661 0.2074 0.5140 -0.3237 -0.2111 -0.5334 -0.2590 -0.2329 0.3896 -0.6276 0.4254 0.4458 0.2431 -0.4113 -0.3125 0.3055 0.2356 0.2997 -0.5262 0.2884 -0.2567 0.2022 -0.4155 -0.2893 -0.2541 0.2779 0.2702 -0.2269 -0.3783 -0.2052 -0.5040 0.3482 0.4122 0.4768 0.4497 -0.5665 -0.3334 0.3264 0.3754 -0.2815 0.1990 0.2516 -0.2375 0.2980 -0.3139 -0.4629 -0.3653 0.2385 -0.2780 0.2562 0.3132 -0.2954 0.1932 0.2210 -0.3431 -0.4438 0.3525 0.6477 0.1946 -0.2883 -0.5698 -0.3771 -0.2149 -0.6029 0.3808 -0.6197 0.4812 0.2650 0.3289 0.3009 0.4320 -0.3693 -0.1882 0.2642 0.4499 0.1919 -0.4765 -0.5279 0.2895 0.4004 -0.3710 0.5763 -0.2520 -0.2189 0.2248 -0.2330 0.3044 -0.6716 0.3031 -0.6159 0.1775 0.3986 0.2591 0.4231 0.2796 -0.1961 -0.2994 -0.2557 0.3844 -0.4286 0.3540 -0.5745 -0.4168 0.2683 0.6232 -0.2922 -0.3417 -0.6337 0.4542 -0.2390 0.6171 -0.2771 -0.4910 -0.3858 0.1865 0.4092 0.4504 0.2751 -0.1944 0.3135 -0.4231 -0.2026 0.2517 -0.3678 0.2234 0.5829 0.2320 -0.3111 -0.4573 -0.2680 0.6595 -0.3480 -0.3868 0.5203 -0.5189 -0.3912 -0.5018 0.4008 -0.2640 -0.2438 0.5295 0.2899 0.5405 -0.5781" HIT_INDICES="3173 6614 6934 7749 7880 11431 11658 13921 15704 16455 17514 18112 19936 20872 23042 24157 25683 32155 33907 34231 34642 35722 36823 37367 37650 40924 41366 41665 43187 47537 48321 49031 49121 49500 50507 52159 52618 52935 53119 53801 54897" ES_PROFILE="-0.0121 -0.0412 -0.0146 0.0010 0.0287 -0.0121 0.0069 -0.0149 -0.0310 -0.0296 -0.0354 -0.0339 -0.0572 -0.0659 -0.1001 -0.1167 -0.1425 -0.2580 -0.2861 -0.2877 -0.2904 -0.3036 -0.3154 -0.3162 -0.3118 -0.3559 -0.3478 -0.3367 -0.3448 -0.3941 -0.3765 -0.3553 -0.3226 -0.2939 -0.2723 -0.2538 -0.2105 -0.1621 -0.1096 -0.0584 0.0067" RANK_AT_ES="47536.0000" RANK_SCORE_AT_ES="-0.1206"/>
  <DTG RANKED_LIST="SLC12A2.SLC12A2.cls#h_versus_l.rnk" TEMPLATE="SLC12A2.cls" GENESET="gene_sets.gmt#KEGG_PENTOSE_PHOSPHATE_PATHWAY" ES="-0.3845" NES="-1.1594" NP="0.2575" FDR="0.4523" FWER="1.0000" RND_ES="-0.2667 -0.3165 0.3196 -0.3424 0.3032 0.2808 -0.3352 0.2999 -0.4041 -0.2577 0.3518 0.4834 0.4788 -0.2990 -0.2933 -0.3128 0.2132 -0.4293 0.2699 0.2695 -0.3614 -0.2762 0.2296 0.3413 0.4418 -0.3689 0.3034 0.3636 0.3498 0.3453 0.3125 0.2902 -0.2933 0.3134 0.3659 -0.2740 0.3533 0.3702 -0.3645 -0.4859 0.3332 -0.2219 0.2485 0.3478 -0.4729 -0.2355 0.2144 0.3666 -0.4205 0.5240 -0.2392 -0.2657 -0.2568 -0.2945 0.5118 0.2270 -0.5109 -0.2445 0.3142 -0.2675 -0.2363 0.5428 0.3641 0.2661 -0.2745 -0.5754 -0.3050 -0.2756 -0.2588 0.4048 0.4479 -0.1794 -0.3203 0.2809 0.2712 0.2541 -0.4517 0.2460 0.3541 -0.3350 0.3304 -0.2346 -0.3328 -0.2569 -0.2955 0.4041 0.3526 0.4645 0.2796 0.2944 0.2734 -0.4852 0.2103 -0.3837 -0.3687 0.2395 -0.2969 0.3992 0.2161 -0.2652 0.3910 -0.2896 -0.3650 0.4548 0.2073 0.3070 0.2417 0.4193 0.3801 0.2876 -0.4303 0.5760 0.3354 0.3303 0.4851 -0.4359 -0.2251 0.3545 0.3447 -0.3989 0.6719 0.1729 0.3863 0.2832 -0.3003 0.3805 -0.2264 0.2255 0.4258 -0.3024 -0.2233 0.1973 0.1876 0.3498 -0.2931 -0.3666 0.4010 0.2737 0.2740 0.5049 -0.2263 -0.3443 -0.3298 0.2609 0.2103 0.3875 -0.2718 -0.3749 0.4985 -0.2672 0.3208 0.2548 0.3108 0.3877 0.3332 -0.2219 0.3090 0.3335 0.3767 0.2346 0.2818 0.3772 -0.3206 0.2707 -0.3325 -0.2980 0.5216 -0.3998 -0.2758 -0.3842 -0.3288 0.2037 0.5754 0.2925 0.3886 -0.2268 -0.3632 0.2990 0.3724 -0.3755 0.3250 0.3884 0.3386 -0.3936 0.3376 -0.4238 0.5422 0.3227 -0.2331 -0.3283 0.4485 -0.4533 0.5685 0.2497 -0.2699 -0.2686 -0.4983 0.2947 -0.3274 0.3003 -0.2833 -0.2384 -0.3495 0.2993 -0.5575 0.2577 -0.1963 0.3551 -0.2499 -0.2165 -0.3007 0.3288 -0.2825 -0.3865 -0.2690 0.2685 -0.3313 -0.3626 -0.4076 0.1822 -0.4791 0.2615 -0.2552 0.2333 0.2165 -0.1671 0.3403 0.3473 0.5272 0.3626 -0.3284 -0.5123 -0.3081 0.4658 -0.2407 0.2443 0.3149 0.1524 -0.3744 -0.2972 0.2981 0.2559 0.3188 -0.3434 0.4183 -0.2525 -0.3381 -0.5914 0.3344 0.2714 0.2426 0.3677 0.3036 0.2323 -0.2418 -0.3984 -0.2979 0.1910 -0.4487 0.3480 0.4190 -0.3940 0.4946 0.2911 0.2786 0.2225 0.2678 -0.3574 0.3582 -0.2134 -0.2258 0.3479 -0.3514 0.3322 0.2888 0.4727 0.2039 -0.3921 0.3721 -0.2901 0.3209 0.2059 -0.3125 0.2902 0.3855 0.5268 -0.3919 -0.3359 0.4159 0.3303 -0.2525 0.4387 -0.2345 -0.4803 0.2298 -0.4070 -0.2644 -0.3353 -0.3555 -0.2923 0.3241 -0.2548 0.2886 -0.4151 -0.2358 0.2643 -0.5560 0.5386 0.2935 0.2226 0.3375 0.2160 0.2896 0.3632 -0.3659 -0.3775 -0.2918 -0.3497 0.1919 -0.2606 -0.4973 0.3647 -0.3158 0.2903 0.2749 0.3217 0.5306 0.1935 0.4113 -0.3337 -0.4456 -0.3076 0.3933 -0.4920 -0.2980 0.3772 -0.2820 0.5745 0.1991 -0.4928 0.4585 -0.4244 0.4332 -0.3187 -0.5000 -0.2624 0.2415 -0.4430 0.2911 0.2737 0.3229 0.2366 0.2763 0.3159 -0.4354 -0.3719 -0.2758 -0.3192 0.2633 -0.4708 -0.2487 0.2407 -0.3120 0.2998 0.4240 -0.2252 -0.2732 0.3703 0.2782 -0.1970 -0.4411 -0.3232 0.3033 -0.4305 -0.3068 0.2450 0.5695 0.4203 -0.2644 -0.2792 -0.2690 -0.2188 -0.4052 0.2503 0.2174 -0.3345 0.4413 -0.2553 0.2434 0.4269 0.3022 -0.5124 0.3778 -0.2965 -0.4345 -0.3320 -0.4384 0.2826 -0.2713 0.1969 0.2016 -0.3341 -0.2988 -0.4038 0.2552 0.2100 0.2220 -0.3535 0.2718 -0.3972 0.2092 0.3498 0.4791 -0.2986 0.2893 -0.3536 -0.4207 0.3488 0.3111 0.3682 -0.2286 -0.3289 0.2645 0.3231 0.4607 0.5255 -0.2883 -0.3162 0.2051 -0.3703 0.2719 -0.3821 -0.5035 0.2291 0.2592 0.2854 0.2778 0.4634 -0.2290 -0.3983 -0.4403 0.3708 -0.2739 0.3244 0.6075 -0.2696 0.3948 -0.2927 -0.1952 -0.3653 0.1919 0.2357 0.3497 0.2467 -0.2786 -0.1991 0.2690 -0.2534 0.2241 0.3230 0.2150 -0.2229 0.1978 -0.2999 -0.2316 0.3119 0.4419 -0.3940 -0.5028 0.3406 -0.2126 0.2103 0.4567 -0.2448 -0.2409 0.2288 0.3408 0.2731 0.3673 -0.4183 0.3338 0.3309 -0.4170 -0.5128 -0.3103 0.3482 -0.2749 -0.2283 -0.4805 0.5154 -0.2599 0.4481 -0.5209 0.2530 -0.2994 -0.2643 -0.2192 -0.3006 -0.3228 -0.3187" HIT_INDICES="500 4289 4594 9353 10927 11679 12719 16180 33935 36338 38868 40150 41143 42122 42362 44774 45579 47738 49292 49904 50052 51724 51971 53475 54109 54215" ES_PROFILE="0.0821 0.0622 0.1039 0.0504 0.0512 0.0654 0.0721 0.0281 -0.2888 -0.3235 -0.3554 -0.3620 -0.3612 -0.3580 -0.3408 -0.3569 -0.3419 -0.3449 -0.3310 -0.2975 -0.2548 -0.2297 -0.1771 -0.1324 -0.0626 0.0190" RANK_AT_ES="44773.0000" RANK_SCORE_AT_ES="-0.0938"/>
  <DTG RANKED_LIST="SLC12A2.SLC12A2.cls#h_versus_l.rnk" TEMPLATE="SLC12A2.cls" GENESET="gene_sets.gmt#KEGG_ARGININE_AND_PROLINE_METABOLISM" ES="-0.3178" NES="-1.1217" NP="0.2369" FDR="0.5041" FWER="1.0000" RND_ES="-0.2081 -0.2210 0.4267 -0.2977 0.2930 0.2631 -0.2032 0.4759 0.3268 0.2670 0.4144 -0.2266 0.2090 0.3746 -0.3000 0.2275 -0.2828 -0.2765 0.3812 -0.2010 -0.2319 0.2713 0.3691 0.3941 -0.2387 0.1978 -0.2287 -0.2666 0.3488 0.2636 0.2164 -0.3122 0.2262 0.2275 0.2857 0.3354 0.2747 -0.2368 0.4228 0.2907 -0.3435 -0.2849 -0.2553 0.1999 -0.2523 -0.1985 -0.2837 0.3451 -0.2385 0.2685 -0.2079 0.2267 -0.3815 0.2117 -0.4269 0.3798 -0.2711 0.3228 -0.2149 0.2314 -0.4414 0.2625 -0.3013 0.3431 -0.3751 -0.3780 0.2495 -0.2557 -0.4647 -0.3132 0.3343 -0.2826 -0.2352 -0.3447 -0.2406 -0.2959 -0.3593 0.2211 0.2604 0.3749 0.2678 0.2023 -0.2523 -0.2305 -0.2918 -0.2432 0.2138 -0.2306 0.2839 -0.3065 -0.2780 -0.2596 0.2353 0.2746 -0.3354 -0.2413 0.2829 0.3095 0.2735 0.2886 0.1783 -0.2054 -0.2636 0.3561 -0.2616 0.4229 -0.3304 0.1860 0.1841 0.1692 0.2321 0.4271 0.2784 -0.2966 0.2262 -0.2294 0.2830 -0.3210 0.2565 0.2918 0.3420 0.2200 -0.3063 -0.2534 0.2823 -0.1975 -0.2251 0.3732 -0.2872 0.4311 0.3524 -0.3641 -0.2796 0.2194 -0.2728 0.2388 0.3216 -0.3086 -0.2240 -0.2982 -0.2628 -0.3138 0.2291 0.2666 0.2912 0.1920 0.2982 -0.3494 0.1856 -0.2589 -0.2477 0.3195 0.2054 -0.2624 0.2668 -0.2947 -0.2469 0.3284 -0.3123 0.3178 0.2769 0.2561 -0.2034 0.3125 0.3134 0.3470 0.3256 -0.3932 -0.3070 -0.2790 0.2300 0.2507 0.3774 0.1965 0.2208 -0.2075 0.2530 -0.3469 -0.4114 -0.1823 -0.2675 0.2592 -0.3055 -0.2549 0.2359 -0.2500 0.2396 0.3980 -0.3483 -0.2865 0.2191 0.2046 0.4118 0.3194 -0.2547 -0.3456 0.2595 0.2314 -0.2992 -0.2652 0.2380 0.3046 -0.2237 0.2892 -0.2229 -0.1840 0.2220 -0.2650 -0.1996 -0.2614 0.3353 0.4194 0.4534 0.1604 -0.3950 0.3467 0.2289 0.2911 -0.3270 0.3429 0.2577 -0.3379 -0.3010 -0.3297 -0.3623 0.2753 0.2821 0.2481 0.4075 0.1912 -0.2971 -0.3949 0.2704 0.3595 0.2695 -0.4309 0.1934 -0.2678 -0.3369 0.1956 -0.3884 -0.2135 -0.3182 -0.3644 0.1892 -0.3223 -0.2643 -0.2277 -0.1998 0.1837 0.2750 0.4034 0.2594 -0.2753 0.2212 -0.3003 -0.4441 0.2859 0.3485 -0.2575 -0.2845 0.3199 0.3023 0.3362 -0.3051 0.2025 0.2644 -0.2938 0.5278 -0.2357 0.4095 0.2319 0.2846 0.2770 0.2676 -0.2653 -0.2336 -0.3033 0.3467 0.2232 0.4008 0.4270 -0.2412 0.2562 -0.2156 -0.1885 -0.3629 -0.2528 0.4011 0.3120 -0.2675 -0.2650 0.2956 -0.2180 -0.2533 -0.2473 0.3436 -0.4510 0.3810 -0.2255 -0.3158 -0.3225 0.2462 -0.2789 -0.2664 0.2418 -0.3262 0.4075 -0.2575 -0.2643 0.2357 -0.2793 0.2823 0.3266 0.3084 -0.2160 0.2078 0.2219 0.2688 0.3939 -0.3056 0.2511 0.2986 0.2556 0.2106 0.4431 -0.2483 -0.3659 -0.2012 0.2901 -0.3754 -0.3027 0.3399 -0.2528 0.2705 -0.2487 -0.2055 -0.3113 -0.3248 -0.2456 -0.2173 -0.3816 0.3753 0.2901 -0.3010 0.2411 0.3862 0.2247 0.2568 -0.3232 0.1982 -0.3723 0.1891 -0.2083 -0.2619 0.2960 -0.1785 -0.2564 -0.4434 -0.2986 0.2209 0.2280 0.2262 -0.3394 -0.3267 0.3250 -0.2770 -0.3101 -0.3027 0.2106 -0.2204 -0.5400 -0.3237 -0.3140 -0.3357 0.4444 0.3206 0.2788 -0.3001 -0.2211 -0.1711 0.3162 0.2370 0.2396 0.2404 -0.1992 -0.2940 0.2539 -0.3070 -0.2453 -0.2481 -0.2782 0.3315 -0.2751 -0.4218 -0.2244 0.2305 0.2900 -0.2018 0.2136 -0.2531 -0.2577 0.2314 -0.2904 0.2156 0.3348 -0.2969 0.3371 0.1964 -0.3009 0.3229 0.3635 -0.2751 -0.3368 0.2001 0.2490 -0.2437 0.2885 -0.2336 0.3515 0.3400 0.3410 -0.3377 -0.2245 -0.2055 0.2419 0.2124 -0.2886 0.2707 -0.3968 -0.2542 0.2716 -0.2914 0.2532 0.2057 -0.2202 0.2006 0.2495 0.3628 0.1795 -0.2104 -0.2560 -0.3095 0.3268 0.3411 -0.2380 0.4000 -0.2850 -0.3472 -0.2638 -0.3141 -0.4097 -0.3220 -0.2737 0.1798 0.3186 -0.3732 0.2025 0.2750 0.4430 0.3239 -0.2823 0.2845 0.2553 0.4075 -0.1800 0.2065 -0.2307 -0.1997 0.3312 -0.4085 -0.2684 0.3615 0.2346 0.3590 -0.2080 -0.2818 0.2310 0.2799 0.4207 0.2407 -0.2298 -0.3392 -0.2875 0.2735 -0.2211 -0.2407 -0.2327 0.2363 -0.2405 -0.2047 0.3520 0.3348 -0.2944 -0.2652 -0.2940 0.1676 -0.4177 -0.2795 -0.2424" HIT_INDICES="980 2282 2987 4221 4454 5493 5635 6407 7279 7370 8428 8490 9013 9127 9282 11197 11962 12025 14695 15841 17882 18789 19274 19327 24367 24410 25803 34780 35356 35891 36322 37592 39527 41553 44636 45186 46492 47757 47821 48489 48493 50071 50665 50961 51948 53458 53565 53637 53645 54540 54987" ES_PROFILE="0.0243 0.0335 0.0507 0.0548 0.0764 0.0811 0.1018 0.1097 0.1143 0.1329 0.1325 0.1501 0.1586 0.1744 0.1893 0.1701 0.1709 0.1843 0.1475 0.1371 0.1084 0.0993 0.0974 0.1032 0.0141 0.0155 -0.0087 -0.1680 -0.1746 -0.1800 -0.1830 -0.1999 -0.2267 -0.2527 -0.2940 -0.2885 -0.2949 -0.2983 -0.2799 -0.2710 -0.2502 -0.2543 -0.2388 -0.2170 -0.2043 -0.1930 -0.1555 -0.1168 -0.0769 -0.0441 0.0051" RANK_AT_ES="47756.0000" RANK_SCORE_AT_ES="-0.1234"/>
  <DTG RANKED_LIST="SLC12A2.SLC12A2.cls#h_versus_l.rnk" TEMPLATE="SLC12A2.cls" GENESET="gene_sets.gmt#KEGG_TYROSINE_METABOLISM" ES="-0.3320" NES="-1.1155" NP="0.2385" FDR="0.5018" FWER="1.0000" RND_ES="-0.2982 -0.2889 0.3422 0.3596 0.2542 -0.2080 -0.2686 -0.2277 0.2826 -0.2880 -0.3802 0.2581 0.3603 0.2416 -0.3601 -0.3591 0.4318 -0.3210 -0.2142 0.2006 -0.3557 -0.2544 0.3163 0.2258 -0.3297 -0.3010 -0.2858 -0.2772 -0.2530 0.2161 -0.3462 -0.3266 0.2530 0.2269 0.2684 0.2550 -0.3081 -0.3953 0.2638 -0.2433 -0.3128 0.2323 0.4110 -0.2741 0.2784 -0.3063 -0.3531 -0.4007 -0.2645 -0.4630 -0.2672 0.3001 -0.2299 0.2820 0.2291 0.2406 -0.2611 -0.3220 -0.2875 -0.2191 0.3014 0.3055 -0.2738 -0.2342 0.2925 -0.2687 0.3101 0.2608 -0.2568 0.2795 -0.3457 0.3592 -0.2557 -0.2314 -0.2294 -0.2185 -0.3091 -0.2498 -0.3230 0.3018 0.2647 -0.2665 0.3814 0.2790 0.2097 -0.3025 -0.3188 -0.2235 0.3211 -0.2738 -0.3616 0.2581 -0.4172 0.2705 -0.2407 0.3132 0.4144 -0.2891 -0.2585 0.2804 -0.2427 -0.3302 -0.2945 -0.3827 0.3014 0.3262 0.2530 0.4343 -0.2563 -0.3607 -0.2820 0.4364 0.2621 0.4312 -0.2956 -0.3782 -0.2378 0.3265 0.2733 -0.3694 -0.2340 -0.2437 -0.2872 -0.2747 0.2252 -0.3009 -0.3634 0.2694 0.2511 -0.2861 0.2043 0.3309 -0.4539 0.2521 0.3041 0.3015 0.3012 -0.2979 0.2717 -0.3185 0.2456 -0.2728 0.2750 -0.2616 -0.4170 0.2815 0.2138 0.2092 0.3405 -0.3967 -0.2748 -0.2492 0.3223 -0.2869 -0.2830 0.2549 -0.2362 -0.2865 0.2565 0.3093 0.2840 -0.4012 0.2217 0.2801 0.2153 0.2599 -0.2316 -0.1973 0.2923 0.3296 -0.3285 0.2628 -0.2138 0.2313 -0.3760 -0.2685 0.3150 0.2089 0.2781 0.5701 0.2579 0.3113 -0.2095 -0.1994 -0.3655 -0.2778 0.3378 -0.3650 -0.3264 -0.2644 0.2989 0.2472 -0.2529 0.2570 0.2867 -0.4113 -0.2866 -0.3393 -0.3737 0.2876 -0.3036 0.2995 0.2610 0.2514 -0.2511 -0.2652 0.2685 -0.2128 -0.2742 -0.2636 0.3711 0.2450 0.2725 0.3427 -0.3191 -0.2610 -0.2624 0.2792 0.2794 0.2854 0.2473 0.2475 0.2781 0.4254 -0.2262 0.2747 -0.3306 -0.2307 -0.2444 0.3151 0.2282 -0.2378 0.3628 0.3257 0.2397 -0.3202 0.1630 0.3852 -0.1977 -0.4023 -0.4427 0.2469 -0.2442 -0.2824 0.3844 -0.3082 0.3825 -0.3821 0.3357 0.4042 0.2951 0.3464 0.4537 -0.2691 -0.2746 0.2545 0.2366 0.2252 0.2478 0.3099 0.2399 0.2591 0.2805 -0.2966 0.2487 -0.1748 0.2921 0.2544 -0.2942 -0.2747 0.2645 -0.3103 0.2179 0.2490 0.3231 -0.2358 -0.2839 -0.2791 0.4203 0.2145 -0.2435 0.2751 0.2928 0.1975 0.3394 0.3696 0.2248 -0.4093 0.4075 -0.3372 0.3168 -0.2551 0.2276 0.2116 0.1965 0.3096 0.3294 -0.3181 -0.2500 0.1920 0.2656 -0.2442 -0.3732 -0.2155 0.3228 -0.2144 -0.3047 0.2567 0.2550 0.3072 0.3636 -0.3758 -0.3366 0.3822 0.3428 0.2499 0.3001 0.2766 -0.2468 -0.1943 -0.2323 -0.2325 0.2557 -0.2485 0.3123 0.2836 0.2567 -0.4583 0.2582 -0.3228 -0.3791 0.2527 -0.2203 -0.2921 -0.3580 0.2212 0.2481 0.2779 -0.3150 0.2208 0.2239 -0.4663 0.3345 0.3397 0.3544 -0.3008 0.2118 0.3090 -0.3144 0.3525 -0.2572 0.3695 -0.2846 -0.4255 -0.2944 0.3270 0.3088 -0.2803 0.2560 -0.2587 0.2468 0.3731 0.3311 -0.2427 0.3979 -0.1663 0.2164 -0.4019 0.2399 -0.3028 -0.3939 0.2481 0.3966 0.2182 0.2102 0.2048 0.3322 0.3747 -0.3104 -0.2481 0.2297 0.2505 -0.2048 -0.1742 0.3389 0.3488 0.3578 0.2211 -0.2629 -0.4358 -0.2723 0.2347 0.4105 -0.2024 -0.3602 0.2628 -0.3298 -0.3231 0.3710 0.1941 0.4043 0.3341 0.2434 -0.3523 -0.3305 0.3558 0.3179 -0.3206 0.2527 -0.3036 -0.1766 0.3508 0.2401 -0.2389 0.3094 0.2658 0.3692 0.2802 0.2988 0.3106 -0.2411 0.2347 0.2960 0.3049 -0.2391 -0.4639 -0.3279 -0.3181 0.4178 -0.4014 -0.1947 0.3395 -0.2568 0.3809 -0.2951 0.2690 -0.2736 0.2943 -0.2447 -0.2480 -0.2855 -0.5102 0.2595 -0.2271 0.3929 -0.2644 -0.3487 -0.4181 -0.4196 -0.2363 -0.3225 -0.3312 -0.2746 -0.2276 -0.2731 -0.1738 0.4265 -0.3291 -0.2964 0.1726 0.2825 0.2656 0.2468 0.2392 0.3159 0.3879 0.3330 0.4357 0.2493 0.3096 -0.4179 -0.2957 0.2294 0.2424 0.2391 -0.2796 0.1873 0.2575 0.2097 0.2870 -0.3582 -0.3871 -0.3049 -0.3295 -0.2670 0.3141 0.3644 -0.2940 -0.2550 -0.3613 0.2890 0.2678 0.2355 0.3976 -0.4785 -0.2744 0.2518 -0.3597 0.1972 -0.3094" HIT_INDICES="1433 5281 5493 6845 9013 9335 9643 9837 11964 13475 14911 16013 17069 18128 18919 20394 21676 22140 26635 34893 35891 37483 38728 39388 40580 41009 41450 42319 45079 45501 47188 47821 50356 50823 51404 52226 52804 54188 54253 54714" ES_PROFILE="0.0286 -0.0065 0.0237 0.0297 0.0165 0.0360 0.0554 0.0764 0.0590 0.0503 0.0406 0.0354 0.0295 0.0218 0.0179 -0.0004 -0.0169 -0.0193 -0.0999 -0.2446 -0.2564 -0.2766 -0.2885 -0.2888 -0.2967 -0.2901 -0.2829 -0.2820 -0.3099 -0.2947 -0.2986 -0.2818 -0.2911 -0.2610 -0.2302 -0.1993 -0.1601 -0.1206 -0.0562 0.0100" RANK_AT_ES="45078.0000" RANK_SCORE_AT_ES="-0.0965"/>
  <DTG RANKED_LIST="SLC12A2.SLC12A2.cls#h_versus_l.rnk" TEMPLATE="SLC12A2.cls" GENESET="gene_sets.gmt#KEGG_LYSINE_DEGRADATION" ES="-0.3426" NES="-1.1058" NP="0.3460" FDR="0.5064" FWER="1.0000" RND_ES="0.2477 -0.4166 0.3383 0.3590 0.2749 0.2867 -0.2910 -0.2133 0.3425 0.3339 0.2432 -0.2935 0.1861 -0.3939 -0.1774 -0.3583 -0.2415 0.3858 -0.3427 -0.2936 -0.2366 0.2428 -0.3166 0.5626 -0.3255 -0.3170 0.3281 0.5420 0.2735 0.5617 0.2756 -0.2546 0.2823 0.5161 0.3221 -0.2841 -0.2100 0.3995 -0.2785 -0.4940 0.3017 -0.3065 0.2078 0.3510 -0.3475 0.3205 -0.1901 0.1898 0.4019 0.3271 0.1936 0.2157 0.3543 0.4536 -0.4442 -0.4120 0.2492 -0.3199 -0.2895 -0.3660 -0.2562 0.2794 0.3062 -0.3626 -0.1986 -0.3129 -0.4350 -0.3348 -0.1982 0.2839 0.1997 0.3507 -0.3042 -0.2293 -0.1451 -0.3212 -0.4311 0.3004 0.3306 -0.5811 0.2231 -0.1875 -0.2752 -0.2206 -0.2187 0.4054 0.3589 0.3032 -0.2624 0.4958 -0.3922 0.3653 0.1983 -0.3476 -0.1591 0.1892 0.1924 0.2305 -0.3932 -0.1743 -0.1784 0.1954 -0.3033 0.5432 0.5338 0.1789 0.4083 0.2024 0.2706 -0.2263 -0.2363 0.2948 -0.2574 0.2178 -0.2867 -0.2028 0.2600 0.1966 -0.2663 -0.1691 0.3317 0.2718 0.2503 0.6042 0.2582 0.4608 -0.2102 -0.4089 0.3885 0.1860 0.4187 0.2259 0.3573 -0.3226 -0.4641 0.3190 -0.2909 -0.1972 -0.1279 0.4003 0.2031 0.1654 0.2437 0.3413 -0.3079 0.4674 -0.3149 -0.1871 -0.2865 0.3315 -0.2581 -0.2162 -0.2393 -0.1959 0.5136 -0.2538 0.4604 0.3186 0.3219 0.4568 -0.3620 0.5013 -0.1492 0.2660 -0.2620 -0.3641 -0.4096 -0.3652 0.4449 -0.3382 -0.2441 0.3236 0.3113 0.3411 0.2458 -0.3915 -0.5767 0.3390 0.3802 -0.5470 -0.2541 0.4432 -0.2102 -0.4705 0.2283 0.4132 0.1834 -0.2398 0.3382 0.3378 0.4395 -0.4190 -0.2862 0.3171 -0.2988 -0.2949 0.2226 0.4325 0.2710 0.1729 0.3093 -0.2218 -0.4636 0.5195 0.2736 0.1906 -0.2931 0.2991 -0.4476 -0.1907 -0.2298 0.3454 0.2684 -0.4140 0.4224 -0.1473 0.2065 -0.2339 0.2709 -0.1972 0.3888 0.2344 -0.3391 0.3326 0.4012 -0.3561 0.1742 0.2664 0.3616 -0.3005 -0.2411 -0.4280 -0.3499 0.3173 -0.1803 -0.2904 -0.2061 -0.3297 0.2878 -0.2440 -0.4731 0.2717 0.4293 -0.5160 0.3207 0.1973 -0.2511 -0.2481 0.1522 -0.4056 -0.2501 -0.3817 -0.4064 0.2363 0.2138 -0.3521 -0.3383 0.2448 -0.2673 -0.2576 0.2591 -0.2188 0.2955 0.2817 -0.3327 -0.3239 0.1825 0.2419 0.2548 0.2356 -0.4328 -0.2493 -0.2616 0.4024 0.3176 0.4811 0.3121 0.4783 -0.2777 -0.2986 0.3908 0.3388 0.2572 0.2303 -0.3234 0.2133 -0.3427 0.2527 -0.3369 0.3457 0.2703 0.4825 0.4880 -0.3147 -0.3611 -0.2232 -0.2190 0.4065 -0.3783 0.5010 0.3608 0.2949 0.3328 0.4406 0.1827 0.2621 0.3779 0.2531 -0.3893 -0.2290 0.3732 0.4201 0.3737 0.4474 -0.3184 -0.2021 0.2168 -0.3587 0.5058 -0.2521 0.3967 0.2366 -0.3524 0.3292 -0.4787 0.2939 -0.2919 -0.3112 0.2714 -0.1538 0.3748 -0.2362 -0.2548 0.4537 -0.2878 0.2626 -0.4112 0.1913 0.3889 -0.2531 0.4303 -0.3144 -0.2620 0.4143 -0.2263 -0.2443 -0.3937 0.1771 0.2307 -0.3444 0.2775 -0.3794 0.3000 0.3328 0.1849 -0.2962 -0.3519 0.3727 0.3043 0.3494 0.2190 -0.3067 -0.3062 -0.2023 -0.2938 -0.4429 0.3001 0.3045 0.4141 0.1680 0.3132 0.2190 -0.2876 0.3453 -0.3563 0.3972 0.2896 -0.3857 -0.4008 -0.2699 -0.3397 0.3323 -0.2995 -0.2619 -0.3059 0.2304 -0.4156 -0.2164 -0.2585 0.3796 0.2790 -0.3722 -0.3338 0.3817 0.3734 -0.3825 0.3949 -0.2275 -0.2257 0.1921 0.2394 -0.3260 -0.4205 -0.3839 0.3723 -0.2652 0.3449 0.2905 -0.2544 0.3437 -0.2137 -0.4808 0.2366 0.4618 0.3787 0.2534 -0.5896 -0.3611 0.2404 -0.4223 -0.3361 -0.3787 -0.3012 -0.2421 0.2655 0.3590 0.2801 0.2517 -0.3573 0.5262 0.3177 0.3716 -0.4011 -0.4746 0.3465 -0.1485 -0.3496 0.4310 0.2826 0.2079 0.2523 0.2987 -0.4190 -0.2078 -0.3850 -0.4525 0.2450 0.5026 -0.3816 0.5511 -0.1729 0.1715 0.1841 -0.1946 0.2190 0.2333 -0.3319 -0.4687 0.2814 0.3121 0.3227 -0.4397 -0.2298 -0.3357 0.3511 -0.3778 0.4461 -0.3065 -0.3565 -0.3686 0.2898 -0.2591 0.3245 0.2923 0.2033 0.2527 -0.1893 0.1755 0.4266 0.2467 0.2229 0.4193 -0.2827 -0.3574 -0.3397 -0.3443 0.3946 0.2357 -0.3319 0.4322 -0.4336 -0.2510 -0.3170 0.3236 0.2447 -0.3241 0.2080 0.3168 0.4378 -0.1792" HIT_INDICES="1354 1766 2862 3167 5050 6004 7349 7786 8681 11316 11633 11644 11962 13944 14429 14786 16909 17851 18697 19449 20520 24848 24955 36017 38804 44660 46663 46683 48489 49654 50353 50665 51113 52497 53278 53458 53637 53856 54623" ES_PROFILE="0.0235 0.0605 0.0787 0.1099 0.1063 0.1172 0.1182 0.1348 0.1416 0.1130 0.1260 0.1445 0.1570 0.1366 0.1426 0.1504 0.1236 0.1168 0.1108 0.1056 0.0933 0.0172 0.0173 -0.1774 -0.2186 -0.3063 -0.3207 -0.2991 -0.3057 -0.2975 -0.2785 -0.2514 -0.2251 -0.2091 -0.1766 -0.1317 -0.0850 -0.0371 0.0117" RANK_AT_ES="46662.0000" RANK_SCORE_AT_ES="-0.1110"/>
  <DTG RANKED_LIST="SLC12A2.SLC12A2.cls#h_versus_l.rnk" TEMPLATE="SLC12A2.cls" GENESET="gene_sets.gmt#KEGG_LINOLEIC_ACID_METABOLISM" ES="-0.3545" NES="-1.0745" NP="0.3695" FDR="0.5486" FWER="1.0000" RND_ES="0.3584 -0.2201 0.5940 -0.2448 -0.3039 -0.3287 -0.2322 -0.2303 -0.2609 0.2553 -0.4570 0.4485 0.2541 0.3495 -0.4485 -0.4867 0.2681 0.3929 -0.2324 -0.2015 0.3448 0.3362 -0.2976 -0.3756 -0.3776 0.2417 -0.2890 0.4394 -0.2827 0.3457 0.2333 0.3650 0.4524 0.2580 0.3068 0.3401 -0.2710 0.2320 0.2772 0.2290 -0.3235 -0.3518 0.2641 -0.3863 0.4914 0.3020 -0.2552 -0.5109 0.3167 -0.4365 -0.2346 0.2414 -0.3667 0.4926 0.2401 0.3136 -0.2312 0.2674 0.2783 0.2782 0.3203 -0.3144 0.2764 0.1926 0.2779 -0.3665 -0.3307 -0.3437 0.2447 -0.3898 -0.2540 0.3483 -0.2725 -0.4028 0.2401 0.3191 0.2514 -0.3041 -0.4557 0.3941 0.2899 -0.2950 0.2156 0.2569 -0.2144 0.2409 -0.3001 -0.2877 -0.3077 -0.3049 -0.3764 0.4095 0.3206 0.2929 -0.3189 0.2711 0.4021 0.2885 0.3339 0.3438 -0.4059 0.2652 -0.3040 -0.3837 -0.3783 -0.2301 0.4039 0.4019 -0.4271 0.2359 -0.3463 -0.1976 -0.3313 -0.2860 0.2558 -0.4960 0.2855 0.2754 0.2741 -0.3948 -0.4564 -0.3268 -0.3922 -0.3846 -0.2334 0.3106 0.2258 -0.3557 -0.3441 -0.2033 0.4148 -0.3384 -0.3038 0.3014 -0.2369 0.4506 -0.3913 -0.3128 -0.4222 0.3024 0.2052 0.3436 0.3355 -0.4563 -0.3787 -0.1734 -0.3364 0.3727 -0.4326 -0.2744 0.2282 0.4332 -0.4973 -0.5829 -0.2084 -0.5523 -0.3185 -0.4873 -0.2407 -0.2720 0.3017 -0.2167 0.3594 0.3894 0.4032 0.2638 -0.4634 -0.2605 0.2661 -0.2067 -0.2925 0.2977 0.2081 0.2777 -0.3958 -0.2694 0.3307 -0.3255 0.3051 -0.3341 0.2112 -0.2438 0.3869 -0.3957 -0.5298 0.3172 -0.3280 -0.4272 -0.4573 0.3736 0.3056 0.2820 -0.3054 0.3386 -0.3916 -0.4534 -0.2473 -0.1862 0.2987 0.3916 -0.2510 0.3528 -0.4608 -0.3316 0.3134 -0.3551 -0.2386 0.2980 -0.2236 0.2759 -0.2501 0.4847 0.2573 0.2077 0.2800 -0.4250 -0.3367 -0.3636 -0.1977 -0.2126 0.4340 -0.3068 0.2615 0.3055 0.4160 0.2879 0.2684 -0.4376 -0.2561 0.3025 0.3178 0.3041 0.4325 -0.2491 0.5281 -0.2989 -0.3626 -0.2961 0.4375 -0.2556 -0.2039 -0.2518 -0.4801 0.2793 0.2634 0.2925 0.4387 -0.2777 0.3576 0.2426 0.4034 -0.2745 0.4047 0.2723 0.2741 -0.2074 0.4382 -0.2653 0.4468 -0.4871 0.2986 0.3457 -0.2684 0.2638 0.1851 -0.3117 -0.2102 0.4963 -0.4269 -0.2549 0.2603 -0.4656 -0.3781 -0.1988 -0.2791 0.2951 0.2318 -0.3075 -0.3020 0.3557 -0.3868 -0.3638 0.6572 -0.2413 -0.4796 -0.3930 0.2846 -0.2294 0.3578 0.3967 -0.2099 -0.2220 0.2527 -0.2327 0.2651 -0.4049 -0.2173 0.3190 -0.3807 -0.3122 -0.2591 -0.4697 -0.2417 -0.2821 0.3249 0.2046 -0.2533 -0.3602 -0.2343 0.2461 0.2789 0.4843 -0.2113 -0.2475 -0.2544 0.3704 0.2275 0.3476 -0.2965 0.3203 0.4388 -0.3859 0.2720 0.4533 -0.3212 -0.3358 -0.3654 -0.5503 -0.3241 0.2573 -0.2711 0.2370 0.4239 -0.2595 0.2281 -0.2826 -0.2300 0.2446 -0.3303 -0.3936 -0.3370 0.3289 0.3112 0.2929 -0.3481 -0.1959 0.3360 -0.2958 0.3221 -0.2744 -0.2638 -0.4043 -0.3171 0.3511 -0.3300 0.3380 0.2785 0.2135 -0.4377 0.2754 0.3278 0.2669 0.4000 0.2659 -0.2958 0.2607 -0.2395 0.2739 -0.4361 -0.3457 -0.4035 0.2416 0.2379 -0.2366 0.3270 -0.4073 -0.4795 -0.2922 0.1736 0.4107 0.2058 0.2935 -0.4666 -0.4712 0.2702 0.3089 0.2613 0.4429 0.3675 -0.3577 -0.5449 0.4125 0.3574 0.1913 0.2593 -0.3588 -0.4054 0.2552 -0.3578 0.2792 0.2559 -0.3355 0.3037 0.3018 0.3969 0.1805 0.2903 0.3104 -0.3032 -0.3664 0.4149 -0.3971 -0.4195 -0.3420 0.2403 0.4375 -0.2965 0.2123 -0.3192 0.3818 0.3311 0.2081 0.2707 0.2583 0.2813 0.3957 -0.3307 -0.2588 -0.4587 -0.2055 0.2843 0.3849 0.2233 0.3259 -0.2664 -0.2640 0.3554 -0.2279 -0.3675 0.5441 0.2189 -0.3066 0.3072 0.2716 -0.2401 -0.3246 0.2573 -0.2345 -0.4883 -0.5310 -0.2814 -0.1863 0.3444 0.2915 0.3593 0.3652 0.3283 -0.2545 -0.3844 -0.3348 -0.4787 0.3097 0.3687 -0.2397 0.1595 0.3651 0.2728 0.4572 0.3152 0.3548 -0.5059 -0.4028 -0.3143 0.1948 0.2770 -0.3408 -0.3320 -0.3628 0.2669 0.3322 0.3716 0.3028 0.3052 0.4607 0.3306 -0.4496 0.3344 -0.3318 0.2866 -0.4710 -0.1895 -0.3201 0.2460 0.4065 -0.4506 -0.1816 0.2758 -0.2681 0.3668 0.3305" HIT_INDICES="2660 7646 10347 14875 16331 17582 18312 19157 19464 19680 21345 35532 36412 38587 39140 39154 39623 41129 42385 42843 43872 44075 44347 50122 50229 50317 50516 50553 52329" ES_PROFILE="0.0291 -0.0120 -0.0202 -0.0741 -0.0760 -0.0774 -0.0713 -0.0694 -0.0584 -0.0462 -0.0642 -0.3112 -0.3152 -0.3368 -0.3275 -0.3083 -0.2961 -0.2984 -0.2923 -0.2705 -0.2556 -0.2251 -0.1949 -0.2386 -0.1788 -0.1180 -0.0577 0.0057 0.0532" RANK_AT_ES="38586.0000" RANK_SCORE_AT_ES="-0.0454"/>
  <DTG RANKED_LIST="SLC12A2.SLC12A2.cls#h_versus_l.rnk" TEMPLATE="SLC12A2.cls" GENESET="gene_sets.gmt#KEGG_TERPENOID_BACKBONE_BIOSYNTHESIS" ES="-0.4427" NES="-1.0637" NP="0.3898" FDR="0.5553" FWER="1.0000" RND_ES="0.2928 -0.4282 0.6282 0.5045 -0.6381 0.2302 0.2507 -0.3524 0.6420 0.7048 0.3246 -0.3525 -0.3096 -0.4768 0.2489 -0.6020 0.5488 0.2345 -0.2970 -0.4369 -0.3740 0.5894 -0.4691 0.2892 -0.4919 -0.4359 -0.2781 0.2244 -0.3647 0.5483 0.4201 0.2638 0.2623 -0.5318 -0.4703 0.4919 -0.2350 -0.3003 0.7372 -0.5190 0.3748 -0.5747 0.3242 0.2438 0.3311 -0.4205 -0.5940 0.6543 0.5350 0.3722 0.4882 0.4426 -0.4772 0.3685 -0.2039 0.3097 0.4984 -0.7882 0.6141 -0.5175 0.6200 -0.3108 0.4896 -0.5911 -0.2589 -0.4508 -0.5263 -0.3890 0.2193 -0.2953 0.3018 0.3914 -0.6094 -0.4393 0.4310 -0.2469 -0.4188 0.4832 0.3695 -0.4457 0.5731 0.3366 -0.3980 0.3403 -0.6555 0.6333 0.4714 -0.2702 0.2141 0.3225 -0.5088 0.5849 0.2765 -0.4146 -0.3511 0.3706 -0.3047 0.4917 -0.3365 0.4960 -0.5474 0.3302 -0.4924 0.6444 0.3057 0.5434 0.1765 -0.3133 0.2899 -0.5552 -0.5187 -0.3274 0.5278 -0.2926 -0.3098 -0.2679 -0.2316 0.4528 -0.4314 -0.2277 0.3803 0.5419 0.5047 0.2712 0.3009 0.4102 -0.5517 0.2727 0.6120 0.5381 -0.3852 0.1908 -0.4379 -0.6296 -0.5004 0.5550 -0.5265 -0.3069 -0.2352 0.4342 0.3008 0.4160 0.6601 0.6255 0.2407 0.5392 -0.2858 0.6463 -0.3598 0.3547 -0.6030 -0.3661 -0.3544 -0.2328 0.4303 -0.5127 -0.2293 0.2178 0.5220 0.6296 0.2671 0.2667 0.4152 0.2779 -0.3672 -0.6901 -0.3596 0.2938 0.3510 -0.5459 0.2797 0.2949 0.3802 0.4502 0.4569 -0.3387 -0.2278 0.2903 0.3251 -0.4066 -0.3179 0.4975 -0.3323 -0.6843 0.4461 0.5563 0.5552 0.4328 -0.2997 0.4429 0.7668 -0.2768 0.5141 0.3611 0.5261 0.4766 -0.6683 0.3474 0.3914 0.5547 0.3464 -0.3983 -0.5410 -0.2907 -0.3278 -0.2597 -0.2912 0.3101 -0.2724 0.3364 0.3920 -0.3647 0.6195 -0.5759 0.2892 0.6700 -0.6882 -0.5714 0.3144 -0.2357 0.5992 0.2468 -0.3836 0.5558 -0.4830 0.2965 0.3180 0.6352 0.2481 0.2338 -0.3015 -0.4604 -0.5327 0.2832 0.5073 -0.3193 0.5622 -0.4220 -0.5408 -0.4604 -0.4098 0.4318 0.5815 0.2773 0.3195 -0.2326 0.4294 0.6028 -0.2937 -0.5402 0.6153 0.3061 -0.3856 -0.3783 0.5765 0.2905 -0.5974 -0.3043 -0.3724 -0.6020 0.3802 -0.4347 0.4452 0.5254 0.3535 -0.6229 -0.3193 0.4542 0.4345 -0.5160 -0.5988 0.4986 -0.4667 0.4979 0.4274 0.2744 0.4089 -0.4900 0.5468 0.4450 0.6024 0.2618 0.2158 0.3959 -0.2881 0.3440 -0.5267 0.4399 -0.2481 0.2946 -0.2007 0.2910 0.7399 -0.6437 0.3432 -0.3039 0.6270 0.3261 -0.5985 0.5635 0.4844 -0.2778 0.5802 0.4820 0.2731 -0.4160 -0.3219 0.5307 0.2710 -0.4524 0.5348 0.5022 0.3059 0.3571 -0.5239 0.2158 0.3255 -0.4848 0.4388 -0.5031 0.5918 -0.4584 0.4038 0.4124 -0.3544 0.4618 -0.4256 -0.6826 0.4204 -0.3193 0.3585 -0.3040 0.3020 0.4229 -0.3736 0.6695 -0.6289 0.6588 -0.2557 -0.5076 -0.3183 -0.4243 0.7258 0.4510 -0.3819 -0.4243 0.3572 0.3642 -0.4441 -0.3975 0.5370 -0.5456 0.6163 0.6101 -0.5720 0.2982 0.2970 0.6949 -0.6084 0.2554 0.2327 -0.4910 0.3204 -0.4703 0.2775 -0.4744 0.5951 0.3781 0.5013 -0.3803 -0.2800 -0.5128 -0.4437 -0.5380 -0.2731 0.3073 0.4599 0.3798 -0.4675 0.2618 -0.4086 -0.2163 -0.3570 -0.2306 -0.2707 -0.5232 -0.3705 0.3633 -0.2509 0.6080 0.7011 -0.4416 -0.2242 -0.5454 0.2408 -0.3660 0.3566 -0.4309 0.4200 -0.3639 -0.4383 -0.4116 -0.2613 0.3792 0.3945 0.6630 0.2214 0.3301 -0.3748 -0.3630 0.2120 -0.4742 0.1538 -0.3606 -0.4140 0.6016 -0.5010 0.5235 0.3002 -0.6291 -0.2748 -0.4223 -0.4607 -0.3488 0.3096 0.4337 -0.3168 -0.3718 -0.2742 -0.2225 0.3637 0.2223 -0.4256 -0.4113 -0.1882 -0.2333 -0.3146 0.5866 0.2928 0.5445 0.2915 0.4783 -0.5594 -0.4358 -0.3721 -0.6056 0.4020 0.2402 0.1842 0.3294 0.2155 0.3810 0.4783 -0.5671 0.3748 0.2847 -0.3831 -0.3704 -0.3926 0.5188 0.2136 -0.3017 0.2124 -0.7338 0.5777 -0.4821 -0.4870 -0.5170 -0.6528 -0.3789 0.5341 0.3333 0.4216 -0.2939 -0.3262 -0.4018 0.2995 0.2874 0.5582 0.3675 -0.1859 0.6759 -0.4659 -0.3216 -0.3228 0.3407 0.4581 -0.5700 -0.2696 0.3008 -0.6115 -0.5007 -0.4425 0.2586 -0.2092 -0.3869 0.6430 0.1621 0.4909 -0.6305" HIT_INDICES="2710 3049 3927 4799 20718 23237 24955 44405 44702 45962 46580 47489 52497 54609 54830" ES_PROFILE="0.0417 0.1229 0.1865 0.2439 -0.0280 -0.0645 -0.0907 -0.4009 -0.3632 -0.3377 -0.2978 -0.2587 -0.2530 -0.1450 0.0079" RANK_AT_ES="44404.0000" RANK_SCORE_AT_ES="-0.0903"/>
  <DTG RANKED_LIST="SLC12A2.SLC12A2.cls#h_versus_l.rnk" TEMPLATE="SLC12A2.cls" GENESET="gene_sets.gmt#KEGG_GLYOXYLATE_AND_DICARBOXYLATE_METABOLISM" ES="-0.3822" NES="-1.0625" NP="0.3651" FDR="0.5457" FWER="1.0000" RND_ES="0.4463 -0.3607 0.3272 -0.2582 -0.2867 -0.4050 -0.3587 0.5585 0.4201 0.4251 0.2399 0.3031 0.2623 -0.3754 0.2558 -0.4999 0.3006 -0.2519 0.4402 -0.4607 -0.4270 0.4564 0.4019 0.4337 -0.3876 -0.2784 0.4988 0.2885 0.3062 0.4850 0.4889 -0.2970 -0.2026 -0.3896 -0.3709 0.4361 0.4367 0.3414 0.5151 -0.2338 0.2943 -0.1872 -0.2275 0.5242 -0.4153 0.4787 -0.3819 0.5435 0.5299 0.5519 0.2978 0.3650 -0.4956 0.3609 0.4518 0.3242 -0.2878 -0.2967 0.2738 -0.2493 0.2933 -0.2702 0.4720 -0.4539 -0.5978 -0.5913 -0.3045 -0.3147 -0.2070 -0.4778 0.5404 0.2562 -0.6291 -0.3009 0.4080 0.4295 -0.2095 0.3705 -0.3335 0.3055 0.3158 0.3300 -0.3205 0.4694 -0.3324 0.4646 0.3746 0.5062 -0.4331 0.4942 -0.4123 0.4031 0.2968 -0.3179 -0.3644 0.2826 -0.5329 0.4440 -0.3259 0.3431 -0.2989 0.3355 0.2925 0.2824 0.3584 0.4361 0.2760 -0.3293 -0.3670 0.2936 0.2317 0.2740 -0.3659 0.2411 -0.3234 0.3395 0.2817 -0.4779 0.2577 0.3145 0.4325 0.3036 -0.2962 0.3446 -0.2724 0.5192 0.3949 0.2173 0.5863 0.5485 0.2372 0.3568 0.2348 0.2825 0.2855 0.3948 0.3194 -0.2902 0.3880 -0.2659 0.3752 -0.4054 0.2700 0.2701 -0.4685 -0.4151 0.2885 -0.4495 -0.4637 0.4355 -0.5936 0.4548 0.2674 0.2927 0.4860 -0.4963 0.4336 0.2051 0.3967 -0.3005 0.4473 0.4613 0.4877 0.4045 -0.3520 -0.2767 -0.3511 -0.3463 0.3173 -0.5238 0.4763 0.2948 0.5937 0.2736 0.2512 -0.3845 -0.4613 -0.2304 -0.4286 -0.4928 0.2864 0.3220 -0.3196 -0.5355 0.2819 0.2324 -0.4575 0.4504 -0.3607 0.3076 0.4256 -0.2229 0.3267 0.4946 0.3253 -0.2891 -0.4292 0.5243 -0.2998 0.3448 0.3131 -0.2537 -0.4995 -0.3641 -0.4341 -0.3262 0.5394 0.1879 -0.3355 -0.2400 -0.3997 -0.3036 0.4262 -0.4675 -0.2871 0.3059 -0.2463 0.4723 -0.4205 -0.2946 -0.3402 -0.3224 0.2807 -0.2583 -0.4707 -0.3036 0.4762 0.3321 0.3903 -0.4138 -0.1916 -0.3884 -0.2245 0.2900 0.5665 -0.3865 0.4416 -0.3577 0.3355 -0.3163 -0.2324 0.5532 0.3082 -0.4680 0.2696 -0.3735 0.4294 -0.3774 -0.3776 -0.3364 0.3513 -0.2409 -0.3725 -0.5760 -0.3055 0.2289 -0.4562 -0.3195 -0.3766 0.2661 -0.2236 -0.5436 0.5134 -0.3817 -0.3156 -0.3445 0.2635 -0.2504 0.4502 0.2139 -0.2381 -0.2801 -0.4450 0.2831 0.2843 0.3536 -0.2953 -0.4078 0.3685 0.4136 0.4527 0.4680 -0.2590 0.2721 -0.3401 0.4099 -0.2950 0.4013 0.4261 0.4112 0.5196 0.3788 0.3221 -0.3341 -0.5495 0.2901 0.5676 -0.3228 0.2552 0.1736 0.3883 0.3029 0.3246 -0.2300 -0.2066 -0.3564 -0.5741 0.4302 -0.2069 0.4677 0.4693 0.2656 -0.3812 0.5790 -0.5055 0.3932 -0.2549 -0.5130 0.4077 0.2602 -0.2587 0.2194 0.3433 -0.2466 0.3423 0.4731 0.2332 -0.4287 0.3392 -0.6355 -0.3892 -0.3028 0.3978 0.2052 0.3226 0.3500 -0.4197 0.4618 -0.3511 -0.5344 0.2529 -0.5705 0.4789 0.3557 -0.3724 -0.4107 0.3089 -0.1879 -0.4357 -0.2436 -0.2152 -0.3561 0.3211 -0.2489 -0.5001 0.2631 -0.2911 0.4543 -0.4712 -0.3364 -0.2645 -0.3144 0.2990 -0.5232 -0.3379 -0.3279 0.4093 -0.3044 0.3607 -0.3214 -0.2591 -0.4625 -0.4038 -0.5072 -0.6069 0.3456 0.3425 0.3368 -0.5819 -0.3855 -0.3489 -0.2816 -0.3635 0.4159 0.4871 0.3211 -0.2372 0.2566 -0.1726 0.5605 0.3295 -0.5004 0.2519 0.4824 -0.4228 0.2296 -0.2808 0.3022 0.3403 0.2839 -0.4393 0.2450 -0.1875 0.2673 -0.2821 0.5639 0.5398 0.3445 0.4044 -0.3003 0.2665 0.2562 -0.2932 0.3952 -0.3388 0.3108 -0.4918 0.4205 0.3450 -0.2933 0.3140 0.3622 -0.2977 0.3574 -0.3147 0.1814 0.3078 -0.5286 0.3722 0.3101 0.3318 -0.3348 -0.3557 -0.2417 0.3071 -0.3007 0.3961 0.4466 0.3048 0.3455 -0.3134 -0.3248 -0.2928 -0.4047 -0.2727 -0.4292 0.5848 0.3830 0.3633 -0.2161 0.2464 -0.4069 -0.3155 -0.4721 -0.2721 0.5125 -0.3064 -0.5020 -0.4507 0.3203 0.2277 -0.2814 -0.1924 -0.5227 0.3708 -0.2221 0.4727 -0.2734 -0.3921 0.3529 -0.3718 0.2721 -0.4193 -0.4613 0.4665 -0.4750 -0.3180 0.5243 0.3466 0.3156 0.2667 0.5220 0.1805 -0.6434 -0.3122 -0.2292 -0.1921 0.3410 0.3196 0.4585 -0.4649 -0.3335 -0.4469 -0.1978 -0.3493 0.1850 0.3954 -0.5023 0.3833 -0.2327" HIT_INDICES="306 1497 4495 6618 7756 15354 41838 44566 44950 49448 49585 50148 51196 51473 51876 53760" ES_PROFILE="0.1258 0.1957 0.2044 0.2187 0.2464 0.1355 -0.3170 -0.3308 -0.3008 -0.3260 -0.2714 -0.2211 -0.1717 -0.1059 -0.0387 0.0273" RANK_AT_ES="49447.0000" RANK_SCORE_AT_ES="-0.1452"/>
  <DTG RANKED_LIST="SLC12A2.SLC12A2.cls#h_versus_l.rnk" TEMPLATE="SLC12A2.cls" GENESET="gene_sets.gmt#KEGG_BETA_ALANINE_METABOLISM" ES="-0.3288" NES="-1.0141" NP="0.4372" FDR="0.6193" FWER="1.0000" RND_ES="-0.3899 -0.3333 0.4788 -0.2623 -0.2080 0.1749 0.2630 0.4427 -0.3320 0.3643 -0.2116 0.3856 -0.2589 0.2370 -0.3723 0.2088 -0.3008 -0.3349 0.4060 0.2381 -0.3019 0.4185 -0.4036 0.5489 -0.5513 0.3012 -0.1890 0.5867 -0.3352 0.4208 0.3075 -0.3985 0.3946 0.3586 0.3635 0.4084 0.1935 -0.2844 0.3813 -0.2547 -0.3218 0.2446 -0.2929 0.2876 -0.3477 -0.3727 -0.3663 0.3303 0.3151 0.2815 0.4045 0.3250 0.2418 0.2542 -0.3101 0.2953 -0.2382 0.2829 -0.4509 -0.4501 -0.4654 0.4766 -0.2554 0.3115 0.2258 -0.4867 -0.2369 -0.2069 -0.5565 -0.4236 -0.2898 0.3136 -0.3543 -0.4168 -0.3313 -0.4874 -0.3946 0.2169 0.4461 -0.3634 -0.2815 -0.2669 0.2568 -0.2807 -0.2704 0.3288 -0.4547 -0.4318 0.3002 -0.2729 -0.3218 0.4179 -0.3900 0.3711 -0.4077 0.3755 0.2497 -0.3705 -0.2621 -0.2947 -0.1951 0.2093 -0.4483 0.5151 0.3739 0.3539 0.2271 -0.2780 -0.2320 -0.2701 0.2354 0.2980 0.2745 -0.2168 0.2528 -0.2468 -0.2760 0.2340 0.5032 -0.3015 0.3517 0.2415 0.2870 -0.4240 0.3923 -0.3412 -0.3766 -0.3635 -0.4086 0.4223 0.5227 0.2949 0.1988 -0.4215 -0.3629 0.4302 0.3402 -0.2922 -0.2618 0.2369 0.3954 0.3161 0.4713 -0.2535 0.3044 0.4000 -0.2645 -0.3783 -0.2497 -0.3412 -0.3055 0.3673 -0.2117 -0.3676 0.3148 -0.3367 -0.1688 0.4225 -0.3128 0.2977 0.2828 0.4487 -0.2773 0.3795 0.2213 -0.2500 0.2794 -0.4236 -0.2365 -0.4351 0.3328 0.2383 0.4749 0.1958 0.3535 0.2163 -0.2994 -0.3271 -0.2865 -0.3058 -0.2546 -0.2767 0.3069 -0.4124 -0.3405 -0.2020 0.4037 0.3561 -0.2376 0.5203 0.2564 -0.2561 0.3469 0.3693 -0.3134 -0.2393 -0.2564 0.3301 -0.3429 -0.3417 -0.2086 -0.2196 -0.4748 0.2486 -0.4030 -0.2422 -0.4684 0.2962 -0.2205 -0.2432 0.3380 0.5075 0.3626 0.3341 -0.2077 0.3984 -0.3145 -0.4814 -0.3813 0.4354 0.3095 0.1675 0.1682 -0.1961 0.3215 -0.3907 0.3162 0.3898 -0.2599 -0.3326 -0.3909 -0.4646 0.2241 0.3142 0.3564 -0.4335 -0.2078 0.4150 0.2301 -0.2588 -0.3874 -0.2942 0.2866 -0.2851 0.4099 -0.1962 0.2553 0.2282 -0.2750 -0.2436 0.3454 0.2307 -0.2373 0.2326 0.2157 0.3754 -0.4406 0.2870 -0.3636 -0.2513 -0.3303 0.5141 0.2559 0.2982 -0.2324 0.2851 -0.2198 -0.2258 0.5064 0.4814 0.3345 -0.3386 0.2813 0.4455 0.3045 0.2233 0.4282 0.3472 0.4550 0.3478 0.4490 0.4421 -0.2798 -0.3092 -0.3229 -0.4545 -0.3545 0.3258 0.4794 0.4070 -0.3522 0.2447 0.3527 0.2045 0.2286 -0.4305 -0.3600 -0.4496 -0.5179 0.2224 -0.3434 -0.4466 0.3246 0.2361 -0.3110 -0.2200 -0.2756 0.4198 -0.2623 0.3528 0.3666 0.3110 0.4441 0.3527 0.2592 0.3348 0.4153 -0.2700 -0.1664 -0.3851 -0.2071 0.4241 0.2958 0.2617 -0.3584 0.4978 -0.2524 -0.2274 -0.2601 0.4682 0.2045 -0.4236 0.2343 0.3534 -0.5145 0.3427 0.2419 0.2889 0.3651 -0.2522 0.5059 -0.2765 0.4285 -0.4072 0.3787 -0.2221 0.4711 -0.3488 -0.2629 -0.3100 0.3359 -0.3577 -0.2722 0.2518 -0.2983 -0.3019 0.3282 -0.2625 -0.3697 -0.3962 -0.2375 0.2446 0.4981 -0.3248 -0.4468 0.2387 -0.3458 -0.3806 0.2823 0.1998 -0.3105 -0.4372 -0.5338 -0.4075 -0.3211 0.2951 0.3000 0.3320 -0.3263 0.2899 0.3182 0.4088 -0.2700 0.3196 0.2686 0.2677 -0.3718 0.2501 0.3219 -0.2768 -0.3187 0.3311 0.2315 0.2403 0.2488 -0.2575 0.3120 0.3479 0.2970 0.2361 0.3969 -0.5192 -0.4152 -0.4800 0.2792 0.2680 -0.2970 -0.2828 -0.3848 -0.2146 0.3354 -0.3305 -0.3035 0.2686 0.4166 0.4484 -0.4374 0.2063 0.2159 -0.2488 0.2705 0.2166 -0.2545 0.2461 0.3904 -0.3480 -0.3015 -0.2075 0.3164 -0.4702 0.2079 0.2584 -0.3891 -0.3008 -0.2825 0.2665 0.1998 0.1939 0.3228 0.2758 0.2481 0.4971 -0.5264 0.3249 -0.2714 -0.3042 0.5267 -0.2350 -0.4137 0.3173 -0.2750 -0.4355 -0.3524 -0.3914 0.1981 -0.2768 -0.4153 -0.3070 0.3300 0.3312 -0.2103 0.2420 0.3677 0.4920 0.2545 0.2907 0.4178 -0.3507 -0.3223 0.2680 -0.2758 0.2527 0.3535 -0.3482 0.2842 0.2015 -0.1813 0.2819 -0.2695 0.2734 0.2762 -0.2088 -0.4574 0.2669 0.3145 0.4030 -0.3238 -0.3081 -0.1946 -0.3890 -0.3908 0.2378 0.2497 0.4179 -0.5256 -0.2047 -0.2092 -0.2912 -0.2916 -0.2133" HIT_INDICES="52 1433 8428 9988 10878 11962 12144 12761 13475 14786 16975 24204 26829 44660 46565 48489 50665 51113 51948 52834 53458 53637" ES_PROFILE="0.1359 0.1888 0.1008 0.1074 0.1239 0.1344 0.1609 0.1780 0.1917 0.1916 0.1709 0.0448 -0.0018 -0.2944 -0.2930 -0.2846 -0.2700 -0.2211 -0.1731 -0.1180 -0.0497 0.0295" RANK_AT_ES="46564.0000" RANK_SCORE_AT_ES="-0.1101"/>
  <DTG RANKED_LIST="SLC12A2.SLC12A2.cls#h_versus_l.rnk" TEMPLATE="SLC12A2.cls" GENESET="gene_sets.gmt#KEGG_MATURITY_ONSET_DIABETES_OF_THE_YOUNG" ES="-0.3268" NES="-1.0068" NP="0.4342" FDR="0.6204" FWER="1.0000" RND_ES="-0.2648 -0.5115 0.2171 0.2920 0.2960 0.2556 -0.3291 -0.2553 0.4017 0.5077 -0.3042 0.2117 0.2866 0.2359 0.2590 -0.2864 -0.2542 -0.2819 0.4655 0.3524 -0.3269 -0.2173 -0.3692 0.2750 0.4532 -0.2388 0.2088 -0.5103 -0.3451 0.3022 -0.2114 -0.2352 -0.3033 0.2780 -0.3803 -0.3725 0.3131 0.2130 0.2581 -0.4098 0.3862 0.4659 0.4727 -0.4214 0.2477 0.3138 0.3372 -0.2211 0.3918 -0.2508 -0.1916 0.2220 0.4197 0.4106 0.2506 -0.3519 -0.2971 0.2533 -0.5404 -0.3980 -0.2677 -0.2904 0.2723 -0.4646 -0.2036 -0.3043 0.3130 -0.2625 0.2434 -0.3842 0.2168 0.3798 0.3556 -0.2946 0.3107 0.4688 -0.5163 0.3470 0.2843 0.2538 0.3068 -0.2445 -0.3009 0.4031 0.2917 -0.2590 -0.4220 0.3475 0.3057 0.2832 -0.3915 0.3762 0.3303 0.2821 -0.3344 -0.3497 0.5109 0.2622 0.2512 0.4460 -0.2091 0.2259 -0.4431 -0.3792 0.4279 0.2841 -0.3258 0.3189 -0.2951 0.3041 0.3419 -0.4545 -0.3045 0.3214 -0.3060 -0.2942 0.2970 -0.2597 0.2645 -0.3600 -0.3100 -0.2618 -0.3603 0.2163 -0.4077 0.2433 0.4348 -0.3100 -0.3643 0.3066 -0.2524 -0.3557 0.2158 0.3998 -0.2250 0.2068 -0.3252 0.3918 0.3018 -0.5408 0.3797 -0.2681 0.4144 -0.2842 -0.2493 0.2859 0.3433 -0.2625 -0.2234 0.4486 0.4487 0.4702 -0.3304 0.3758 -0.2813 0.2791 -0.2577 0.3237 0.4857 -0.4304 0.5442 0.4406 0.3053 0.3433 0.2776 -0.2845 -0.3489 0.3614 0.2979 -0.3332 -0.3666 -0.2319 -0.2704 0.2884 -0.2689 0.2396 -0.3287 0.3751 0.2996 0.1856 0.3543 0.2305 -0.3280 -0.3910 -0.2404 0.3372 -0.4381 -0.3308 -0.3512 0.4381 -0.2929 -0.3278 -0.5712 0.4024 0.2742 -0.4343 -0.3676 0.3392 0.4490 -0.3326 0.3262 -0.3967 0.3624 -0.3064 0.4327 -0.3275 -0.3218 0.3935 -0.4266 -0.3458 -0.5287 0.2290 -0.2788 0.3370 0.4646 -0.2211 -0.1769 0.3624 0.4344 0.2344 -0.5009 -0.2621 -0.3454 0.4166 -0.2933 0.3369 0.3775 -0.2937 0.2209 0.2066 -0.3195 0.3059 0.2815 -0.4387 0.2984 0.5538 0.3189 0.2699 0.3190 -0.3489 0.3430 0.3170 -0.2265 -0.3441 0.3705 0.5354 0.3320 -0.3071 0.4170 -0.3613 0.3756 -0.2397 0.3041 0.3093 -0.3515 -0.2596 0.3376 -0.1729 -0.3439 -0.2691 -0.2476 0.2862 0.4696 0.2806 -0.3279 -0.2971 0.2913 0.3093 -0.3131 0.3176 -0.3985 0.3425 0.2962 0.1867 0.4377 0.4710 0.4331 0.2631 -0.1775 0.4103 -0.3389 0.3232 -0.3801 -0.3910 0.3727 0.3999 0.3059 0.3194 -0.3425 0.3733 0.3454 -0.2147 -0.2856 -0.3198 -0.3829 -0.2432 0.2517 0.5299 -0.2303 0.3066 0.5347 -0.3022 -0.3654 -0.4242 -0.2878 -0.6272 0.2727 0.3180 -0.3635 -0.2600 0.4243 0.3800 -0.2749 0.2334 0.5028 0.1688 -0.2896 -0.4129 -0.2983 0.3400 0.2763 -0.4403 0.2931 0.3348 0.1964 0.2290 -0.4713 0.2298 -0.4003 -0.3389 0.1969 0.3225 0.3200 0.2756 -0.1790 -0.2761 -0.4206 0.3015 -0.4360 0.2712 -0.2929 0.3692 -0.4148 0.3513 0.2919 0.3035 0.2628 0.5579 0.5423 0.3458 0.2445 0.2266 -0.2691 -0.3124 -0.2925 -0.5817 -0.2781 0.3049 -0.2680 0.3522 -0.3173 -0.4365 0.4936 0.2877 0.5480 -0.3279 0.4379 0.3048 -0.2178 0.2901 -0.4317 0.2998 0.5055 -0.3671 0.2730 0.3283 -0.2661 0.2794 -0.2134 -0.4128 -0.3260 -0.3191 -0.2953 -0.3572 -0.3220 0.3453 -0.2744 0.3263 0.3681 0.3708 0.2597 -0.3163 -0.2623 0.5311 0.1835 -0.3044 0.3533 -0.2558 -0.2765 0.2915 0.2293 -0.3181 -0.2913 0.3145 0.3220 -0.2424 0.4532 -0.2187 0.2665 0.3206 -0.3491 -0.2886 -0.2716 -0.2094 0.4325 0.2081 -0.3557 0.2958 0.3500 0.2803 0.2803 -0.2747 0.3778 0.3605 -0.3136 0.2063 -0.3205 -0.4955 -0.1907 0.3116 0.5744 0.5156 0.4847 -0.3907 0.2462 0.3102 0.3231 0.2609 0.2901 0.2679 0.3345 -0.3865 -0.2198 0.2634 -0.2615 0.2935 -0.2772 0.2966 0.2278 -0.2413 0.2472 0.4001 0.5488 0.2440 0.4313 0.1695 -0.2917 -0.5408 0.2879 0.2509 -0.2337 -0.4051 -0.3848 0.3300 -0.2370 -0.2733 0.3601 -0.2872 0.3347 -0.3105 0.1921 0.2745 -0.3384 -0.3542 0.4712 0.2819 -0.4003 0.3243 -0.2610 -0.2806 0.3503 0.2043 0.2782 -0.2806 0.1688 0.5522 0.2023 0.2810 -0.3547 0.3811 -0.2663 0.2229 0.2797 -0.1929 -0.3577 -0.2818 -0.3511 -0.4820 0.3758 0.2885" HIT_INDICES="1687 4561 8485 10975 14693 15530 18258 18628 19279 27198 33678 35331 38441 38877 39662 40959 42482 44003 44721 45884 49330 50935 51000 53464 54281" ES_PROFILE="0.0602 0.0724 0.0484 0.0429 0.0047 0.0164 -0.0132 -0.0011 0.0044 -0.1383 -0.2501 -0.2705 -0.3091 -0.2980 -0.2911 -0.2897 -0.2877 -0.2807 -0.2567 -0.2365 -0.2417 -0.2026 -0.1352 -0.0825 0.0178" RANK_AT_ES="38440.0000" RANK_SCORE_AT_ES="-0.0445"/>
  <DTG RANKED_LIST="SLC12A2.SLC12A2.cls#h_versus_l.rnk" TEMPLATE="SLC12A2.cls" GENESET="gene_sets.gmt#KEGG_RIBOFLAVIN_METABOLISM" ES="-0.3589" NES="-0.9733" NP="0.5282" FDR="0.6689" FWER="1.0000" RND_ES="-0.4097 -0.5127 -0.4465 -0.4075 0.5698 -0.2410 0.3046 0.2713 0.3332 0.2571 -0.3365 0.2737 0.4726 0.6455 -0.2849 -0.2549 0.4241 0.3176 0.4540 -0.2194 -0.4820 -0.4011 0.4085 0.4958 -0.3406 0.4196 -0.4649 -0.2994 0.2229 -0.3824 -0.3033 -0.3784 0.2177 -0.3219 0.6919 -0.3764 -0.4356 0.3236 0.3432 0.4621 -0.3205 -0.4077 -0.3688 0.3156 0.2802 0.2320 -0.3106 -0.4023 0.4145 -0.3235 -0.3632 0.3620 -0.3996 0.3886 0.4127 0.6058 -0.4202 0.3502 0.3242 0.2934 -0.2848 -0.4941 -0.4372 0.3180 0.2820 -0.2878 0.4837 0.3120 -0.4911 0.2567 0.2303 -0.3041 -0.3089 -0.2209 -0.3085 -0.2021 -0.3127 -0.5878 -0.2447 0.4358 -0.3936 0.3128 -0.3215 0.4290 -0.3745 -0.4574 -0.5170 0.4722 -0.3085 0.3062 -0.2429 0.5058 -0.5391 0.5752 -0.3084 0.3131 0.3333 -0.3024 -0.3399 0.2247 -0.2821 0.3215 0.6207 0.4551 0.3685 0.3499 0.2903 0.2323 -0.3716 0.3873 0.2357 0.4298 0.2997 0.5139 -0.4885 0.3016 0.4697 -0.4686 -0.4495 0.3764 -0.3862 0.2458 0.3170 0.3182 -0.5954 -0.4654 -0.3778 0.3427 0.2775 -0.3744 0.2548 0.3055 0.2966 -0.3232 0.3728 0.3194 0.4940 -0.3135 -0.3676 0.3002 -0.3210 0.3400 -0.5627 -0.4661 -0.4752 0.3808 -0.3960 -0.2957 0.3109 -0.5174 -0.2968 -0.3839 -0.2859 0.2887 0.3422 -0.4284 0.3854 -0.4278 0.3107 0.3944 -0.4172 -0.2441 0.3402 -0.2152 -0.4986 0.3809 0.3140 -0.4003 0.5090 0.3672 -0.4469 0.4649 -0.4774 0.2415 -0.3189 -0.5105 -0.3573 -0.3649 0.3530 0.4325 -0.3747 -0.3553 -0.4827 0.4712 -0.3766 0.3238 -0.3915 -0.2963 -0.4231 0.4378 -0.3946 -0.2539 -0.2504 0.4832 -0.3448 -0.3265 0.2486 -0.3188 -0.5271 -0.4122 0.2762 0.2825 -0.3518 -0.3071 0.3231 -0.2573 -0.3486 0.3521 -0.2861 0.2845 0.4518 -0.6035 0.2661 0.4382 -0.5430 0.2013 -0.3126 0.4167 0.2064 -0.3696 0.2832 -0.4027 -0.2981 0.3897 -0.2493 0.2208 0.2282 0.2940 0.3583 0.3029 0.2653 -0.3793 -0.3295 0.3956 0.3000 0.2143 -0.2360 -0.2334 -0.2592 0.4069 -0.3037 -0.2913 0.3770 0.3053 0.1992 -0.5770 -0.3153 0.5029 -0.3982 0.6040 -0.2663 0.3735 0.4436 -0.4016 -0.4539 -0.2801 0.3769 -0.2283 0.3901 -0.5315 0.2672 -0.2916 -0.5645 0.3764 0.2682 -0.3699 0.3312 -0.3625 0.3054 -0.4362 0.5019 0.3429 -0.2917 0.3845 0.4008 0.3228 -0.5042 -0.3659 0.4777 0.3787 0.3173 -0.2051 0.3291 0.3657 0.2517 -0.3617 -0.2107 -0.3684 -0.2390 0.4543 0.3510 0.3971 0.4074 0.4778 -0.3740 -0.2417 -0.3710 -0.5620 0.6258 0.3921 0.4240 0.2397 -0.4492 -0.2262 -0.5110 -0.4673 0.3284 0.4406 -0.3734 0.4981 0.5847 -0.5693 -0.3241 0.3331 0.2660 -0.2682 0.2371 -0.2965 -0.4240 0.3453 0.3167 0.4425 0.2501 0.3623 0.4337 -0.3954 -0.2555 -0.4304 0.5070 -0.3908 -0.2966 -0.2704 0.4232 0.2647 -0.2506 0.2791 -0.2795 0.4424 -0.2987 0.4123 0.5942 0.2448 -0.2338 -0.3256 0.2308 -0.6322 -0.3048 -0.4201 -0.3671 -0.3970 -0.3970 -0.4535 -0.3742 0.3494 -0.2699 0.4132 0.5279 -0.3428 0.4047 -0.6361 0.4206 0.3831 -0.2539 0.3738 -0.2317 0.4567 0.2632 -0.4288 0.3640 -0.3638 0.2679 0.2080 -0.3877 0.2507 -0.3467 -0.2966 0.2528 0.3087 -0.2352 0.3554 -0.3864 0.2531 0.2896 0.3941 0.3393 0.4792 -0.3423 0.2796 0.4663 -0.4082 -0.5046 -0.2628 0.3428 0.4704 -0.2893 0.4530 0.5127 -0.2401 -0.5431 0.4101 -0.3157 0.2920 0.3884 0.3779 -0.4256 -0.3045 0.3139 0.3141 0.4271 0.3931 -0.3662 0.5848 -0.3742 0.2513 0.3553 0.3473 0.3130 0.5156 0.2349 0.3567 0.3805 0.2641 -0.3007 -0.2726 -0.4958 0.5158 -0.4115 -0.2925 0.3893 -0.2629 -0.2695 -0.4288 -0.2801 0.4866 -0.3803 -0.4331 -0.3286 -0.3809 -0.3151 -0.4123 -0.3471 -0.2669 -0.5183 -0.3963 -0.4103 0.4166 0.4508 -0.5791 -0.2639 0.2688 -0.4543 -0.4756 -0.3905 -0.3359 -0.3412 -0.2902 0.3287 0.5348 0.1948 0.3605 -0.2509 0.2541 0.3392 0.3483 0.4935 0.4024 0.3758 0.4220 -0.2910 0.2224 -0.5028 0.2461 0.2561 -0.3716 -0.2134 0.3243 0.2581 0.3878 -0.2538 0.5393 0.3231 -0.3240 -0.3066 -0.4606 -0.3902 -0.4564 0.3442 -0.5651 0.3027 0.2808 -0.4032 -0.3030 0.2622 0.5506 -0.4341 -0.5830 0.5150 -0.3929 0.4572 -0.3372" HIT_INDICES="4239 4250 5281 6476 7698 12689 16548 24959 31056 36323 46467 46805 50703 54441 54654" ES_PROFILE="0.0089 0.0942 0.1533 0.2023 0.2444 0.1989 0.1604 0.0136 -0.0954 -0.1753 -0.3030 -0.2514 -0.2366 -0.1494 0.0111" RANK_AT_ES="46466.0000" RANK_SCORE_AT_ES="-0.1090"/>
  <DTG RANKED_LIST="SLC12A2.SLC12A2.cls#h_versus_l.rnk" TEMPLATE="SLC12A2.cls" GENESET="gene_sets.gmt#KEGG_RETINOL_METABOLISM" ES="-0.2697" NES="-0.9730" NP="0.4766" FDR="0.6563" FWER="1.0000" RND_ES="0.3437 -0.2565 0.3569 -0.2550 -0.2477 -0.3684 0.2193 -0.2774 -0.2152 0.3678 0.2680 -0.2339 0.2674 0.2621 -0.4176 -0.3133 0.2810 0.2433 -0.2172 0.2268 0.2164 -0.2721 -0.2029 -0.2754 -0.2425 0.3244 0.1876 0.2318 0.2971 -0.2109 -0.3408 -0.2733 0.3230 0.3709 0.2058 0.3404 0.2548 -0.2251 -0.2343 -0.3006 -0.2526 -0.2567 0.2768 0.2205 0.2633 0.2477 0.2952 -0.3566 -0.1703 -0.2418 0.2083 -0.2897 0.2482 0.2946 -0.2432 0.2127 -0.2777 -0.2616 0.2840 0.2886 0.2598 0.2549 -0.2361 -0.2414 0.3157 -0.2450 -0.2815 -0.2450 0.2173 0.2232 -0.3707 0.3483 -0.3527 -0.2429 0.2069 0.3453 0.2345 -0.3005 -0.4253 0.2739 0.2797 0.2745 0.3752 -0.2942 0.2682 0.2535 -0.2161 -0.2267 0.2446 -0.2689 -0.3800 0.4110 -0.2103 0.2630 -0.2515 0.3212 0.3889 -0.3550 -0.2222 0.2851 -0.3495 0.3042 -0.2656 -0.2993 0.3316 0.2403 -0.2181 -0.2106 0.2102 0.2918 0.2260 -0.2045 -0.2902 -0.2314 0.2156 -0.4099 -0.2549 0.2407 0.2369 -0.2481 0.2472 0.2636 0.2051 0.2388 0.4538 0.3406 -0.3229 -0.2566 0.2213 -0.2674 0.2378 0.2583 -0.3084 -0.3634 0.1958 -0.2309 -0.2674 -0.2394 -0.1997 0.2341 -0.2768 0.1693 0.2878 0.3060 0.2273 -0.2300 0.3803 0.3177 -0.3114 -0.2552 -0.3586 0.3443 -0.1947 -0.2523 0.2155 -0.2799 -0.2835 -0.3369 0.2700 0.2994 0.3100 -0.3286 0.3335 0.2400 0.2669 0.2430 0.2085 -0.3838 0.2241 0.2032 -0.3586 -0.1880 -0.2017 0.3761 -0.4298 0.2701 0.2513 -0.2608 -0.2219 0.3344 -0.2303 -0.2369 0.3095 -0.2709 -0.3398 0.3042 0.2714 -0.3213 -0.2637 0.3357 0.2319 -0.2418 0.4250 0.2773 0.2573 0.2795 0.3711 0.3375 -0.2893 -0.2461 0.2752 0.2688 -0.2112 0.3670 0.2956 -0.2787 0.4208 0.1821 -0.3128 0.1843 0.2434 -0.1955 -0.2570 -0.2507 -0.3384 0.2275 0.2261 -0.2514 0.3125 -0.1883 -0.2385 -0.2748 0.2781 -0.2651 0.2189 -0.3023 0.2630 -0.2862 -0.3638 0.3546 0.2932 -0.3317 0.2461 0.2329 0.4294 0.2395 0.3308 0.2173 -0.2811 -0.3746 -0.4376 -0.3640 -0.4301 0.2996 0.2408 -0.2816 0.3825 -0.3214 -0.2434 -0.2705 0.2930 0.1827 0.3958 0.2802 0.2930 0.2339 -0.2781 -0.2411 0.3624 0.2686 0.2467 0.3058 0.3268 -0.3086 0.2394 -0.1882 -0.2017 -0.1470 -0.4161 -0.3543 -0.1803 -0.3690 0.2304 -0.3240 0.2279 -0.3790 -0.2490 -0.2508 0.2464 0.3900 -0.2264 0.2570 0.2197 -0.1877 0.2920 0.2464 0.2654 -0.2729 0.2747 -0.2467 0.2919 -0.2582 0.3698 -0.2325 0.2451 0.2561 0.2205 0.2473 -0.2241 -0.2499 -0.3344 -0.3301 -0.2706 -0.2816 0.2362 0.2926 -0.3022 0.2734 0.2878 0.2854 -0.2330 0.2087 -0.2895 0.2049 0.1909 0.4203 0.2770 0.2730 -0.2377 0.2489 -0.2421 -0.2629 0.2560 0.3086 -0.4061 -0.2219 0.3083 -0.3409 0.2443 -0.2634 -0.2748 0.2144 -0.2842 -0.2394 -0.2360 -0.2701 -0.2295 0.2758 -0.3212 0.1993 -0.2986 -0.2920 0.2437 0.2078 -0.2096 0.2665 0.1774 0.2810 0.2512 0.3391 -0.1943 -0.2112 -0.2779 -0.2266 -0.3569 -0.2829 -0.2825 -0.2762 0.2134 0.2331 -0.2076 0.3182 0.2382 0.2789 0.2501 0.1723 -0.2688 0.2448 -0.3017 0.2017 -0.4395 -0.2907 -0.3173 0.2379 0.2021 0.2953 0.2356 0.2419 0.2596 0.2090 -0.2078 0.2681 -0.2620 -0.2451 -0.3433 -0.2813 0.2265 0.2656 -0.2494 -0.2597 -0.2306 0.3099 0.2892 0.2631 -0.3181 0.2394 -0.3305 -0.3730 0.2882 -0.2268 -0.2305 0.2837 0.3062 0.2893 0.4134 0.2641 0.2958 0.3681 0.2228 -0.2323 0.3338 -0.2083 -0.3924 -0.2991 0.3032 -0.2323 0.2133 -0.3499 0.2438 0.2857 -0.3610 0.2505 0.2352 0.3038 0.3663 -0.3857 -0.2217 -0.2367 0.2753 -0.2541 -0.2489 0.3297 0.2343 0.3378 -0.2549 0.2095 0.2101 0.2907 0.3743 0.2540 0.2156 -0.4533 0.2890 -0.2528 0.3541 -0.2808 -0.4062 -0.2013 -0.2814 -0.3115 -0.3463 -0.2674 -0.2500 -0.3382 -0.2468 0.3606 0.5143 0.2603 0.2170 0.2768 -0.2961 0.3152 0.3001 0.2723 0.2160 0.3383 0.3108 0.3236 0.2241 0.3088 -0.3976 -0.2804 0.3531 -0.2336 0.2124 -0.2504 -0.3135 0.2284 0.2165 -0.2848 0.1984 0.2770 0.2289 -0.1922 0.3886 -0.2750 0.3139 -0.2214 -0.2506 -0.2267 0.1886 -0.2673 0.4261 0.3602 -0.2793 -0.2062 0.2207 -0.2059 -0.2186 0.2630" HIT_INDICES="2286 2660 4066 4159 4890 6845 7188 7502 7635 7914 8264 8805 13528 14801 14875 15632 15890 16389 16611 17751 18128 18312 18384 18406 18548 19464 20484 20589 21345 21550 25149 27395 30470 30496 31830 34893 36368 36697 37456 38137 39140 39154 39960 41009 42143 45079 45139 45869 45919 45961 47665 48066 48110 48642 49152 49246 50317 50516 50676 50960 51404 53182 54188" ES_PROFILE="-0.0060 0.0210 0.0245 0.0515 0.0650 0.0525 0.0685 0.0845 0.1036 0.1196 0.1337 0.1437 0.0720 0.0614 0.0723 0.0700 0.0765 0.0781 0.0845 0.0729 0.0747 0.0798 0.0869 0.0948 0.1004 0.0911 0.0788 0.0830 0.0747 0.0761 0.0126 -0.0279 -0.0835 -0.0839 -0.1072 -0.1590 -0.1806 -0.1810 -0.1883 -0.1933 -0.2030 -0.1948 -0.2000 -0.2082 -0.2165 -0.2532 -0.2377 -0.2333 -0.2164 -0.1993 -0.2093 -0.1948 -0.1737 -0.1603 -0.1454 -0.1228 -0.1149 -0.0906 -0.0651 -0.0409 -0.0180 -0.0106 0.0195" RANK_AT_ES="45078.0000" RANK_SCORE_AT_ES="-0.0965"/>
  <DTG RANKED_LIST="SLC12A2.SLC12A2.cls#h_versus_l.rnk" TEMPLATE="SLC12A2.cls" GENESET="gene_sets.gmt#KEGG_STEROID_HORMONE_BIOSYNTHESIS" ES="-0.2780" NES="-0.9606" NP="0.5019" FDR="0.6651" FWER="1.0000" RND_ES="0.3675 -0.2573 0.3185 -0.2629 0.2690 -0.3851 -0.2961 -0.2679 -0.2399 0.3443 0.3343 0.3311 0.2005 0.2758 -0.5218 0.2117 -0.2407 0.2682 -0.1863 0.3185 0.3602 -0.2496 -0.1763 -0.2617 0.1976 -0.2733 0.2591 -0.2642 0.3009 -0.3257 -0.2801 -0.2739 0.3180 0.3283 0.2311 0.3304 -0.2694 -0.2994 -0.2284 -0.3337 -0.3435 -0.2844 0.2671 -0.3893 0.2521 0.3761 0.2452 -0.3895 0.2103 -0.2606 0.3175 -0.2705 0.2066 0.2833 -0.2989 -0.2918 -0.3394 -0.2433 -0.2677 -0.2184 0.2372 -0.2059 -0.2752 -0.2183 0.4115 -0.3780 0.2171 -0.2941 0.2597 0.2796 -0.4158 0.2093 -0.3738 -0.2097 0.3803 0.2931 0.2894 -0.3005 -0.4636 0.2830 0.3238 0.2346 0.2533 -0.2382 -0.2073 0.2360 -0.2059 -0.2091 0.2290 -0.2928 -0.3145 0.3103 0.2602 0.3034 0.2675 0.2482 0.4586 -0.2825 -0.2543 0.3163 -0.2883 0.4390 -0.3289 -0.2511 0.2970 0.3216 -0.1988 -0.2773 -0.2172 0.2754 -0.2935 0.1904 -0.3139 0.3062 -0.2630 -0.3468 -0.1873 0.2173 0.3976 -0.4050 0.2443 0.4489 0.3149 0.2623 0.4334 0.4865 -0.2324 0.2819 0.2487 0.2048 -0.2649 0.4113 -0.4248 -0.3344 -0.3102 -0.2421 -0.1638 -0.3144 0.2111 0.3253 -0.3004 -0.2517 0.3280 0.4332 0.3688 -0.3219 0.3312 0.2949 -0.3278 -0.4192 -0.3546 -0.2337 0.2395 -0.3676 0.2376 -0.2645 -0.3847 -0.3676 0.3800 -0.3245 0.2166 -0.2693 -0.2720 0.3372 -0.2020 0.3271 0.2761 -0.3679 0.2116 -0.2495 -0.3346 -0.2274 0.2732 0.3199 -0.3943 -0.2089 0.2575 -0.3346 -0.1787 0.3106 -0.3531 -0.2432 0.3399 -0.3154 -0.3180 0.3251 0.3525 -0.3574 -0.3324 0.3400 -0.2586 -0.2032 0.4191 0.2358 -0.2484 -0.2712 0.2932 0.3415 0.3298 0.2885 -0.2537 -0.2379 -0.1937 0.3026 0.2991 -0.2660 0.2878 0.2185 -0.2898 0.3281 0.3026 0.3139 -0.2214 0.2179 -0.3033 -0.3323 0.3241 -0.2497 0.3026 -0.3380 -0.2669 -0.2371 0.3326 -0.2734 0.2980 -0.3384 -0.3032 -0.3231 -0.3087 0.4198 0.2502 -0.3504 0.3491 0.2532 0.3813 -0.3409 -0.2353 0.2221 0.3334 -0.4318 -0.3384 -0.2863 -0.3653 0.2819 0.2811 -0.3903 0.3568 -0.3797 -0.4054 -0.2574 0.2209 0.2777 0.4216 -0.3444 0.3064 -0.2244 -0.1829 0.1470 0.3563 0.2611 0.3357 0.3029 0.3073 -0.2747 0.2915 0.2124 0.2328 0.1596 -0.3364 -0.3287 -0.2091 -0.3224 0.4068 -0.3310 -0.2713 0.2193 -0.2250 -0.2555 0.2617 0.2262 0.2207 0.2135 -0.2247 -0.1932 -0.2797 0.3692 -0.3565 -0.3952 -0.3076 -0.2525 0.2576 -0.3094 0.2742 -0.2910 -0.3934 0.2711 0.2515 -0.2289 0.2205 -0.2134 -0.3900 -0.2631 -0.4582 -0.2530 0.3178 0.3850 -0.3241 0.4033 -0.1918 0.2745 0.2316 0.2060 -0.1517 -0.2474 0.3742 0.3809 0.3560 0.3524 -0.2147 0.2500 -0.1919 -0.1841 -0.2182 -0.2773 -0.3202 -0.2608 0.3923 -0.4617 -0.1659 -0.3115 -0.1893 -0.3127 -0.3204 -0.2147 -0.2333 0.2272 0.2308 0.3016 -0.3800 0.3886 -0.2594 -0.2761 0.3287 0.3064 0.2284 0.3847 0.1850 -0.2354 -0.2771 0.3315 -0.1875 -0.2150 -0.2188 0.2226 -0.3129 0.2143 -0.3106 -0.4221 -0.3300 0.2348 0.3278 0.2453 0.2658 0.4237 0.3314 0.1843 -0.3468 -0.3907 -0.2234 -0.2542 -0.2265 -0.3541 -0.4437 0.3811 0.2771 -0.2179 -0.2428 0.2557 0.4411 0.3181 -0.2261 0.3126 0.2251 -0.3263 -0.2944 0.3663 -0.2665 0.3841 -0.4239 -0.2453 -0.2539 -0.2232 0.1945 0.3135 0.2487 -0.1888 -0.3235 -0.2546 -0.2955 0.2342 -0.3557 0.4045 0.3540 -0.2920 0.2718 0.4204 0.2884 -0.2435 0.2485 -0.2398 0.3827 0.2857 -0.4198 -0.3219 -0.2838 0.1889 0.3391 -0.2464 0.2995 0.3161 -0.3397 0.3409 -0.3575 0.3269 0.2207 -0.4516 -0.3244 -0.3099 0.3203 -0.2839 0.2133 0.3415 -0.3600 0.2707 0.2521 0.2208 0.3006 0.3321 0.3198 0.3200 0.2098 -0.4237 -0.2898 0.2318 0.3965 -0.1937 -0.3709 0.1995 0.2067 -0.3523 -0.2994 -0.3180 -0.2857 -0.3038 -0.3878 0.3184 0.3127 -0.1993 0.3229 0.3195 -0.2325 0.3536 -0.2512 0.2566 -0.2087 0.2558 -0.3711 0.2791 0.3702 0.4285 -0.2901 0.2389 0.3602 0.2961 0.4069 -0.3041 -0.3274 -0.4381 -0.2489 -0.2752 -0.2310 -0.2155 0.2378 0.3040 0.3354 0.2372 0.3171 -0.2376 0.2709 -0.2660 0.2028 0.3753 0.4656 0.3362 -0.3214 -0.2248 -0.2584 0.2228 -0.1911 -0.2172" HIT_INDICES="729 1128 6392 6500 7374 8264 8805 9234 9724 10441 14801 15053 15421 15748 15890 15920 17751 18312 18384 18548 18788 20484 20589 21550 22918 25925 26635 27395 27463 30470 30496 31830 32037 35086 36368 36697 39154 40660 41660 42143 43179 43530 43971 47387 47665 47695 48110 48340 49281 50317 50516 51987 52436 54038 54779" ES_PROFILE="0.0441 0.0883 0.0208 0.0464 0.0563 0.0642 0.0776 0.0924 0.1053 0.1131 0.0486 0.0583 0.0653 0.0727 0.0832 0.0957 0.0732 0.0730 0.0815 0.0881 0.0931 0.0697 0.0750 0.0636 0.0431 -0.0101 -0.0222 -0.0358 -0.0369 -0.0913 -0.0916 -0.1147 -0.1172 -0.1679 -0.1850 -0.1845 -0.2190 -0.2342 -0.2386 -0.2330 -0.2358 -0.2255 -0.2162 -0.2542 -0.2346 -0.2106 -0.1924 -0.1703 -0.1586 -0.1454 -0.1162 -0.1038 -0.0705 -0.0447 0.0088" RANK_AT_ES="47386.0000" RANK_SCORE_AT_ES="-0.1189"/>
  <DTG RANKED_LIST="SLC12A2.SLC12A2.cls#h_versus_l.rnk" TEMPLATE="SLC12A2.cls" GENESET="gene_sets.gmt#KEGG_ARACHIDONIC_ACID_METABOLISM" ES="-0.2562" NES="-0.9564" NP="0.5019" FDR="0.6597" FWER="1.0000" RND_ES="0.1949 0.4670 0.4446 -0.3045 -0.2587 -0.2394 -0.2963 0.2526 0.2344 -0.3485 -0.2652 0.2518 0.2477 -0.2328 0.2380 -0.2302 -0.1937 -0.2971 -0.2538 0.1841 0.2242 -0.2779 -0.2103 -0.2328 0.2936 0.2695 -0.2047 0.2601 -0.2610 0.3071 0.2845 0.3137 0.3559 0.2303 0.2551 0.2193 -0.3015 -0.3793 0.3399 0.2353 -0.2159 -0.2288 0.1873 0.2940 0.2175 0.1981 -0.2544 -0.3176 -0.2502 -0.4367 -0.2937 -0.2324 -0.2945 0.2290 -0.1997 0.3905 -0.3149 0.3121 -0.2548 -0.2464 -0.2637 -0.1971 -0.2935 0.3155 0.2234 -0.2073 0.3750 -0.2867 -0.2541 -0.2232 0.2853 -0.2764 0.2383 -0.2246 0.2386 0.2245 0.2274 0.2315 -0.2598 0.3636 0.3487 -0.2495 -0.2772 0.2198 0.2167 -0.2257 -0.2350 -0.2293 0.2674 -0.2863 -0.2441 0.2730 -0.2329 0.3038 0.2852 -0.2739 0.2872 -0.2619 0.2370 0.2376 -0.2430 -0.2089 -0.3003 0.2216 -0.2765 0.3221 -0.2396 0.2372 -0.3086 0.3279 0.2196 0.2611 -0.3119 -0.2086 0.2371 -0.3289 -0.2392 0.1999 0.2444 -0.2439 -0.2423 -0.2849 -0.3480 -0.2330 -0.2635 0.2345 0.2480 -0.2253 -0.2732 -0.2975 0.4598 0.2607 -0.2670 -0.2540 0.2921 0.2190 0.2930 0.3330 -0.2994 -0.2792 0.2422 -0.3499 0.3128 -0.2984 -0.3206 -0.4304 0.2380 -0.2497 -0.2228 0.1850 -0.2152 0.3547 -0.2387 -0.5044 -0.3196 -0.3727 -0.3142 -0.2260 -0.2589 -0.2926 0.3306 0.2501 -0.2443 0.2615 0.2544 0.3295 -0.2831 -0.2045 -0.3323 -0.2980 0.2786 0.2676 0.3183 0.2563 -0.3447 0.2370 0.3758 -0.2442 -0.2441 -0.1754 0.2592 0.2446 0.2616 -0.2733 -0.1958 -0.2214 0.2624 -0.2567 -0.2930 0.2378 0.3202 0.3411 0.2994 0.3247 -0.3227 -0.2698 0.2308 -0.2128 0.2792 -0.2624 -0.3588 0.2830 -0.3177 -0.2674 -0.2242 -0.2111 -0.2395 0.2998 0.2130 -0.2655 0.3019 0.3288 0.2682 0.2078 -0.2925 -0.2977 0.2418 -0.2734 0.2163 -0.2368 0.2501 -0.4291 0.2261 -0.3519 0.2023 0.2495 0.2948 -0.3546 0.2080 0.2877 -0.2874 0.2905 0.3203 0.2294 0.3835 -0.3015 0.2766 0.2708 0.3325 -0.2715 -0.2319 0.1886 -0.4225 -0.2557 -0.3388 -0.2762 0.2445 -0.2858 -0.2073 -0.2500 0.2761 0.3705 0.3278 -0.3147 -0.2029 -0.2102 0.2066 -0.2022 0.3020 -0.2184 0.2809 0.2429 -0.2811 -0.3326 -0.2184 0.2236 0.3480 -0.2536 0.2915 -0.1919 0.3148 -0.3345 0.2543 -0.2064 -0.2675 0.2668 -0.2774 -0.2468 -0.2223 0.2170 -0.2833 -0.2593 0.4134 0.1982 -0.3670 -0.2788 -0.2691 -0.2258 0.4241 0.3632 0.2936 -0.3306 0.1991 -0.2527 0.2344 -0.2998 -0.3118 -0.2389 0.2620 -0.2234 -0.2182 -0.2794 -0.4165 -0.2742 0.2545 0.2559 -0.2545 0.3724 -0.1982 -0.3207 -0.2371 0.3809 -0.2845 0.1977 -0.2658 0.2155 0.3103 0.3035 0.2029 0.3390 -0.1837 -0.2463 -0.2014 0.2472 0.3191 -0.2008 -0.2739 -0.3863 0.2023 -0.2181 -0.2947 -0.2158 0.3268 -0.3544 0.2617 -0.2098 0.1931 -0.2498 -0.3220 -0.2123 -0.3446 -0.2817 0.2542 0.2839 0.2801 -0.2271 0.2979 -0.2904 0.2400 -0.2462 -0.1909 -0.2104 -0.2503 -0.2812 0.2251 0.3695 0.2699 -0.2208 -0.2960 0.3118 0.2424 0.3986 0.3113 0.2598 -0.2353 0.3131 0.2239 0.2540 -0.4194 -0.2764 -0.2547 0.2347 0.2682 -0.3029 0.3236 -0.2428 0.2777 0.2082 0.1985 0.3156 0.2782 0.3117 -0.2283 -0.2420 0.2484 0.2915 0.1893 0.3010 0.2974 -0.2692 -0.4654 0.3717 0.4243 0.3264 -0.2709 -0.2294 0.2554 0.2959 -0.2427 0.2148 0.2140 -0.2144 0.2442 -0.2470 0.2214 -0.2306 0.2558 0.2428 -0.1732 -0.2868 0.3370 0.1960 -0.2457 -0.3103 -0.2119 0.2904 0.2818 -0.2743 -0.2531 0.3754 0.2210 0.3382 0.2228 -0.2428 0.2883 -0.2216 -0.2195 -0.2026 -0.2195 -0.2661 -0.1768 0.3209 -0.3146 0.3870 -0.2447 0.2907 0.3915 -0.2416 0.2291 0.3209 -0.2596 -0.2158 0.3554 0.2048 0.3257 0.2479 0.2396 0.2379 -0.3109 -0.4086 -0.1927 -0.2124 0.2038 0.2669 -0.2472 0.3189 0.3658 -0.2189 -0.2765 -0.2436 -0.3631 -0.2268 0.4229 0.2147 -0.2017 0.3181 -0.2085 0.3007 -0.2704 0.2851 -0.4153 -0.3316 0.2413 -0.2736 0.2898 0.2437 -0.3091 0.2390 -0.2077 0.2254 0.2493 -0.2521 0.2714 0.2582 0.3690 -0.2369 -0.3461 -0.2564 0.2248 -0.3346 0.4016 -0.3209 0.2981 -0.2244 -0.2341 -0.2279 -0.3372 -0.2099 0.2558 0.3347" HIT_INDICES="1545 2286 2657 2660 3473 4014 6229 7646 8439 10347 10644 11933 13245 14730 14842 14875 15338 15355 15996 16331 16611 17582 18580 19157 19464 19680 21345 22043 23343 24170 27135 34359 34385 35532 36412 38587 39623 41129 42385 42843 43872 44075 44347 44614 45869 47785 49134 49281 49310 49429 50122 50229 50510 50553 50724 53583 53660 54461" ES_PROFILE="0.0110 0.0322 0.0585 0.0914 0.1067 0.1254 0.1087 0.1040 0.1095 0.0923 0.1039 0.0961 0.0863 0.0715 0.0815 0.0929 0.0961 0.1073 0.1064 0.1108 0.1159 0.1074 0.0973 0.0942 0.0957 0.0987 0.0737 0.0656 0.0452 0.0327 -0.0207 -0.1485 -0.1460 -0.1626 -0.1734 -0.2052 -0.2151 -0.2317 -0.2422 -0.2376 -0.2419 -0.2310 -0.2209 -0.2103 -0.2158 -0.2298 -0.2308 -0.2095 -0.1861 -0.1640 -0.1506 -0.1262 -0.1040 -0.0774 -0.0527 -0.0626 -0.0216 0.0146" RANK_AT_ES="43871.0000" RANK_SCORE_AT_ES="-0.0856"/>
  <DTG RANKED_LIST="SLC12A2.SLC12A2.cls#h_versus_l.rnk" TEMPLATE="SLC12A2.cls" GENESET="gene_sets.gmt#KEGG_ALPHA_LINOLENIC_ACID_METABOLISM" ES="-0.3313" NES="-0.9446" NP="0.5100" FDR="0.6683" FWER="1.0000" RND_ES="0.2274 0.2699 0.5915 -0.2925 -0.2730 0.2598 -0.2445 -0.3270 0.1785 -0.3959 -0.2722 0.4227 0.3180 -0.3517 -0.2973 -0.4687 -0.3414 0.3484 -0.3259 0.1690 0.4607 0.3526 -0.3327 -0.2884 -0.3568 -0.3149 0.2300 0.4006 -0.4548 0.3090 0.5715 0.2417 0.4214 -0.2773 0.3541 -0.3068 -0.3803 -0.3151 0.2582 -0.3127 -0.2891 -0.4804 0.2255 -0.2882 0.4284 0.3691 -0.2976 -0.3576 -0.2643 -0.5592 -0.2768 0.2896 -0.2705 0.3811 -0.2403 0.2849 -0.2846 0.2541 -0.3068 -0.3804 0.2911 0.2377 -0.2268 0.2486 0.3829 -0.3690 0.2854 -0.4270 0.3275 -0.2772 0.3004 0.4173 -0.3119 0.2620 0.3403 -0.4148 0.4294 -0.3132 -0.4855 -0.3051 -0.2930 -0.3208 0.4287 0.2176 -0.2321 0.3553 -0.3672 -0.2613 -0.3781 -0.3109 -0.3733 -0.2281 -0.3540 -0.2070 0.2867 -0.3459 0.3759 0.4349 0.4581 0.4652 -0.3994 0.2547 -0.5366 -0.3102 -0.4619 0.2325 0.5057 0.5140 -0.3327 0.2335 -0.5332 -0.3206 0.2025 -0.3550 -0.2217 -0.5092 -0.3336 0.3893 0.3510 -0.5684 -0.3330 -0.3551 -0.5207 -0.2719 -0.3449 0.2872 0.2242 -0.3849 -0.3628 -0.2789 0.4975 0.3289 0.3048 -0.3554 -0.1529 0.3779 -0.4410 0.4194 -0.4571 0.2079 0.2481 0.2294 0.4345 -0.3410 -0.3313 -0.3222 -0.4608 0.4301 -0.3040 -0.2803 0.3436 0.2190 -0.4555 -0.5478 0.3162 -0.5594 0.3576 -0.3351 -0.3381 0.2638 -0.4050 0.3194 0.2590 0.3232 0.3140 -0.2436 -0.5337 0.2337 -0.2955 -0.2878 -0.4368 0.3428 0.2479 -0.3739 -0.2644 0.3175 0.4827 -0.4095 0.3482 -0.3906 0.2715 0.2899 0.4617 -0.5476 -0.5251 0.2262 -0.2540 -0.3810 -0.2530 0.2791 0.3278 0.2214 -0.4334 0.5126 -0.4101 -0.4216 0.3227 -0.2302 0.4731 0.3672 -0.2571 0.2994 -0.5269 -0.2805 -0.3032 -0.3409 -0.3266 0.3075 0.3708 0.2220 -0.2375 0.4730 0.2349 0.2248 0.3355 -0.4075 -0.4876 -0.5306 -0.2267 -0.3211 0.4049 -0.4518 -0.3012 0.3646 0.4152 0.2863 -0.3495 -0.2496 0.2849 0.1933 -0.4083 0.2663 0.3699 -0.2612 0.3562 -0.3875 -0.5096 0.2829 0.3856 -0.2747 0.4359 0.3391 0.3625 0.2547 -0.3212 0.3277 0.3534 -0.3300 0.4532 0.2953 0.2883 0.3973 0.3657 -0.4645 0.2824 -0.5421 0.3511 -0.1872 0.4319 -0.4248 0.4402 0.2680 -0.2167 0.2820 -0.2264 -0.3707 -0.2325 0.4737 0.3400 0.3362 -0.4037 -0.4475 -0.3845 0.4964 -0.2597 0.4277 0.3021 0.1497 -0.4588 0.2896 -0.3366 -0.3261 0.6559 -0.3827 -0.4312 -0.2446 -0.4326 0.4267 0.4162 0.5404 -0.1852 0.3263 0.2687 -0.2570 0.3733 -0.4776 -0.3650 0.2546 -0.4579 0.3769 -0.2396 -0.4870 -0.3617 -0.3020 0.2805 0.2188 -0.2364 0.3843 -0.3430 -0.3001 0.2915 0.4238 0.3254 -0.2790 0.2941 -0.2891 -0.3063 0.3512 0.2899 -0.2874 0.4739 0.3137 -0.2021 0.3563 0.3682 -0.3596 -0.2589 -0.5951 -0.2783 -0.2692 0.2690 -0.2945 -0.2567 0.3165 0.4273 -0.3336 -0.3592 0.4319 0.2516 -0.3021 -0.3237 -0.2124 0.2655 0.3172 0.3254 0.2599 0.5075 -0.2799 0.4768 0.3007 0.3745 -0.3540 0.3443 0.3658 -0.2929 0.2884 0.2204 0.3053 0.2921 0.4004 0.4125 0.2778 -0.3471 0.4272 -0.4055 -0.2841 -0.2592 0.4325 -0.3927 -0.4889 -0.2626 -0.3034 -0.3650 0.2801 0.2738 -0.4983 -0.4164 0.2644 0.2307 0.4851 0.2540 0.4303 -0.3573 -0.6323 0.4180 0.4525 0.2790 0.3668 0.3476 -0.3128 -0.4170 0.4755 0.2279 0.3220 0.3850 -0.4652 0.2358 0.3361 -0.4062 0.2337 0.3088 -0.5107 0.3573 -0.3399 0.4274 0.2522 0.4046 0.4103 -0.3120 -0.3284 0.4168 -0.5080 -0.3080 -0.3516 0.2963 0.3742 -0.3230 -0.2413 -0.3732 0.2894 -0.2221 0.2554 0.2299 -0.3256 0.2486 0.5976 -0.3115 -0.1591 -0.4099 -0.3635 0.4015 0.3839 -0.3635 -0.2238 -0.3266 0.2394 0.3447 -0.4446 -0.5494 0.5358 0.2468 0.2587 0.2745 0.3136 -0.4020 -0.4279 0.4064 0.2296 -0.2890 -0.3576 0.4025 0.4414 0.4089 0.2332 0.2590 0.3017 -0.3050 0.2497 -0.4291 -0.4687 -0.4123 0.4422 0.3006 -0.3003 -0.2702 0.4355 -0.3075 0.3580 0.3230 0.2942 -0.1938 -0.4731 -0.3397 0.2100 -0.3181 -0.2309 -0.2904 0.3014 0.2614 -0.2740 0.4547 0.3280 0.3593 0.4589 -0.3657 -0.4739 -0.3654 -0.4889 0.2579 -0.4258 -0.2335 -0.2987 -0.4048 0.5099 -0.5942 -0.2392 -0.3031 0.3455 0.4464 -0.2863" HIT_INDICES="7646 10347 16331 17582 19157 19680 21467 35532 36412 38587 39623 41294 42385 42843 43373 43872 44347 50229 50553" ES_PROFILE="-0.0493 -0.0244 -0.0883 -0.0724 -0.0697 -0.0500 -0.0608 -0.2976 -0.2919 -0.2990 -0.2802 -0.2641 -0.2318 -0.1854 -0.1373 -0.0856 -0.0305 -0.0251 0.0853" RANK_AT_ES="38586.0000" RANK_SCORE_AT_ES="-0.0454"/>
  <DTG RANKED_LIST="SLC12A2.SLC12A2.cls#h_versus_l.rnk" TEMPLATE="SLC12A2.cls" GENESET="gene_sets.gmt#KEGG_CITRATE_CYCLE_TCA_CYCLE" ES="-0.3191" NES="-0.9231" NP="0.5185" FDR="0.6947" FWER="1.0000" RND_ES="-0.4070 -0.3963 0.4163 -0.2963 -0.2287 0.4358 -0.2527 0.5032 0.2973 0.4882 0.4498 -0.2765 0.5205 -0.4281 0.3289 -0.4006 0.3660 0.1959 -0.2560 -0.2784 -0.3749 0.4117 0.4191 0.6748 -0.3343 -0.4469 0.3477 0.5275 0.2242 0.4893 0.3205 -0.3010 -0.2990 0.3935 0.3529 -0.2492 -0.4192 0.2840 0.4193 -0.5062 0.2162 -0.4635 -0.2708 0.5435 -0.3390 -0.1434 -0.3252 0.5131 0.4106 0.6628 -0.2247 0.4206 -0.3379 0.2585 -0.1963 0.2293 -0.2634 -0.5600 0.1766 -0.3162 -0.2504 0.4167 -0.3098 0.4452 -0.4078 -0.6937 -0.3670 0.2941 -0.3266 -0.2131 0.3454 -0.3434 -0.6110 0.3469 -0.2916 -0.5134 -0.4027 0.3832 0.3921 -0.3650 -0.2639 -0.3441 -0.4445 0.2665 -0.3946 0.4582 0.4379 0.2628 0.2913 0.3354 -0.2230 -0.2476 0.2649 0.2649 -0.2954 0.3117 -0.2135 0.2418 -0.3865 -0.2424 0.4155 -0.2303 0.2576 0.6540 0.3719 0.4964 0.2913 -0.3557 0.2325 -0.4219 -0.2711 0.5621 0.2719 -0.2574 0.3195 0.4201 0.2723 0.2110 -0.1931 -0.1696 0.6629 0.4602 -0.3414 0.3738 -0.2419 0.5456 0.3334 0.3283 0.5405 0.6156 0.3234 0.2619 0.3536 -0.4489 -0.3991 0.4144 0.3450 -0.2679 -0.2059 0.4354 -0.4147 -0.5655 -0.3454 0.4870 -0.2329 0.2859 -0.3185 -0.3765 0.1303 0.3034 -0.5050 0.1877 0.2362 -0.2516 0.6049 -0.3095 -0.3126 0.4261 0.2716 0.5497 0.3563 0.3840 -0.2343 0.3930 0.2752 0.2526 0.4830 -0.3759 0.2714 -0.4219 0.3755 0.3247 0.4288 0.4496 0.5472 -0.2791 -0.5362 -0.2247 0.2812 -0.4931 -0.3363 0.3400 -0.5767 -0.3865 0.4856 -0.2110 0.3419 0.5834 -0.3720 0.2395 0.5702 -0.5404 0.6030 0.2789 -0.3029 0.1726 0.2148 0.4073 -0.4208 -0.2002 0.2689 -0.2573 -0.4227 0.4802 0.2138 0.2369 0.2905 0.4036 -0.3179 0.2432 -0.2051 0.3683 0.4855 -0.3482 -0.3805 0.3388 -0.4589 0.5282 -0.3526 -0.2309 -0.3521 -0.4527 -0.4262 -0.3573 -0.3062 0.2908 -0.2732 0.3683 0.6165 -0.2688 -0.5691 -0.6936 -0.2439 0.5520 0.2598 -0.3378 -0.2053 -0.4605 -0.3731 0.2784 -0.3514 0.3555 0.3538 -0.6157 0.3979 -0.5562 -0.1987 -0.5007 -0.2419 -0.2408 0.4065 -0.2206 -0.3471 -0.4751 -0.2246 -0.3532 -0.5428 0.2385 -0.3121 -0.2787 0.3390 -0.3064 0.4903 -0.2174 -0.3772 -0.2501 0.3112 -0.4827 0.5448 -0.3076 0.4295 0.5044 0.2715 0.3700 -0.2729 0.4753 0.2295 -0.3391 0.4288 -0.2767 0.6763 0.4773 -0.2837 0.3174 0.2327 0.2857 -0.3203 -0.3351 0.3608 -0.2838 0.3318 0.3928 0.4013 -0.4225 -0.2563 0.2971 0.5192 -0.3964 0.2575 0.4365 -0.2102 0.4694 0.3140 0.2502 -0.4992 0.3469 -0.2491 0.6307 -0.2511 -0.3063 0.4532 0.2290 0.2132 0.5333 -0.6797 -0.2776 0.2702 -0.3393 0.5865 0.4774 0.2338 0.3550 0.1931 -0.3509 -0.1895 0.5593 0.2028 -0.3091 0.2598 -0.4539 -0.2405 -0.2075 0.3337 -0.2772 -0.4211 0.3131 -0.5073 0.2992 -0.3104 -0.2130 0.4002 -0.5850 0.6094 0.4488 -0.4245 0.2776 0.2464 -0.3323 -0.3573 -0.3683 -0.2851 -0.2863 0.5370 0.5019 -0.2960 0.3842 -0.3208 0.6000 -0.4095 -0.5156 -0.1885 -0.2622 -0.4539 -0.3427 -0.2886 -0.3392 -0.1966 0.3409 0.5380 0.3545 0.4599 -0.4652 -0.4570 -0.3558 -0.5642 0.6947 0.4933 -0.2635 -0.4900 -0.2496 -0.3046 0.5437 0.2276 0.3298 0.5099 -0.3124 0.3091 -0.2639 -0.3233 0.7020 0.5456 -0.3936 -0.2280 0.5449 -0.2561 0.3993 0.2550 0.2136 -0.3018 0.2182 -0.3050 -0.2787 0.2679 -0.1803 -0.3028 0.5632 0.2673 0.3506 0.2243 -0.4881 0.2510 0.2380 0.3887 0.3495 0.2499 0.3953 -0.4897 0.4330 0.5163 0.2739 -0.2177 0.3923 0.3564 -0.3552 0.5056 0.4115 0.2847 -0.2716 0.2525 0.2480 -0.3244 -0.4419 -0.4900 -0.2265 0.4024 -0.3375 -0.2052 0.6097 0.4458 0.2220 -0.3065 0.2851 0.2422 -0.3857 0.2789 -0.2464 0.4724 0.3091 -0.3366 0.2902 -0.2343 -0.2808 0.2320 -0.5706 0.2269 -0.3125 -0.2038 -0.4273 -0.2369 0.5214 0.5304 0.2520 -0.2005 -0.6227 0.3057 -0.2858 0.3998 -0.5531 -0.5270 0.3821 -0.4077 0.3324 0.5848 -0.2955 0.5103 -0.3708 0.2789 0.3915 0.6076 -0.3820 -0.4463 0.5488 -0.2233 -0.5973 -0.4851 -0.2928 0.2124 0.2171 0.3018 0.4400 0.2201 0.3037 -0.5188 -0.1823 -0.3449 -0.3550 0.5222 0.3518 -0.3555 -0.3400" HIT_INDICES="1497 1578 4276 4476 5050 6618 7349 15069 15354 18371 23907 24184 33089 35735 36793 39070 40424 41581 42738 43213 44950 46663 48961 49448 50106 50965 52021 52511 53311 54513" ES_PROFILE="0.0384 0.1015 0.0988 0.1404 0.1728 0.1823 0.2046 0.0845 0.0984 0.0574 -0.0384 -0.0393 -0.1975 -0.2381 -0.2480 -0.2757 -0.2839 -0.2861 -0.2859 -0.2723 -0.2773 -0.2775 -0.2807 -0.2492 -0.2180 -0.1859 -0.1507 -0.1017 -0.0503 0.0136" RANK_AT_ES="48960.0000" RANK_SCORE_AT_ES="-0.1384"/>
  <DTG RANKED_LIST="SLC12A2.SLC12A2.cls#h_versus_l.rnk" TEMPLATE="SLC12A2.cls" GENESET="gene_sets.gmt#KEGG_GLYCOLYSIS_GLUCONEOGENESIS" ES="-0.2660" NES="-0.9198" NP="0.5316" FDR="0.6890" FWER="1.0000" RND_ES="0.2704 0.1887 -0.2460 -0.4402 -0.2976 0.2474 -0.2874 0.3299 -0.3892 0.2706 0.3493 0.3466 0.2556 0.2895 -0.3498 -0.2214 0.3522 0.2449 0.2046 0.2159 -0.2981 -0.3478 -0.2941 0.4604 0.2972 -0.3410 -0.2393 0.4989 0.2372 0.3048 -0.4005 -0.2222 -0.2470 0.4742 0.3222 -0.2558 0.2060 0.2883 0.2109 -0.3827 0.2845 0.2029 0.2501 0.2868 0.2352 -0.2391 -0.2773 0.2196 -0.4595 0.4011 0.1678 -0.2805 -0.1889 -0.1704 0.3115 0.2129 -0.4467 -0.2873 -0.2019 0.3060 -0.2228 0.4716 0.2789 0.3995 -0.2564 -0.4877 0.2488 0.3420 -0.3896 0.3626 0.3002 0.2730 -0.2841 0.1987 0.2399 -0.4080 -0.3985 -0.2749 0.2295 -0.2702 -0.2757 -0.3571 -0.2785 0.2473 -0.3443 0.2277 0.3469 0.4300 0.3802 0.2085 0.3207 -0.3872 -0.2831 -0.3823 0.3353 0.4185 0.2380 0.3293 -0.2256 -0.2482 0.2467 0.3439 -0.2501 0.4050 0.2940 -0.2021 0.2989 0.3686 0.2537 -0.4006 -0.3039 0.5713 0.3039 0.1838 0.4374 -0.3543 -0.2526 0.3439 -0.2081 -0.4050 0.4583 0.3275 -0.2370 0.3357 -0.2294 0.3307 -0.2770 0.2797 -0.3065 -0.3315 0.2725 0.3731 -0.2438 0.2761 -0.3058 -0.2458 0.3404 -0.1967 -0.2628 0.3913 -0.2075 -0.3351 -0.2017 0.2951 0.2108 0.3649 0.2076 -0.3236 0.3782 -0.3308 0.2027 -0.3322 0.1928 0.2585 -0.2159 0.3111 0.1982 0.2584 -0.3002 0.2066 -0.2309 0.2748 -0.4025 0.2479 0.3044 0.3477 0.4268 -0.4359 0.3002 0.2945 -0.2798 0.2548 0.5031 0.4778 0.3537 -0.3371 0.2170 -0.1714 0.3673 0.3355 0.3352 0.3226 -0.2099 -0.2635 -0.2917 -0.2881 0.4894 0.3753 -0.2564 0.3078 0.3587 -0.2541 0.3988 0.2828 -0.2961 -0.2296 -0.4476 -0.2536 -0.3579 -0.2622 -0.1967 -0.3572 -0.2184 0.2742 -0.3648 0.2204 -0.2420 0.2316 0.2492 -0.2325 0.3424 0.3063 -0.2684 -0.2364 0.2467 0.2099 -0.2299 -0.3606 -0.2700 0.2916 0.2052 0.3078 -0.2859 -0.1987 -0.1854 0.2908 -0.2960 0.2982 0.4157 0.3620 -0.2026 -0.4233 -0.3599 0.3552 0.2350 0.2032 0.3204 0.2070 -0.4610 -0.2935 -0.2411 -0.2310 0.2276 -0.4292 0.3956 -0.2168 0.2619 -0.3523 0.2751 0.2235 -0.2449 0.2868 0.3648 0.3157 -0.2657 -0.3416 -0.3115 0.2338 -0.3261 0.2325 -0.2349 -0.2029 0.2794 0.3106 -0.3024 -0.1975 -0.2846 -0.3495 0.3357 -0.2369 0.3432 0.3169 0.2284 0.3390 0.2318 0.4118 0.2661 0.2178 0.2387 -0.2643 0.2575 0.1892 0.2164 0.2202 0.5261 0.4618 -0.2836 -0.4129 0.2124 -0.3565 -0.3363 0.3845 0.3441 -0.3658 -0.2205 -0.3788 -0.2361 -0.3249 -0.2504 -0.1995 0.3101 -0.3345 0.3164 -0.3692 -0.2504 0.3184 -0.2023 0.4218 -0.1688 0.2196 0.2438 -0.3201 0.2247 0.2112 -0.2598 -0.2822 0.2625 -0.2275 0.2719 0.3023 -0.2242 -0.2267 -0.4497 0.3777 -0.2618 0.2938 0.4878 -0.2037 0.3621 -0.2238 -0.2599 -0.2530 0.2701 -0.4369 -0.3559 0.2892 -0.2838 0.4748 -0.3261 -0.2413 0.3253 -0.3264 0.2938 -0.2442 -0.4424 0.3009 0.2313 -0.4571 0.2380 0.2065 0.3505 -0.3209 0.2180 0.5236 -0.3392 0.1873 0.3925 -0.2031 -0.2142 -0.4980 -0.2102 -0.2106 -0.3208 0.2947 0.3410 0.2054 -0.2312 0.4222 0.2722 0.3222 -0.3468 0.2243 0.3519 -0.2633 0.2006 0.3218 0.3809 0.3475 -0.3112 0.2379 0.3740 -0.2140 -0.3299 0.2123 -0.3506 -0.3088 0.3524 -0.1793 0.3835 0.2219 -0.2381 -0.3737 0.4489 -0.2997 -0.4473 0.2176 -0.3903 -0.2918 -0.2293 0.1547 0.2098 0.4668 0.2101 -0.3195 0.1702 0.4118 -0.2487 -0.2846 0.2731 -0.2837 -0.2447 -0.2316 0.3906 -0.3492 0.2938 -0.2059 -0.2518 0.3915 0.3615 0.3233 0.2896 -0.2696 -0.2296 0.1967 0.4103 0.3026 0.2669 0.2755 0.3084 -0.1998 -0.2254 -0.3723 -0.3714 -0.2068 -0.2322 -0.2145 0.2623 0.3012 0.2841 -0.4039 -0.2639 -0.2592 -0.2062 0.2276 0.5303 0.3315 0.3305 0.2824 -0.2783 -0.3238 -0.3217 -0.2822 0.4044 0.2462 -0.2237 -0.2601 0.2759 0.2327 -0.1975 0.3885 0.4289 0.2285 0.1987 -0.3299 -0.1930 0.2006 0.3577 -0.2835 -0.3046 0.2838 -0.1945 0.3089 0.3658 0.2699 0.2190 -0.1962 0.2206 -0.3209 0.2905 0.2067 -0.2554 0.3014 -0.2498 -0.3777 -0.2944 -0.1747 0.2507 0.2139 -0.4227 -0.2324 0.2746 0.4510 -0.4337 0.3471 -0.3319 -0.2067 -0.2603 -0.2927 -0.2024 -0.2608" HIT_INDICES="318 500 2585 3193 3919 4289 4594 4627 6124 6845 8310 9335 9353 9643 10415 10927 11468 11645 11679 11962 13091 15069 16013 16414 16775 18128 20117 28994 33089 34893 35735 36338 36405 36793 36999 39070 39913 40150 41009 41581 41732 43213 45079 45579 45876 47046 47738 48489 49330 50052 50228 50665 50823 51404 51877 52154 52767 53458 53637 54188 54281" ES_PROFILE="0.0399 0.0787 0.0680 0.0822 0.0924 0.1082 0.1245 0.1457 0.1378 0.1429 0.1326 0.1291 0.1439 0.1534 0.1535 0.1578 0.1611 0.1707 0.1829 0.1904 0.1814 0.1551 0.1468 0.1480 0.1495 0.1319 0.1011 -0.0597 -0.1323 -0.1621 -0.1738 -0.1807 -0.1777 -0.1803 -0.1793 -0.2102 -0.2180 -0.2146 -0.2216 -0.2228 -0.2162 -0.2322 -0.2529 -0.2483 -0.2396 -0.2452 -0.2410 -0.2366 -0.2324 -0.2244 -0.2062 -0.1916 -0.1716 -0.1575 -0.1400 -0.1181 -0.0999 -0.0792 -0.0482 -0.0197 0.0179" RANK_AT_ES="45078.0000" RANK_SCORE_AT_ES="-0.0965"/>
  <DTG RANKED_LIST="SLC12A2.SLC12A2.cls#h_versus_l.rnk" TEMPLATE="SLC12A2.cls" GENESET="gene_sets.gmt#KEGG_STEROID_BIOSYNTHESIS" ES="-0.3654" NES="-0.9192" NP="0.5397" FDR="0.6782" FWER="1.0000" RND_ES="0.2470 0.2705 0.5335 -0.3102 -0.5540 -0.1579 0.2832 -0.3381 0.3867 0.4367 0.4687 -0.1779 0.3637 -0.5003 0.2662 -0.5402 0.6015 0.2376 -0.3977 -0.4473 -0.4543 0.3166 0.2780 -0.5576 0.3968 0.2847 0.2163 -0.2436 -0.5799 0.4817 0.2536 0.3141 0.2983 -0.6100 -0.2891 0.3170 -0.3158 -0.4472 0.4762 -0.2559 0.2428 -0.5608 0.2590 0.4069 -0.3040 -0.2640 -0.2996 0.5831 -0.2442 0.4008 -0.4767 -0.3684 -0.4757 0.2680 0.3324 -0.3322 0.2462 -0.6128 0.5100 -0.4298 0.2595 0.4580 0.5347 0.3312 0.3029 -0.6244 -0.4681 -0.3041 -0.4992 0.5171 0.2953 0.1921 -0.5688 0.5573 0.4993 -0.3340 -0.2201 0.6519 -0.5456 -0.2800 -0.3800 0.2594 0.2376 -0.2872 -0.5140 0.2742 0.5235 0.5234 0.2926 0.3247 -0.4410 0.6553 -0.5756 -0.4490 -0.2462 0.4629 -0.3204 0.5596 -0.2838 0.4332 -0.5398 -0.2040 -0.3077 0.6147 -0.3708 0.3330 -0.2974 0.3179 0.3246 -0.2392 -0.5350 0.4674 0.4775 -0.3467 -0.2535 -0.4362 0.2656 0.4303 -0.3533 0.2610 -0.3532 0.3792 -0.3181 -0.2872 -0.3604 -0.3069 -0.3539 -0.3013 0.5759 0.2479 -0.3973 -0.3910 -0.3708 -0.5448 0.4269 0.3339 -0.5263 0.7066 -0.4023 0.3965 0.2114 -0.3280 0.3907 0.4385 -0.2783 0.2921 -0.5444 0.3594 0.3305 -0.3675 -0.2171 -0.6686 0.3213 0.2639 0.4081 -0.3464 0.3661 -0.5631 0.3561 0.3514 -0.4926 -0.3370 -0.3728 0.3842 -0.2804 -0.4330 0.4252 -0.4838 -0.3384 -0.4758 -0.5347 0.3617 -0.2425 0.3408 -0.2359 -0.3514 0.2868 0.2430 0.4002 0.2686 0.4946 0.5583 0.3270 -0.3702 -0.3607 0.3629 0.7101 0.3211 -0.4429 0.2946 0.5147 0.4258 0.3537 0.2594 0.3019 0.5652 -0.4175 -0.4561 0.3056 0.4917 -0.4285 0.4005 -0.6260 0.2836 -0.4666 -0.3254 0.3644 0.5155 -0.4581 -0.2625 0.3869 -0.4804 0.4405 -0.4203 0.2896 -0.3817 -0.5986 -0.5990 0.2325 -0.2997 0.2557 0.2281 -0.4974 0.3963 -0.3963 -0.5092 -0.2624 0.3591 0.3365 0.3141 -0.2261 -0.4161 -0.5524 0.3185 -0.2861 0.2746 0.6380 -0.2436 -0.7112 -0.3520 0.4401 0.4162 0.3325 0.4864 -0.3475 -0.5745 0.3858 0.6020 0.6144 0.2725 0.3854 0.6456 0.4491 -0.4125 -0.2591 -0.3467 -0.2874 0.2693 -0.4857 -0.5044 0.4096 -0.5230 0.2166 -0.4028 0.4811 -0.3132 -0.2961 -0.3021 0.4438 -0.5807 0.2851 0.3755 -0.4773 0.2733 -0.2498 -0.4039 -0.5017 -0.3076 0.3822 0.3049 -0.4002 -0.2938 0.4532 0.4250 0.2813 0.3693 -0.4082 -0.2689 0.4517 -0.2527 -0.3079 -0.3556 0.4859 -0.6412 0.4637 0.2712 0.2913 -0.4684 -0.5380 0.4684 0.2847 -0.2594 -0.3283 -0.4069 0.2831 0.3293 -0.4836 0.4708 0.4374 -0.3028 0.5132 -0.3015 -0.4550 0.4645 -0.4224 0.2472 -0.5457 -0.2257 -0.2932 -0.3105 0.4448 -0.2513 0.3194 0.2866 0.3561 0.2630 -0.4168 -0.5256 0.4852 -0.5540 -0.3019 0.4824 0.2809 -0.4246 -0.2908 -0.3367 -0.4817 0.6886 -0.3895 -0.6758 0.3305 -0.3795 0.4779 -0.4085 -0.2485 0.2902 0.2790 -0.5118 -0.3485 0.1513 0.2888 0.2889 0.5086 0.5592 -0.7245 0.3546 0.7038 0.2627 -0.5507 0.3357 0.5400 -0.2287 -0.4200 -0.4443 0.3971 -0.2562 0.5267 0.4926 -0.2938 -0.1920 0.2955 -0.3535 -0.3727 -0.3753 -0.2716 0.1671 0.4438 0.3460 -0.2926 0.5174 -0.5057 -0.4128 0.2799 0.2165 -0.3046 0.3123 0.2378 -0.3271 0.4242 -0.2880 0.5269 0.2079 0.4309 -0.5007 -0.3606 -0.2671 -0.3369 0.3036 0.5361 0.2479 -0.6180 -0.3628 0.5688 0.2728 -0.4442 0.3310 0.3458 -0.4466 0.5052 -0.4592 0.5160 0.3599 0.3056 -0.4011 -0.5768 -0.3029 -0.3093 0.4867 -0.3311 -0.3925 -0.3507 0.2661 -0.3872 0.4302 0.3437 0.5517 0.3139 0.2870 0.4110 -0.4234 0.2315 -0.3528 -0.5807 -0.4246 -0.4252 0.2444 -0.5406 0.4096 -0.3956 0.5379 -0.3635 0.2736 0.3204 -0.4050 0.3078 -0.4680 0.3831 -0.3299 0.3850 0.1767 -0.3940 -0.2877 -0.3201 -0.3377 -0.4668 -0.2951 0.2894 -0.3852 -0.5441 -0.3902 -0.3015 0.6597 0.5196 -0.7314 0.4457 0.3745 0.3464 -0.3193 -0.4249 -0.2929 0.4491 0.2660 0.3536 0.2044 -0.3632 0.2679 -0.2423 -0.4788 0.2618 0.2728 0.3469 0.3752 -0.4254 -0.3024 -0.4985 -0.3088 0.1985 -0.6671 -0.5948 -0.2400 -0.4389 -0.2921 -0.5817 0.4403 0.2680 -0.4790 0.3668 -0.3582 0.4732 -0.4313" HIT_INDICES="795 1336 9224 11640 11735 12101 20735 20811 21891 25740 41636 48839 50083 52436 53104 54227" ES_PROFILE="0.1191 0.2254 0.1361 0.1375 0.1806 0.2175 0.0779 0.0929 0.0867 0.0204 -0.2351 -0.3002 -0.2490 -0.1933 -0.0967 0.0188" RANK_AT_ES="48838.0000" RANK_SCORE_AT_ES="-0.1370"/>
  <DTG RANKED_LIST="SLC12A2.SLC12A2.cls#h_versus_l.rnk" TEMPLATE="SLC12A2.cls" GENESET="gene_sets.gmt#KEGG_PRIMARY_BILE_ACID_BIOSYNTHESIS" ES="-0.3436" NES="-0.9123" NP="0.6066" FDR="0.6785" FWER="1.0000" RND_ES="0.3197 0.2700 0.3334 -0.6030 0.2352 -0.4667 0.2787 0.3515 -0.5929 0.2962 0.5867 0.3819 -0.3373 0.4617 -0.4195 0.2252 -0.3050 0.2460 -0.3097 0.3713 0.3687 -0.3578 -0.3881 0.3931 0.3029 0.4825 0.1958 0.3086 -0.2594 -0.2463 0.5401 -0.3658 -0.3642 0.4869 0.4631 -0.4453 0.3680 -0.3673 0.3086 0.4459 -0.3970 0.4177 -0.4619 0.1765 0.3717 0.4564 -0.3156 -0.3520 -0.4154 -0.5317 0.5499 0.2232 0.2809 -0.3081 -0.3875 0.5820 -0.6221 0.3875 -0.3628 -0.2185 -0.6292 0.4322 -0.3626 0.6403 -0.3409 -0.3775 0.4338 0.3474 -0.4340 0.4367 -0.2494 0.1941 0.4357 -0.2841 0.3174 -0.4832 -0.2855 -0.4520 -0.3543 -0.4459 0.3004 -0.3296 0.4774 -0.4170 0.5037 0.2535 -0.4447 -0.5200 0.5341 -0.4627 -0.2843 0.4996 -0.3974 0.4402 0.3360 -0.2459 0.5001 -0.4523 -0.2936 0.4196 -0.3975 0.5249 -0.5256 0.2872 0.3321 -0.4390 -0.1632 0.2718 -0.3874 0.3804 0.3194 -0.2029 -0.2590 -0.4197 0.4242 -0.4870 -0.4197 0.5156 -0.3607 -0.3199 0.2845 0.4496 0.3673 -0.2781 0.5935 0.2884 -0.4026 -0.3202 -0.2357 -0.2906 0.6554 0.4353 -0.6297 -0.3776 -0.3513 0.4031 0.2616 0.3325 -0.3301 0.4633 -0.4797 -0.5235 -0.3083 0.3762 0.4308 -0.5075 0.4560 0.1890 0.3108 -0.5734 -0.3845 0.4018 -0.2592 -0.2815 0.2141 -0.4566 -0.3481 0.3497 -0.1998 -0.3690 -0.3305 -0.2728 0.4451 0.5522 -0.2743 0.5252 0.3067 -0.5544 -0.3721 -0.2732 0.3995 0.2662 0.3571 0.4152 -0.2502 0.3439 0.2822 -0.4638 0.4017 0.4916 -0.3731 0.3091 0.3055 -0.3598 -0.3383 -0.4746 0.5744 -0.4466 0.3165 0.4813 0.5288 0.4752 0.5582 0.2132 -0.3771 -0.5997 0.5958 0.3604 -0.2472 -0.3639 -0.3681 0.4365 0.1568 0.4132 0.3211 -0.1787 -0.4928 -0.3583 0.4720 -0.3483 0.4124 0.6758 -0.3734 -0.2629 -0.5114 0.3222 -0.2575 -0.6682 -0.3218 0.3375 0.3920 -0.4151 0.3217 -0.5778 -0.2068 0.2408 -0.4332 -0.6108 0.4341 0.5268 -0.4966 -0.4010 0.3912 0.3229 -0.3332 -0.4592 -0.4202 0.2732 -0.3560 -0.4327 0.2743 -0.4484 -0.4755 -0.2583 0.2383 0.1930 -0.2666 -0.4577 -0.6190 -0.3357 0.4072 0.5105 0.7224 -0.3892 0.2512 -0.2237 -0.5850 0.4100 0.2282 0.3434 0.3334 0.6773 0.4209 -0.4131 -0.2516 0.2476 0.4515 -0.2840 0.4098 -0.3320 0.2421 -0.4821 0.5138 0.4796 -0.2861 -0.2793 -0.3444 0.2847 0.2839 0.5240 -0.2374 0.2719 0.2527 -0.1761 -0.3249 0.2241 -0.5270 -0.4231 0.3563 -0.2812 -0.4317 -0.3308 0.4264 -0.4402 0.3421 -0.5757 -0.4141 0.2469 0.3209 -0.4072 -0.4232 -0.3265 -0.4682 -0.3837 0.4565 0.3658 -0.3422 0.3471 -0.2372 0.3477 -0.3605 -0.4130 0.4710 -0.4037 0.3080 0.4837 0.5761 0.3526 0.3506 -0.1417 -0.3166 0.3501 -0.3581 0.4194 0.2432 0.3345 0.6558 -0.2919 0.5148 -0.4482 -0.3958 0.2690 -0.3618 -0.3795 -0.3774 0.3014 -0.2980 -0.3028 -0.3847 -0.1994 0.3350 -0.4253 0.3628 -0.3255 0.3540 0.4529 0.4673 -0.3037 0.3549 0.2233 0.5358 -0.2879 -0.3623 0.4785 -0.4110 0.6666 0.4813 0.2652 -0.3033 -0.2342 0.4697 0.5959 0.3507 0.4221 -0.4471 0.4502 -0.4902 -0.5034 -0.4522 0.1315 -0.3279 -0.5579 -0.3320 0.3639 0.2883 0.2261 -0.2741 -0.2226 0.3406 0.4895 -0.2282 0.5049 0.2549 0.4081 -0.3782 0.3937 0.3239 0.3072 -0.3956 -0.1965 -0.4509 0.3329 0.5268 0.3600 -0.3027 0.3894 -0.4225 -0.3524 -0.2928 0.3157 0.4326 0.2442 -0.2188 -0.4348 0.2459 -0.3221 -0.4221 0.3031 -0.2617 -0.2958 0.4019 0.3677 -0.3645 -0.5150 0.3177 -0.3574 0.3256 -0.2823 0.2563 0.4703 -0.5940 0.4593 -0.2600 -0.4548 0.5050 -0.3316 -0.2031 -0.2024 0.4294 -0.2089 -0.2553 -0.2707 -0.5006 0.3335 -0.2955 0.2199 0.2866 0.2759 0.3642 -0.3581 0.3686 -0.2963 0.4024 0.3991 0.5706 0.3695 0.2228 0.3455 -0.3598 0.3065 -0.4301 -0.3893 0.4295 -0.4046 -0.5177 0.2849 0.4090 0.3915 0.4826 0.4167 -0.2633 0.4268 0.4737 0.5950 -0.2725 0.5726 -0.5503 0.4731 -0.4759 0.5627 -0.5531 -0.4470 0.3182 -0.3291 0.3846 0.3633 -0.4054 -0.4804 0.3565 0.4247 0.2862 -0.4494 -0.4507 0.4913 0.2942 0.4007 -0.5060 0.2440 0.3319 -0.3573 0.3903 0.3712 0.5455 0.3463 -0.3848 0.4421 -0.2928 0.2795 -0.6508 -0.3440" HIT_INDICES="1851 6500 15053 17638 18066 18788 22986 24834 30433 32037 33504 40762 46522 48166 53094 53205" ES_PROFILE="0.1259 0.1404 0.0364 0.0283 0.0571 0.0773 0.0164 -0.0089 -0.1101 -0.1346 -0.1518 -0.2394 -0.2649 -0.2023 -0.1278 0.0373" RANK_AT_ES="46521.0000" RANK_SCORE_AT_ES="-0.1097"/>
  <DTG RANKED_LIST="SLC12A2.SLC12A2.cls#h_versus_l.rnk" TEMPLATE="SLC12A2.cls" GENESET="gene_sets.gmt#KEGG_ANTIGEN_PROCESSING_AND_PRESENTATION" ES="-0.3172" NES="-0.9122" NP="0.5519" FDR="0.6671" FWER="1.0000" RND_ES="0.2847 0.2001 0.1780 -0.3840 0.3318 -0.2187 -0.4472 -0.2023 -0.3077 -0.5870 0.2015 0.3668 0.5956 -0.2731 0.5765 0.2716 -0.2660 -0.5507 -0.3530 0.2109 0.2221 -0.2945 -0.2102 0.3065 0.6296 0.5882 -0.2244 -0.4347 -0.2996 0.2627 0.3717 -0.2411 -0.4388 -0.4384 0.3237 -0.4376 -0.2388 -0.5054 -0.4111 0.2666 0.3168 0.2155 -0.3108 0.4949 -0.3408 -0.2557 0.5639 0.3900 -0.2882 -0.3335 -0.3638 -0.2315 -0.4360 -0.3056 -0.2581 0.4209 -0.2850 0.2674 -0.3170 -0.2756 -0.3408 0.3238 0.2434 0.5868 -0.2888 0.2096 0.3517 0.3350 -0.6209 0.1752 0.5092 -0.2663 0.4779 0.4913 0.2977 -0.1519 -0.4836 -0.3105 0.1997 0.2361 0.3929 -0.3158 -0.3822 -0.5077 0.3976 -0.3696 -0.4017 -0.2387 0.5831 0.2966 0.3669 0.3320 -0.3802 0.2540 -0.2393 -0.4341 -0.4905 -0.2548 -0.2162 0.2058 0.2667 -0.3193 -0.2820 0.2862 0.2294 0.2741 -0.4361 -0.2680 0.1716 0.2256 0.5066 0.3579 0.3577 -0.2022 -0.2747 -0.2260 -0.3146 0.3215 -0.3810 0.3863 -0.3137 -0.4214 -0.4323 0.2012 0.2767 -0.3319 0.3219 -0.4191 -0.3044 -0.2799 0.4432 0.2577 0.2669 0.3476 0.6220 0.2136 0.5210 0.6205 -0.2996 -0.2946 0.5311 -0.3680 -0.5112 -0.3617 0.2927 -0.2708 -0.3598 -0.5301 0.5105 -0.3148 -0.1987 0.2460 0.4840 -0.5005 0.1990 0.2243 0.2216 -0.2164 0.5502 -0.4414 0.2094 -0.3609 -0.5421 -0.3268 -0.3960 0.2498 0.2419 -0.3476 0.3007 -0.3740 0.2453 0.3342 0.3657 -0.2978 0.2209 -0.3665 0.2251 -0.4903 0.3537 -0.3626 0.2463 -0.4439 -0.4504 0.3795 0.3270 -0.4673 0.4157 -0.2751 0.3273 0.1945 0.2805 0.3111 0.2605 -0.5779 -0.2732 -0.3548 -0.2214 -0.4889 -0.2583 -0.3765 -0.4535 0.4997 0.3058 0.2845 -0.5621 0.3059 -0.4440 0.4257 0.2580 -0.2083 -0.2524 0.2539 0.2425 -0.1779 -0.5128 0.3215 -0.2202 -0.4808 -0.3644 -0.3023 -0.2960 -0.2248 0.2611 -0.6630 -0.3798 0.2116 0.3626 -0.6834 0.5442 -0.2352 -0.3906 0.4368 -0.2290 -0.2375 0.2422 0.3855 -0.3761 0.4079 0.2480 0.3625 0.3965 -0.4769 -0.4722 0.2769 -0.4183 0.2156 -0.3288 0.3571 0.2336 -0.3440 -0.3064 0.3518 0.3344 -0.2397 -0.3824 -0.1873 0.2534 0.2281 0.2436 0.4994 0.3706 0.3591 -0.5213 -0.3485 0.2647 0.4354 0.5541 -0.4897 0.3937 -0.3167 0.4155 -0.3298 0.4811 0.2480 0.2310 -0.4984 0.1952 0.2172 -0.3731 -0.2519 -0.3402 -0.3753 0.3107 0.2598 -0.3333 0.3792 -0.2910 -0.2894 -0.2760 0.2838 -0.2198 0.2829 -0.2164 -0.3049 0.4707 -0.4631 -0.5242 -0.1936 -0.2352 -0.4559 0.2260 0.3230 -0.5700 0.1621 0.2489 0.4155 -0.3382 0.2728 -0.3005 -0.5030 0.1888 0.4287 0.2609 0.2328 -0.4127 0.2059 0.3217 0.4953 0.3129 0.5031 -0.3704 0.2972 -0.3695 -0.4413 -0.2253 -0.2482 -0.4783 0.5074 0.5809 -0.4084 0.2591 0.1829 0.2578 0.2282 0.3268 0.4288 0.2587 -0.3057 -0.2589 -0.3289 0.2753 0.2152 -0.3620 -0.2056 0.3872 0.3434 0.2397 0.1754 -0.2059 -0.6109 0.4861 0.3745 -0.3343 -0.4033 0.3375 -0.2428 -0.3640 -0.4017 -0.1857 -0.2109 0.3403 0.5698 -0.2465 -0.2473 0.2414 0.5192 -0.4843 0.2366 -0.3538 0.2269 0.4061 0.3039 0.2848 0.2498 0.2751 0.3310 0.3015 0.4306 -0.2123 0.3964 -0.1917 0.2689 0.4786 -0.3106 0.3200 -0.3924 0.1846 0.2379 -0.2844 -0.3494 -0.5479 -0.3330 0.4690 0.1704 0.1984 0.2471 -0.2759 0.3159 -0.4403 0.5939 -0.2045 0.2457 -0.3841 0.2396 -0.2672 -0.4447 -0.1363 -0.4272 0.6184 -0.3797 0.2901 0.3734 -0.4014 -0.3833 0.4355 -0.2405 0.2852 0.2862 -0.3419 0.4899 0.3591 0.3703 -0.3051 -0.3748 0.4454 0.3548 0.2452 0.2818 -0.2478 0.1939 0.1928 -0.2021 -0.4090 0.5105 -0.5080 0.4026 0.2968 -0.2591 -0.3533 -0.2553 -0.4730 0.4154 0.3014 0.2577 0.5315 0.5438 0.3125 0.2318 0.2627 0.1809 -0.3206 0.3010 0.3181 0.1682 0.3066 -0.4466 0.3210 0.3372 0.3475 0.1690 -0.3469 -0.2842 0.5942 0.3861 -0.2506 0.2505 0.2428 -0.2253 -0.2205 0.4494 -0.2136 -0.2638 0.2494 0.2918 -0.4290 0.2872 -0.2193 0.2324 -0.4542 -0.2412 0.3809 -0.4896 -0.4188 -0.3483 -0.3664 0.3481 -0.3930 -0.3036 0.2417 -0.3176 0.4367 0.3698 -0.4721 -0.5155 0.4690 0.3477 -0.4688 -0.1585 0.2408 0.4662" HIT_INDICES="2121 2883 4457 4669 4751 6757 8217 10438 10862 10935 12466 12531 13238 13647 13736 13880 14524 17420 18184 19534 19574 20991 21532 21560 22844 23319 23880 25406 26836 30573 31043 31462 32332 32417 33340 33688 34717 34881 34955 35326 36070 36714 37175 38301 38611 39158 39544 39651 40068 41241 41344 42203 43020 43025 43413 43853 43896 44108 44309 44775 45445 45824 46532 47165 47546 47671 47859 47941 48064 48275 48385 48667 49299 49487 50057 50334 50748 52864 53557 53770" ES_PROFILE="-0.0068 0.0080 0.0038 0.0237 0.0458 0.0295 0.0209 -0.0039 0.0033 0.0168 0.0023 0.0143 0.0139 0.0185 0.0287 0.0379 0.0372 -0.0070 -0.0134 -0.0316 -0.0261 -0.0468 -0.0522 -0.0482 -0.0682 -0.0740 -0.0817 -0.1080 -0.1335 -0.2011 -0.2092 -0.2162 -0.2308 -0.2312 -0.2460 -0.2503 -0.2659 -0.2657 -0.2639 -0.2670 -0.2763 -0.2831 -0.2861 -0.3001 -0.2989 -0.3014 -0.3006 -0.2946 -0.2939 -0.3055 -0.2976 -0.3024 -0.3055 -0.2939 -0.2888 -0.2841 -0.2721 -0.2629 -0.2532 -0.2477 -0.2451 -0.2366 -0.2331 -0.2273 -0.2162 -0.2003 -0.1851 -0.1679 -0.1512 -0.1357 -0.1182 -0.1033 -0.0934 -0.0751 -0.0625 -0.0437 -0.0263 -0.0321 -0.0075 0.0271" RANK_AT_ES="43019.0000" RANK_SCORE_AT_ES="-0.0785"/>
  <DTG RANKED_LIST="SLC12A2.SLC12A2.cls#h_versus_l.rnk" TEMPLATE="SLC12A2.cls" GENESET="gene_sets.gmt#KEGG_CYTOSOLIC_DNA_SENSING_PATHWAY" ES="-0.2878" NES="-0.9066" NP="0.5573" FDR="0.6651" FWER="1.0000" RND_ES="0.2644 0.2458 -0.2920 -0.3222 0.3255 -0.3601 -0.5572 0.2196 -0.2419 -0.3651 -0.2662 0.2188 0.6276 -0.3770 0.4677 -0.2579 0.2605 -0.4272 -0.4363 -0.3187 0.3128 -0.2799 0.4048 -0.2074 0.5147 0.3477 -0.2517 -0.3592 0.2707 0.3547 0.2319 -0.3622 -0.3655 -0.3799 0.3453 -0.4721 -0.3022 -0.3810 -0.3500 -0.4196 0.2851 -0.4318 0.1957 0.3381 -0.2325 -0.2889 0.3331 0.3130 0.3103 -0.2197 -0.3097 -0.2792 -0.4137 0.2632 0.2844 0.4171 -0.2256 -0.4308 0.2325 -0.2689 0.3485 0.3813 0.3102 0.4552 -0.2181 -0.2754 -0.3530 -0.2083 -0.4224 0.3166 0.4895 -0.4283 0.2562 0.4086 0.2896 0.2828 -0.3938 0.3433 -0.2900 -0.4268 0.3142 -0.4657 -0.2069 -0.5809 0.3752 -0.2909 -0.3177 0.4268 -0.2558 0.2579 0.2914 0.4329 -0.2583 0.3912 -0.1458 -0.2310 -0.4487 -0.2934 -0.2160 0.2452 -0.3030 0.2121 0.2580 0.2371 0.3475 -0.2638 -0.3632 -0.2422 0.3314 0.2699 0.4176 0.3560 0.2851 -0.2555 -0.3048 -0.3192 -0.3535 0.3652 -0.5403 0.4943 -0.2721 -0.2721 -0.2445 0.3358 -0.3281 -0.2175 -0.2649 -0.3358 -0.1766 -0.3891 0.2615 0.2407 -0.3057 -0.2976 0.3770 0.3278 0.4414 0.4868 0.2048 -0.3872 0.2850 -0.2802 -0.3840 0.2352 -0.3113 0.3134 0.2742 -0.3797 0.3847 -0.4040 -0.2568 0.2543 0.4223 -0.4706 0.2390 0.1998 0.4151 0.2373 0.4375 -0.4290 -0.2865 -0.2483 -0.2988 -0.3807 -0.4998 0.3093 -0.2506 -0.4040 0.3014 -0.5028 0.2970 0.2213 0.2967 -0.2080 -0.3158 -0.2532 0.3330 -0.3395 0.3790 -0.2584 0.2152 -0.3579 -0.2859 0.3848 0.4354 -0.2212 0.3243 -0.3187 0.3307 0.3485 0.2980 0.2850 0.3828 -0.2454 -0.2510 0.2595 0.2809 -0.3838 -0.2983 -0.4176 -0.2444 0.4154 -0.2758 0.3734 -0.4774 0.2351 -0.2199 0.3454 -0.3521 -0.4122 -0.2744 -0.2508 -0.2733 0.2631 -0.3047 -0.2113 0.2745 -0.4642 -0.2850 0.2289 -0.2325 0.3232 -0.3554 -0.4062 -0.3674 -0.3660 0.1956 -0.3983 0.3994 -0.3397 0.2554 0.2562 0.3169 0.2070 0.2563 0.3394 0.2938 -0.1947 -0.2055 0.4374 0.2653 -0.4633 -0.3165 0.2321 -0.4278 0.2158 0.3663 0.3260 -0.2508 -0.2333 -0.2440 0.2872 0.2438 0.2174 0.2072 -0.2428 -0.3420 0.1846 0.2482 0.3987 0.3903 0.3580 -0.2416 -0.2955 0.3369 -0.2613 0.5333 -0.4874 0.4256 -0.2033 0.2656 -0.3244 0.2150 0.3477 0.3146 -0.5398 -0.3481 0.2796 -0.3606 0.3303 -0.3573 -0.3855 0.2499 -0.2177 -0.3786 0.4306 -0.3871 0.2265 0.3403 0.3457 -0.3387 0.2318 -0.2329 -0.4868 0.4093 -0.2113 -0.3703 -0.2219 0.3651 -0.3572 0.2189 0.2095 -0.5872 -0.2847 0.2950 0.4462 -0.2931 -0.1758 -0.4363 -0.2953 0.2802 0.4672 -0.2647 0.3131 -0.4362 -0.1780 0.3041 0.3924 0.2793 0.3952 -0.2808 0.1969 -0.2196 -0.2661 -0.2956 0.1971 -0.3805 0.3602 0.5453 -0.5314 0.2793 0.1880 0.2840 0.3286 -0.2735 0.3542 -0.2723 0.2001 -0.2998 -0.4896 0.2464 0.3783 -0.3792 -0.2487 -0.2507 -0.2858 0.3053 -0.2996 0.2229 -0.3890 0.4082 0.3467 -0.3282 -0.4072 0.2108 -0.2067 -0.3116 -0.2872 -0.2765 -0.2284 0.3243 0.3931 -0.2734 -0.2715 0.2852 0.3155 -0.3869 0.3037 -0.4768 -0.2545 0.2658 0.3631 -0.3349 0.4398 0.3058 0.1569 -0.2637 0.3784 -0.2341 -0.2527 -0.2060 0.1957 0.3225 -0.3894 0.2404 -0.3379 0.2384 0.2241 0.3291 -0.1969 -0.3617 -0.3812 0.3635 0.2608 0.3099 -0.2429 -0.2517 0.2996 -0.4053 0.4600 -0.2892 0.2599 -0.4100 0.2029 -0.3669 -0.3495 0.3093 -0.2585 0.3989 0.3785 0.3109 0.2598 -0.3073 0.3407 0.3098 -0.3052 -0.2271 -0.2193 -0.4969 0.4294 0.2167 0.3289 0.2496 0.2295 0.3145 0.2588 -0.1520 -0.2811 -0.2611 -0.1945 0.2516 -0.2177 -0.4862 0.4184 -0.2845 0.3924 0.2252 0.2936 -0.2272 0.2919 -0.3853 0.2839 0.3001 -0.3798 0.4416 0.4340 0.3488 0.2242 0.3168 -0.2273 -0.3151 -0.3245 0.2714 0.2044 -0.3066 -0.3507 0.4244 0.2919 0.4684 -0.1773 -0.3021 -0.2739 0.5909 -0.2672 -0.2491 0.4185 0.3529 0.3445 -0.1922 0.4134 -0.3586 -0.3174 0.2580 0.2601 0.2574 0.3442 -0.2212 -0.3672 -0.3595 -0.2094 0.2453 -0.3803 -0.1817 0.2385 -0.2707 -0.2574 0.2796 0.2446 -0.2491 0.3474 -0.2442 0.3159 -0.3798 -0.3461 0.3389 0.4168 -0.4115 0.2823 0.2366 0.3318" HIT_INDICES="481 1063 2853 3039 4537 6574 8217 8471 8631 9446 12102 12191 13647 13880 14909 20321 20586 21352 21393 22577 22844 23750 25362 25725 28106 31043 32417 33895 34717 35257 39844 40375 41723 41843 42203 42594 43020 43090 43194 43853 45639 45758 45819 46409 47165 47546 48080 50057 50097 50273 51046 51575 52552 52712 53450" ES_PROFILE="0.0493 0.0869 0.0901 0.1217 0.1245 0.1128 0.1054 0.1226 0.1414 0.1470 0.1159 0.1311 0.1196 0.1299 0.1245 0.0334 0.0352 0.0271 0.0321 0.0150 0.0142 0.0010 -0.0266 -0.0318 -0.0749 -0.1276 -0.1510 -0.1750 -0.1861 -0.1916 -0.2646 -0.2634 -0.2752 -0.2645 -0.2577 -0.2509 -0.2441 -0.2307 -0.2179 -0.2140 -0.2276 -0.2108 -0.1929 -0.1835 -0.1757 -0.1602 -0.1463 -0.1535 -0.1255 -0.0994 -0.0813 -0.0567 -0.0356 0.0011 0.0329" RANK_AT_ES="41722.0000" RANK_SCORE_AT_ES="-0.0684"/>
  <DTG RANKED_LIST="SLC12A2.SLC12A2.cls#h_versus_l.rnk" TEMPLATE="SLC12A2.cls" GENESET="gene_sets.gmt#KEGG_GALACTOSE_METABOLISM" ES="-0.2986" NES="-0.8905" NP="0.5691" FDR="0.6817" FWER="1.0000" RND_ES="0.4215 0.2676 -0.4539 -0.4342 -0.2513 -0.2271 -0.5239 -0.2608 -0.4538 -0.3648 0.3675 0.1928 0.4451 -0.2552 0.3517 0.1794 0.3063 -0.2853 -0.2369 -0.2652 -0.3725 -0.5025 -0.3335 0.4292 0.4772 -0.4763 -0.2239 0.4136 -0.2510 -0.2009 -0.3346 0.2982 -0.2154 0.4288 0.3266 -0.4077 -0.4202 0.3241 -0.3637 -0.2933 0.4451 -0.4341 -0.3859 0.4774 -0.3079 -0.2512 -0.2766 -0.3674 -0.3949 0.3521 -0.4300 -0.3755 -0.2700 -0.2987 0.3869 -0.2291 -0.4953 0.3500 0.4242 0.3941 -0.2487 0.5134 -0.2378 0.5264 -0.2805 -0.4708 0.2481 0.4422 -0.4929 0.4372 0.4886 -0.2678 0.3015 0.3079 0.2586 -0.3186 -0.3397 -0.2467 0.2546 -0.3322 -0.2837 -0.4406 -0.3829 0.2847 0.2874 -0.2682 0.4486 0.4659 0.3350 0.2104 0.4374 -0.5769 0.3356 -0.3884 0.4817 0.2848 -0.4406 0.3072 -0.2219 0.3274 0.3111 -0.5145 -0.2705 0.6089 0.3592 0.3532 0.3285 0.4653 0.2879 0.3206 -0.2859 0.6240 0.3991 0.3237 0.3825 -0.1934 -0.2471 0.3548 -0.2736 -0.3945 0.4185 0.3188 -0.5090 0.1787 -0.4015 0.2558 0.2745 0.3313 -0.2581 0.2175 -0.2420 0.3263 0.2340 0.3741 0.2953 0.2763 0.5160 0.3943 0.2219 0.4184 -0.3914 -0.5425 -0.3415 -0.2364 -0.4029 0.2827 -0.2855 -0.4683 0.4704 -0.4321 0.1927 -0.4029 0.3166 0.2437 -0.3823 -0.3179 0.2022 0.2830 -0.3124 0.2666 -0.2469 0.1889 -0.3818 0.3241 0.3888 0.4728 0.3413 -0.3723 0.3327 0.2769 0.2474 0.3433 0.3855 0.3873 -0.2378 -0.4726 0.2708 -0.2723 0.4567 0.3182 0.2992 0.3725 -0.3801 -0.2290 0.2793 -0.5219 0.3968 0.3795 0.2844 -0.3137 0.3141 -0.3387 0.2090 0.3465 -0.2817 0.2495 -0.3238 -0.4150 -0.3331 -0.3674 -0.3803 -0.2662 -0.2584 0.2877 -0.2929 0.1982 0.1841 -0.2161 0.2984 -0.1963 0.2933 -0.4094 0.2456 -0.2802 0.3595 -0.1777 -0.2652 0.1872 -0.2855 -0.4055 -0.2694 -0.3148 -0.3730 0.2643 0.1522 -0.2548 0.2809 0.3273 0.5619 -0.2317 -0.2803 -0.2491 -0.3733 0.4054 0.2137 -0.2744 0.2898 0.3018 -0.5761 0.3448 -0.2900 0.2388 0.2421 -0.3605 -0.1618 -0.3567 -0.2615 -0.4544 0.3256 -0.2214 -0.3084 0.3644 0.3465 -0.2292 -0.5234 -0.4514 0.1925 -0.2623 -0.4530 0.2270 0.4930 -0.3438 0.3808 -0.2897 0.2418 -0.2819 0.2354 -0.5570 0.2350 -0.3075 0.3634 -0.2865 0.2547 -0.2504 -0.4021 0.3216 -0.3413 0.4028 -0.3611 0.2947 -0.3015 -0.3435 0.2736 0.3038 0.5799 0.5277 0.2891 -0.4852 0.1771 -0.3318 0.2668 0.3507 0.2989 -0.4190 0.2199 -0.3258 0.2058 -0.3604 -0.2771 -0.2403 -0.2497 0.4007 -0.2447 -0.3506 -0.3189 0.4026 -0.3827 0.4147 -0.3022 -0.2533 0.3695 -0.3283 -0.3439 0.2594 -0.2681 -0.2567 -0.3619 -0.2714 0.4204 0.3697 -0.5287 0.2818 -0.4124 0.2826 0.4753 0.2930 0.4001 0.1899 0.4866 0.1692 -0.2883 0.3312 -0.2779 -0.4342 0.3210 0.3460 -0.2739 0.4151 -0.4548 -0.3648 -0.2438 -0.3128 -0.2339 0.2956 -0.3983 0.3336 0.2292 -0.2554 -0.1833 -0.2996 0.2561 0.3226 0.2911 0.3849 -0.3266 0.2563 0.3257 0.2127 0.3536 -0.3514 -0.2744 0.3570 -0.2903 0.3995 0.4256 0.3152 -0.3871 0.3723 0.3281 -0.3051 -0.2645 0.3057 0.4638 0.2007 -0.2576 0.3081 0.6180 0.3078 -0.2566 -0.1936 -0.2975 -0.3072 -0.2455 0.2599 -0.3229 -0.4259 0.3894 0.2266 0.2719 0.3712 -0.2418 -0.4461 0.5124 -0.2679 -0.5114 0.3423 -0.4103 -0.3541 -0.2706 -0.2104 -0.3906 0.4235 -0.1665 0.2982 -0.2466 -0.3382 0.2213 -0.2711 0.2780 -0.3879 -0.4075 0.3635 0.5577 -0.3734 -0.3028 -0.4176 0.2854 0.4144 0.2420 0.4673 0.2926 0.2426 -0.2635 0.2432 0.3335 0.3102 0.4515 0.3522 0.2036 0.2882 0.2165 -0.5960 -0.5521 0.3770 -0.2096 0.1620 0.4080 -0.3736 -0.3171 -0.4244 -0.4668 -0.2453 0.4504 -0.2947 0.5243 0.2697 0.2808 0.3589 -0.3071 -0.3558 -0.3453 -0.2776 0.3419 0.4434 -0.2380 0.2627 0.2515 0.3821 -0.1867 0.2625 -0.1885 -0.2579 0.2298 -0.4124 -0.3103 0.3352 0.4217 -0.2809 -0.5563 0.3671 0.3835 0.3093 0.3404 0.2703 -0.3180 0.2960 0.2811 -0.2950 0.2466 -0.2949 -0.5417 -0.1934 -0.3126 -0.5732 -0.4109 -0.3358 -0.3913 -0.3519 -0.4108 0.2725 0.3893 0.5072 -0.4579 0.2017 0.3797 0.2088 -0.4982 0.2176 0.2959 0.3596" HIT_INDICES="318 500 2585 4937 5188 6124 8766 9353 11468 11679 13928 17656 20396 25592 25744 35688 36999 40150 45724 48871 50052 51182 51519 52988 54281 54762" ES_PROFILE="0.0873 0.1700 0.1874 0.1880 0.2258 0.2480 0.2323 0.2524 0.2407 0.2631 0.2441 0.1915 0.1521 0.0602 0.0594 -0.1134 -0.1276 -0.1690 -0.2416 -0.2606 -0.2391 -0.2108 -0.1661 -0.1307 -0.0740 0.0091" RANK_AT_ES="48870.0000" RANK_SCORE_AT_ES="-0.1373"/>
  <DTG RANKED_LIST="SLC12A2.SLC12A2.cls#h_versus_l.rnk" TEMPLATE="SLC12A2.cls" GENESET="gene_sets.gmt#KEGG_REGULATION_OF_AUTOPHAGY" ES="-0.3004" NES="-0.8733" NP="0.6624" FDR="0.7025" FWER="1.0000" RND_ES="-0.2745 -0.4119 0.3308 -0.3560 0.2663 -0.4221 -0.4652 -0.2994 -0.3081 0.2426 -0.4467 -0.3228 0.3177 0.2589 -0.3120 0.2236 0.2363 -0.2218 0.2636 -0.3490 -0.2532 0.4185 0.2281 -0.2820 0.3093 -0.2522 -0.4683 0.3083 0.3535 0.3107 -0.2994 0.2797 -0.2658 -0.3371 0.4374 -0.2890 0.3848 -0.3528 0.4182 0.3949 0.4448 -0.3135 0.2208 0.4718 -0.3301 0.2707 -0.4166 -0.2529 0.3090 -0.4042 0.4620 -0.2234 -0.3876 0.5063 0.3199 -0.2518 -0.1727 0.2599 -0.3689 0.2420 0.3225 -0.3501 -0.2353 0.3215 -0.2408 0.5211 -0.4589 -0.3006 0.2807 -0.2356 0.2526 0.2957 0.2534 -0.2079 0.3772 0.2880 -0.4605 0.2287 -0.3563 -0.4342 0.3885 -0.5623 -0.4386 -0.4984 0.2659 0.1876 0.3306 0.3879 -0.2870 -0.2906 0.3261 0.5655 -0.3129 0.3533 -0.3073 -0.2339 0.4051 0.3877 -0.3972 -0.2440 -0.3849 0.4391 0.4738 0.4229 0.4894 -0.2662 0.2760 0.3309 0.4056 -0.3600 0.2896 0.2581 -0.3428 -0.4683 0.2856 -0.4493 0.3846 -0.1981 -0.4737 0.3565 -0.2559 0.4665 -0.3514 -0.2395 -0.2974 -0.4292 -0.4088 0.2919 -0.2831 -0.2594 0.4578 0.4001 0.2341 0.3563 0.2420 0.3973 0.4909 -0.2761 -0.1951 0.3030 0.2170 0.2957 -0.4983 -0.4722 -0.4070 0.4110 0.3774 -0.4430 0.2861 -0.4416 -0.3318 0.2445 0.2761 -0.5069 0.2295 0.3472 -0.2902 -0.3229 0.3477 0.1947 -0.3228 0.2643 -0.3978 0.3441 -0.3170 0.4076 -0.3239 -0.4315 0.4010 0.2248 0.4209 -0.2538 0.4242 -0.3713 -0.3005 -0.3095 0.2856 -0.2682 0.2652 0.2385 0.2379 -0.4596 0.3666 0.3653 0.2426 0.4263 -0.3495 -0.3350 -0.4046 0.4204 0.6190 0.3684 0.3680 -0.3329 0.4721 0.3779 0.3900 -0.4261 -0.4720 -0.4634 -0.2884 -0.3140 -0.2735 0.3301 -0.3395 0.2777 -0.4455 -0.2832 -0.3334 -0.3622 0.3665 -0.3694 0.4949 0.2596 0.3350 -0.4431 -0.4019 -0.2819 0.3359 0.3782 0.4668 0.2265 -0.5499 0.4342 -0.3067 0.2562 0.3758 0.3553 0.3643 0.2116 0.4671 -0.3890 0.3680 -0.3463 0.3127 0.3570 -0.3019 -0.4535 0.4219 0.3692 -0.2416 -0.4058 -0.4765 -0.3924 -0.4536 -0.1940 0.3566 0.4144 0.3160 -0.3127 0.3752 0.2932 -0.4285 0.2532 -0.2540 -0.2714 -0.3396 0.2514 0.3005 0.2553 0.3475 0.4303 -0.4086 -0.2537 0.4879 -0.4104 -0.1946 -0.3678 0.4180 -0.2029 0.3509 -0.3508 -0.3375 0.4146 0.5341 -0.4026 -0.3318 0.3414 0.3154 0.2063 -0.2740 -0.3305 0.3881 -0.3896 -0.6003 0.3157 0.2242 0.4974 0.3306 0.2514 -0.3988 -0.3061 -0.3719 -0.3870 0.3281 0.2409 0.2869 0.3718 0.3138 -0.5233 -0.2924 -0.2763 0.2345 -0.4503 0.1719 0.4290 0.2913 -0.4112 -0.4407 -0.3044 0.3014 0.3546 0.2361 0.5552 -0.2499 0.2637 -0.2439 0.2414 -0.2584 0.3989 0.3763 0.3150 0.3280 0.4370 -0.2693 0.4452 -0.3481 0.3598 0.2664 -0.2391 0.2743 0.2489 0.2633 0.4446 0.2536 -0.3696 -0.3814 0.2890 -0.2612 -0.4404 0.4777 -0.3465 -0.3035 -0.3768 -0.3282 -0.4915 0.3123 -0.4150 -0.3296 -0.3467 -0.3548 -0.3934 -0.3194 -0.2257 0.3689 0.3425 0.3133 0.5063 -0.4240 -0.4332 0.3138 0.2566 -0.2807 -0.3494 0.4259 -0.3582 -0.2942 -0.4457 -0.3246 0.3989 -0.1946 0.4379 -0.2783 0.5182 0.2385 -0.2577 -0.2991 0.3176 -0.3584 -0.2696 0.1960 0.4187 -0.3555 -0.3982 -0.4157 -0.4726 0.3570 -0.2431 0.4947 -0.3974 -0.3772 0.3896 0.3218 0.2604 -0.1876 -0.3256 -0.3849 0.5538 -0.3558 0.6103 0.5673 0.3400 0.2194 -0.4214 -0.4177 0.3743 -0.2532 0.4182 -0.2712 0.3680 0.2240 -0.2763 -0.2395 0.3707 0.5377 0.2648 -0.3481 -0.3358 0.2430 0.2694 0.4667 0.4088 0.3688 0.3497 0.3586 -0.2933 -0.2970 -0.3299 -0.3610 -0.3685 -0.2815 0.2604 0.1984 0.3647 0.2482 -0.2780 0.3298 0.4012 0.3508 0.4330 0.3573 -0.2999 0.2769 -0.3012 0.3814 0.3365 0.4929 0.3556 -0.2864 0.5268 -0.3072 0.2562 0.2525 0.2804 -0.2475 0.4849 0.3200 0.2854 0.3282 0.3306 -0.3490 -0.4398 0.3927 -0.2730 0.3226 0.3351 0.4410 0.3847 0.2473 0.3456 -0.5572 0.2551 -0.3833 0.4048 -0.2958 -0.2727 0.2352 -0.4525 -0.3396 0.4231 0.2515 -0.3830 0.2554 0.2514 -0.3109 0.3332 0.4086 0.3362 -0.4537 0.4138 -0.2592 0.2751 -0.3354 0.3120 -0.3330 -0.2908 -0.3513 0.2851 0.2901 0.2916" HIT_INDICES="1157 2071 5552 8217 8761 13647 13880 14727 14824 16638 18511 21537 22844 25832 31043 32417 33212 34717 37937 38064 40959 42203 43020 43853 46152 47165 47546 47905 48718 50048 50057 51121 51621 53402" ES_PROFILE="0.0571 0.1063 0.0887 0.0773 0.1030 0.0392 0.0591 0.0661 0.0865 0.0722 0.0530 0.0074 -0.0095 -0.0616 -0.1552 -0.1776 -0.1884 -0.2095 -0.2552 -0.2446 -0.2779 -0.2784 -0.2691 -0.2580 -0.2671 -0.2498 -0.2197 -0.1878 -0.1611 -0.1378 -0.0906 -0.0562 -0.0082 0.0338" RANK_AT_ES="42202.0000" RANK_SCORE_AT_ES="-0.0719"/>
  <DTG RANKED_LIST="SLC12A2.SLC12A2.cls#h_versus_l.rnk" TEMPLATE="SLC12A2.cls" GENESET="gene_sets.gmt#KEGG_PHENYLALANINE_METABOLISM" ES="-0.2949" NES="-0.8329" NP="0.7155" FDR="0.7595" FWER="1.0000" RND_ES="-0.2858 0.3042 0.4520 -0.5163 0.3701 -0.3557 0.2972 0.4454 -0.4618 -0.4727 -0.4061 0.4486 0.3608 0.4787 -0.4273 0.4013 0.4177 -0.3903 -0.3944 0.4114 0.3295 -0.3497 -0.3395 0.2498 0.3444 0.2360 -0.3294 0.2586 0.2141 -0.3270 -0.1963 -0.3114 -0.2962 -0.2659 0.4224 0.3262 -0.2659 -0.4885 -0.2986 0.3374 0.3693 0.2559 0.3730 0.2939 0.3802 -0.2205 -0.3142 -0.4261 -0.3767 -0.4967 -0.2388 -0.2401 0.4066 -0.4131 0.2553 -0.3530 -0.5025 0.3773 -0.4715 -0.4167 -0.5434 0.4380 -0.3600 0.4803 0.3736 -0.4321 0.4260 0.3183 -0.5026 0.4387 0.3843 0.3575 0.4082 0.2193 0.3734 -0.3806 0.3163 0.3194 -0.4123 0.3088 -0.3014 -0.3173 -0.2480 -0.3559 0.3357 -0.2950 0.2799 0.2217 0.5463 -0.3214 0.2786 0.2768 -0.5181 -0.3540 -0.3964 0.3987 0.4043 -0.2618 -0.2681 -0.4361 -0.2744 0.2787 -0.3713 -0.2563 0.3684 0.3703 -0.2251 0.5800 0.2800 0.1788 0.2375 0.5304 0.2610 0.2724 0.3263 -0.3722 -0.2545 0.3457 0.3593 -0.4803 0.2446 -0.3302 -0.3546 -0.3199 0.3487 -0.3161 0.4514 0.2053 -0.5154 0.3882 0.3550 0.4176 -0.5763 0.3986 0.3707 0.3823 0.4299 -0.2747 -0.3993 -0.2931 -0.3356 -0.4899 -0.3338 -0.3349 0.3024 -0.4200 -0.4648 -0.4607 0.4841 -0.4888 0.3913 -0.2334 0.3575 -0.4036 -0.4738 0.2204 -0.3279 0.3290 -0.3832 -0.3621 0.4660 -0.2157 0.1974 0.3154 -0.2766 0.4331 0.3375 -0.5375 -0.5307 0.2962 0.2964 -0.3207 0.2336 0.2711 -0.3395 0.4218 0.4109 -0.2107 0.3561 0.5783 0.3452 0.2057 0.2533 -0.2800 -0.3556 -0.5476 0.4872 0.2473 -0.4582 0.3768 -0.3445 0.5913 -0.3315 -0.3155 -0.2903 -0.3424 -0.3242 -0.4535 -0.4386 0.4061 -0.2596 0.5686 0.5016 -0.3309 0.3306 -0.2488 -0.4151 -0.3399 -0.3406 -0.4241 0.4857 0.3581 0.3879 0.3621 -0.3984 0.2977 -0.4150 -0.2803 -0.3706 0.3800 -0.2837 -0.2954 0.3840 -0.5406 0.3118 0.2976 -0.5046 -0.4163 0.4271 0.2613 0.2789 -0.4303 0.3775 0.3803 0.4012 0.3509 -0.3214 0.4743 -0.2021 -0.3819 -0.3264 0.3954 -0.3900 -0.2980 0.5299 0.4432 0.3176 0.1827 0.2420 -0.3049 0.3005 0.5541 0.4765 -0.2432 -0.4027 0.2762 -0.2650 0.3122 -0.2796 0.5769 0.2881 0.4414 0.2158 0.2577 0.4136 0.3715 0.5010 0.5504 0.2982 0.2816 0.4697 0.2516 0.5332 0.2828 -0.2383 0.3268 0.3388 -0.4036 0.3276 -0.2124 -0.2473 0.3728 0.4857 -0.2090 0.3547 0.2924 0.2797 -0.2229 0.5325 -0.4571 -0.4152 -0.2440 -0.2182 0.4077 0.4269 -0.3025 -0.4312 -0.4623 0.2568 -0.3041 0.3092 -0.3590 -0.4827 -0.2981 0.5924 0.3391 -0.3132 0.3945 -0.3985 0.3496 0.3016 -0.5660 -0.3816 -0.2663 0.2633 -0.3089 0.2791 0.3493 -0.3221 -0.3195 0.2674 -0.2294 -0.3083 0.2385 0.4685 -0.3343 0.3918 -0.3828 0.2837 -0.3620 -0.5854 0.4828 0.2489 -0.5004 -0.4370 0.2901 0.2767 0.4463 -0.4389 -0.2785 0.4810 -0.3498 0.3908 -0.2595 0.4139 -0.2233 0.3645 0.2529 0.3547 0.2329 -0.2741 0.5020 -0.1783 -0.3399 0.3949 0.5684 0.3866 -0.3463 -0.3180 -0.2977 -0.2767 0.5700 0.3488 0.4726 0.3774 0.2539 0.3749 -0.3743 -0.2880 0.2080 -0.5030 -0.3619 0.4578 -0.3076 0.3493 0.3689 0.3989 0.4452 0.1896 0.2985 0.2594 0.4135 0.3556 0.3316 0.3521 0.4231 0.3769 0.2701 0.2383 -0.4621 -0.4229 0.3838 0.6011 -0.2473 -0.3318 -0.2851 -0.2958 0.3879 -0.3212 0.3926 0.4015 0.2994 -0.1750 -0.4206 -0.4351 0.3616 -0.3889 0.3261 0.3576 -0.5421 0.3844 0.3749 -0.2345 -0.5140 0.3904 0.2781 0.4949 -0.2539 0.4043 0.4896 0.3477 -0.2530 0.3889 0.3377 -0.4093 0.2978 -0.3674 -0.2503 0.5092 -0.5275 0.2231 -0.2225 -0.1938 0.2804 -0.3199 -0.3271 0.2937 0.3797 -0.3000 -0.1800 -0.4528 -0.4675 0.4142 0.3891 0.6209 0.5143 -0.3825 -0.4142 -0.5308 -0.2804 0.3357 -0.2869 -0.2288 0.2582 -0.2351 -0.4585 0.4230 -0.2922 0.2846 -0.3284 -0.2511 0.4039 0.5046 0.3629 -0.4892 0.3404 -0.2649 0.5122 0.2957 0.4826 -0.5371 -0.3087 -0.3460 0.3426 -0.2936 0.2414 -0.2726 -0.4373 -0.2712 -0.3400 -0.3886 -0.5233 0.2456 -0.3658 -0.2877 0.4450 -0.3943 0.2733 -0.2122 -0.3689 0.2963 0.5653 -0.4035 0.3127 -0.4556 -0.3389 -0.3393 -0.2950 -0.3602 0.3413" HIT_INDICES="1433 5493 9013 9335 9643 13475 16013 17069 20394 22140 35891 42319 47188 47821 50823 52707 53267" ES_PROFILE="0.0967 0.0997 0.0945 0.1458 0.1962 0.1687 0.1559 0.1664 0.1251 0.1070 -0.1279 -0.2068 -0.2350 -0.1828 -0.1504 -0.0746 0.0362" RANK_AT_ES="47187.0000" RANK_SCORE_AT_ES="-0.1167"/>
  <DTG RANKED_LIST="SLC12A2.SLC12A2.cls#h_versus_l.rnk" TEMPLATE="SLC12A2.cls" GENESET="gene_sets.gmt#KEGG_AUTOIMMUNE_THYROID_DISEASE" ES="-0.2868" NES="-0.7651" NP="0.6484" FDR="0.8605" FWER="1.0000" RND_ES="0.1898 0.2541 0.2688 -0.3530 0.4784 -0.3144 -0.4854 -0.2571 -0.4814 -0.6196 -0.1720 0.3866 0.7207 -0.2450 0.5007 0.4620 -0.3636 -0.6758 -0.2592 0.2622 -0.2278 -0.4359 0.3599 -0.2814 0.5867 0.6907 -0.4126 -0.6341 -0.3252 -0.2446 0.2472 -0.4500 -0.5186 -0.5635 0.3520 -0.5658 -0.2977 -0.5608 -0.2771 0.3409 -0.1814 -0.2787 -0.3265 0.3556 -0.1981 0.1804 0.4886 0.4470 -0.4053 -0.5240 -0.3939 -0.2946 -0.4588 -0.4319 0.3078 0.5231 -0.2231 0.2882 -0.4019 -0.4401 -0.3804 0.2534 -0.3182 0.6837 -0.3001 0.2289 0.5246 0.3878 -0.6253 0.1350 0.4934 -0.4921 0.4637 0.4616 0.4328 0.3281 -0.4361 -0.2546 -0.2185 0.3044 0.4277 -0.4788 -0.2844 -0.6471 0.4967 -0.5681 -0.5044 -0.2153 0.6070 -0.1897 0.4089 0.2836 -0.4838 0.4599 -0.3371 -0.3851 -0.5110 -0.3024 0.2408 -0.1711 0.2852 -0.3129 -0.2664 -0.2437 0.1983 -0.2283 -0.5296 -0.1807 0.3140 0.3617 0.5729 0.4863 0.2997 -0.2131 -0.4062 -0.2010 -0.2831 0.3650 -0.3386 0.4099 -0.3426 -0.5366 -0.4687 -0.2464 0.1717 -0.5420 0.2258 -0.4241 -0.3897 -0.2918 0.3777 -0.1782 -0.2107 0.3793 0.5951 0.2860 0.4762 0.6485 -0.2098 -0.3581 0.5220 -0.3789 -0.5873 -0.5443 0.3122 -0.3503 -0.3329 -0.6063 0.6317 -0.5545 0.2223 -0.2646 0.6351 -0.5321 -0.3661 -0.2644 0.2348 -0.2677 0.5219 -0.5205 -0.2968 -0.2723 -0.4731 -0.4266 -0.4455 0.4516 0.2511 -0.4632 0.2076 -0.5240 0.1674 -0.2618 0.4355 -0.3851 -0.3483 -0.2026 0.3852 -0.5739 0.2423 -0.2496 0.2160 -0.5527 -0.3846 0.6149 0.3970 -0.5222 0.3671 -0.3899 0.2162 -0.2168 -0.2198 0.3226 0.3554 -0.5558 -0.3097 -0.4021 0.2995 -0.6129 -0.3156 -0.4411 -0.5255 0.4701 0.3372 0.3818 -0.6025 -0.2450 -0.5162 0.4175 0.3145 -0.2119 -0.3035 0.2870 0.2283 0.4171 -0.4939 -0.2147 0.3285 -0.4203 -0.3896 -0.1990 -0.3579 -0.2541 0.3321 -0.6574 -0.4377 -0.1915 0.2471 -0.5928 0.5857 0.2101 -0.2848 0.4406 0.2450 -0.4046 0.2263 0.4179 -0.5109 0.5363 0.2556 0.5224 0.5406 -0.6394 -0.6341 0.4073 -0.5083 -0.2357 -0.3555 0.2830 0.2522 -0.2829 -0.3277 0.4818 0.4818 0.2269 -0.3724 0.2908 0.3282 -0.1918 0.3578 0.5047 0.4296 0.1848 -0.6179 -0.2209 0.2814 0.4900 0.6815 -0.6529 0.4908 -0.3686 0.5579 -0.5270 0.4425 -0.2604 0.2142 -0.6304 -0.2841 0.2011 -0.2664 0.3629 -0.4907 -0.6030 0.3925 0.2465 -0.3574 0.3820 -0.4422 0.2649 0.3286 0.4171 -0.3769 -0.3272 -0.4589 -0.2566 0.5529 -0.4713 -0.5322 -0.2589 0.2851 -0.5507 -0.3027 0.2932 -0.7030 -0.3718 -0.2303 0.4535 -0.5017 -0.2200 -0.3687 -0.3913 0.2810 0.2163 -0.2256 -0.2175 -0.3742 -0.2084 0.5252 0.6463 -0.2465 0.5310 -0.4742 0.3643 -0.3914 -0.4797 0.2962 -0.2251 -0.5071 0.4479 0.6643 -0.5682 0.2867 0.1905 0.2851 0.1814 0.2699 0.3380 0.5140 -0.2728 -0.3646 -0.3210 0.2341 0.3298 -0.2857 -0.3024 0.4130 0.3336 0.3868 -0.2417 0.2107 -0.5358 0.3794 0.4517 -0.5811 -0.5294 0.3221 0.4161 -0.3854 -0.4844 -0.2497 -0.2508 0.2498 0.6715 0.3552 0.2070 0.3591 0.6515 -0.6403 0.2489 -0.4413 -0.3425 0.3166 0.3850 0.2463 -0.2258 0.4382 -0.2377 0.2581 0.4841 0.3090 0.3475 0.3089 -0.2264 0.5257 -0.2623 0.3826 -0.4833 0.4487 -0.2251 -0.3984 -0.2623 -0.6286 -0.2255 0.5769 -0.2694 0.2905 0.2596 -0.2643 0.4207 -0.4779 0.5854 -0.2429 0.2759 -0.4623 0.2566 -0.2456 -0.4625 -0.2126 -0.4073 0.5066 -0.3672 0.3392 0.4366 -0.4962 -0.4355 0.2838 -0.3513 0.4837 -0.2121 -0.4692 0.6419 0.2340 0.5175 -0.2828 -0.4206 0.2579 0.3387 -0.1957 0.3587 -0.2756 -0.4504 0.1610 0.2240 -0.4590 0.5529 -0.6197 0.3309 0.4217 -0.3397 -0.2878 -0.2779 -0.3844 0.3126 0.2077 0.3096 0.4830 0.5990 0.4758 -0.3336 0.3860 -0.2431 -0.3575 -0.2523 0.3839 -0.2384 -0.2540 -0.3275 0.3553 0.3801 0.5198 -0.3290 -0.5166 -0.2869 0.6717 0.4679 -0.3429 0.5355 -0.3014 -0.2162 0.2626 0.5341 -0.4004 -0.2624 0.3260 0.3685 -0.2771 -0.1841 -0.2527 -0.2706 -0.5063 0.2793 0.2701 -0.5944 -0.3843 -0.3086 -0.2865 0.3561 -0.3940 -0.3198 -0.2508 -0.3395 0.4506 0.4105 -0.2351 -0.5225 0.3373 0.4076 -0.6241 -0.3290 0.2062 0.4817" HIT_INDICES="3202 3741 8217 9688 11078 11538 13647 13880 17226 17420 18184 18919 19534 20414 21709 22844 23319 25406 25781 26841 30573 31043 32332 32416 32417 33290 34717 34767 36714 36834 38350 38611 38786 41344 42203 43020 43413 43853 44309 45445 46532 47165 47546 48064 48191 48275 48385 48667 49129 50057" ES_PROFILE="-0.0045 0.0363 -0.0100 -0.0052 -0.0019 0.0173 0.0023 0.0209 -0.0234 -0.0109 -0.0103 -0.0104 -0.0094 -0.0148 -0.0299 -0.0441 -0.0471 -0.0824 -0.0872 -0.1056 -0.1729 -0.1807 -0.2018 -0.2010 -0.1987 -0.2110 -0.2311 -0.2261 -0.2520 -0.2445 -0.2593 -0.2509 -0.2405 -0.2679 -0.2627 -0.2548 -0.2383 -0.2216 -0.2040 -0.1959 -0.1838 -0.1617 -0.1338 -0.1064 -0.0715 -0.0355 0.0004 0.0342 0.0665 0.0944" RANK_AT_ES="41343.0000" RANK_SCORE_AT_ES="-0.0656"/>
  <DTG RANKED_LIST="SLC12A2.SLC12A2.cls#h_versus_l.rnk" TEMPLATE="SLC12A2.cls" GENESET="gene_sets.gmt#KEGG_PENTOSE_AND_GLUCURONATE_INTERCONVERSIONS" ES="-0.2566" NES="-0.7623" NP="0.7992" FDR="0.8521" FWER="1.0000" RND_ES="0.3032 -0.2494 -0.2232 0.3462 0.3838 -0.4372 0.2726 -0.4257 -0.3635 0.3747 0.2336 -0.3680 0.4008 0.1709 -0.4155 0.4033 -0.3365 -0.3143 0.3086 0.2044 -0.3779 -0.4041 -0.2321 -0.1948 0.5362 -0.2799 -0.2489 0.2452 0.3557 -0.3445 -0.3665 -0.4065 0.3285 0.5245 0.4958 0.3200 -0.3788 0.3747 -0.3772 -0.3644 0.3463 -0.2443 -0.4187 0.2758 -0.2435 0.2547 0.3423 -0.3938 -0.2526 -0.3553 -0.4651 -0.3080 0.3396 -0.2143 -0.2364 -0.3922 -0.4682 -0.2506 0.3404 0.1699 -0.3989 0.2854 -0.4468 0.3589 0.3434 -0.5458 0.2335 -0.2318 -0.2989 0.3168 -0.4712 0.2321 -0.4106 0.3845 0.2858 0.5066 0.2723 -0.3762 -0.4279 -0.2291 -0.2761 0.4776 -0.3071 0.2609 -0.2651 0.3964 0.3799 0.3515 -0.2664 0.2345 0.2727 0.2288 0.2664 -0.3349 -0.2208 0.4142 -0.2690 0.2206 -0.3954 0.3641 0.4339 -0.3540 -0.2486 0.2589 0.4026 0.2649 -0.2861 -0.2985 0.2942 0.3844 -0.3919 0.4375 -0.3166 -0.2609 -0.3602 0.1902 0.2827 -0.3098 0.4503 0.3637 0.2891 0.2730 -0.2396 0.3881 0.4094 0.4517 0.2410 -0.2761 0.3215 -0.2069 -0.3061 0.4216 0.3168 -0.3881 -0.2769 0.2611 0.3144 -0.2881 -0.2634 -0.3189 0.3009 -0.2405 0.3060 0.4120 0.3313 -0.2616 0.4788 -0.2248 -0.2129 -0.4312 -0.3668 0.4670 0.2820 0.4107 0.3553 -0.2269 -0.4071 -0.4752 0.4019 0.3256 0.1978 -0.2047 -0.2335 -0.3174 -0.3609 0.3065 0.5388 -0.4614 0.3619 0.2518 -0.4159 -0.2585 0.2494 0.4210 -0.3302 -0.2615 0.3768 -0.4073 -0.2675 0.4005 -0.3370 0.2285 -0.3618 -0.3182 -0.3185 -0.2998 0.4166 -0.4509 0.2357 -0.2629 -0.3972 -0.4146 0.2600 0.4329 -0.2876 -0.2945 0.2808 0.4009 0.2959 -0.3299 -0.3340 -0.3300 -0.1778 0.3944 0.2893 -0.4199 0.3099 0.2803 -0.2809 0.2571 -0.1930 -0.3366 -0.2610 -0.2475 -0.5451 0.2926 0.4019 0.4331 0.3759 -0.4350 -0.5602 -0.3620 0.4312 0.2970 0.3188 0.2313 0.3088 0.2636 0.2624 0.2488 0.3729 -0.6400 0.4182 0.2494 0.3138 -0.3562 -0.3039 0.2148 -0.3539 0.3008 -0.4066 -0.3193 -0.4136 0.3380 -0.2620 -0.4381 -0.2850 -0.3291 0.2009 -0.2634 -0.3618 0.2516 0.3816 -0.4093 0.3197 -0.3188 0.2247 0.2835 0.3137 0.3436 0.4774 -0.3433 0.4498 -0.3874 0.3410 -0.2830 -0.3135 -0.5884 -0.5095 -0.4072 0.3187 0.2957 0.2498 -0.4403 -0.3460 -0.2455 -0.2529 0.2781 0.2444 0.4098 0.2471 0.3196 -0.4776 0.3851 0.5265 0.4348 -0.3051 -0.3193 -0.3903 -0.3491 0.3431 0.2681 0.2599 0.2314 -0.3928 0.3452 0.3388 -0.2573 -0.3143 0.3383 -0.3404 0.3246 -0.3314 -0.3577 -0.2655 0.3310 -0.6224 0.3286 -0.2745 0.3665 0.3034 -0.2758 -0.3182 0.4333 0.4416 0.3032 0.2827 0.3194 0.3445 -0.2015 -0.2790 0.4769 -0.2471 -0.2268 0.1890 0.2248 0.4834 -0.4303 0.3636 -0.4706 -0.2193 -0.3562 -0.3101 -0.3190 0.3891 0.2868 0.2760 0.4103 -0.4542 0.4682 0.2812 -0.4316 0.3788 0.4097 0.2172 0.2968 -0.3862 0.4383 0.2366 0.4781 -0.4130 0.4634 0.2628 -0.1988 -0.3423 -0.3371 -0.4379 -0.2585 0.4417 -0.3984 0.2578 0.2862 -0.2964 0.3995 0.5447 -0.2785 -0.3899 -0.4582 0.3132 0.3660 -0.2336 -0.4785 -0.3664 0.2670 -0.1972 0.2993 0.4253 0.2801 0.2238 0.4505 0.2449 0.4498 0.3907 -0.2032 -0.4388 0.2658 0.2867 0.2480 -0.6745 0.2450 -0.3826 -0.3707 -0.2774 0.3495 -0.2835 -0.2264 0.3468 0.3122 -0.4941 -0.2954 -0.3930 0.4271 0.2713 -0.4378 -0.2579 0.3907 0.2212 0.3035 0.3885 0.2313 0.3120 0.2986 -0.3997 0.3018 0.2994 -0.2588 0.3618 -0.2356 0.4201 0.3976 -0.3508 0.4082 0.2786 0.3620 0.2754 -0.3550 -0.3027 0.5373 0.4377 -0.2110 -0.2410 -0.2995 -0.5791 0.3804 0.2120 -0.2877 0.2649 0.3872 0.3725 -0.2556 -0.3168 -0.3057 0.2938 -0.3870 0.2667 0.2186 -0.4509 -0.2450 0.3690 -0.3873 -0.3901 -0.2805 -0.4337 -0.5126 -0.4825 0.2854 0.3410 -0.2259 0.2899 0.4592 -0.1875 0.3822 0.3179 -0.2768 -0.3360 0.2610 0.3924 0.2739 0.2833 0.4919 0.2592 0.5387 0.4778 0.2936 0.3434 -0.2729 -0.2922 -0.2250 -0.3186 0.2848 -0.4275 -0.3354 0.2625 -0.3347 -0.3449 0.3329 0.4680 -0.3703 0.2462 0.4537 0.2673 -0.2156 0.3338 0.3087 -0.4162 -0.3039 0.3424 0.3160 -0.1832 -0.2476" HIT_INDICES="3064 4132 5188 8264 8805 10091 14801 15890 17751 18384 20484 20589 21550 27395 30470 30496 31830 36368 36697 41143 42143 43633 47665 48110 51519 52409 54687" ES_PROFILE="0.0216 0.0712 0.1146 0.1080 0.1455 0.1655 0.1099 0.1169 0.1049 0.1134 0.0903 0.1030 0.0979 -0.0076 -0.0630 -0.0632 -0.0852 -0.1550 -0.1477 -0.2020 -0.1908 -0.1836 -0.2065 -0.1622 -0.1488 -0.0807 0.0105" RANK_AT_ES="47664.0000" RANK_SCORE_AT_ES="-0.1223"/>
  <DTG RANKED_LIST="SLC12A2.SLC12A2.cls#h_versus_l.rnk" TEMPLATE="SLC12A2.cls" GENESET="gene_sets.gmt#KEGG_CELL_CYCLE" ES="-0.2356" NES="-0.7158" NP="0.7635" FDR="0.9082" FWER="1.0000" RND_ES="0.4952 -0.6024 -0.2897 0.4648 0.2586 -0.2511 -0.2250 -0.4377 0.4841 0.2667 -0.4104 -0.3747 0.2413 -0.4798 0.1625 -0.4268 -0.2367 0.2127 -0.3089 -0.4465 -0.4270 -0.2503 -0.2840 0.2214 -0.1626 -0.4174 0.4026 0.1863 0.1779 0.4215 -0.1700 0.4266 -0.2746 0.3184 -0.2652 0.2790 -0.1461 0.3997 -0.2357 -0.4012 0.6177 -0.2683 0.2858 0.3022 -0.4486 -0.3961 -0.1551 -0.2983 0.4632 0.5307 -0.3366 0.1698 0.2853 0.5845 0.4308 -0.5197 0.3937 -0.4701 -0.1572 0.1721 0.4847 0.1931 0.3968 -0.5129 0.2500 0.1707 -0.3366 -0.3070 0.3739 -0.2563 -0.2065 0.4813 -0.3135 0.2777 0.1917 0.4596 -0.2422 0.2852 -0.2297 -0.2114 0.2232 0.4257 -0.5236 0.3824 0.1470 0.4470 0.2069 0.4613 -0.2422 0.5362 0.2105 0.3950 0.3048 -0.4807 -0.2529 0.4394 -0.3264 0.3255 -0.4124 -0.3389 0.4026 -0.2629 0.3006 0.1627 0.4683 -0.1816 0.4322 0.2725 0.1849 -0.1862 0.3796 -0.4051 0.1701 -0.1627 -0.2203 0.3857 0.2258 -0.4080 0.1991 -0.3202 -0.2797 0.4022 0.4777 0.5396 -0.4065 0.5824 0.2749 -0.4837 0.4733 -0.1817 -0.3189 -0.4380 0.3894 -0.2935 0.2313 0.3799 -0.1708 -0.3311 0.1583 0.4562 0.3644 0.2680 -0.3099 -0.3792 -0.4206 0.5399 -0.3328 -0.2690 -0.3184 0.2740 -0.3393 0.2004 0.1846 0.2015 0.4937 0.2260 0.4320 -0.2907 0.5343 0.4209 -0.1897 0.2771 0.3153 0.3180 -0.3815 -0.5212 -0.1778 0.2104 0.6687 -0.3877 -0.2458 -0.2599 -0.4844 0.2988 0.4541 -0.4093 -0.4704 0.4088 0.4675 -0.3482 0.2280 0.4110 -0.3679 -0.2826 -0.1795 0.4615 0.1825 -0.2061 0.1738 0.2295 0.2866 -0.3749 -0.5696 -0.2140 0.2624 0.1623 -0.3453 0.4903 -0.3985 0.2923 -0.2161 -0.3410 -0.4587 0.3311 -0.1782 -0.3365 0.2422 0.4408 -0.3892 0.2714 -0.1413 -0.6148 0.3912 -0.5212 0.5013 -0.3510 -0.2302 0.4050 0.3656 -0.1842 -0.2839 0.4561 -0.3329 0.4638 0.3279 -0.2833 0.5604 0.5052 0.1698 -0.4259 0.2468 -0.3919 -0.4151 0.2660 -0.1191 0.3971 0.2332 -0.1183 -0.1548 -0.3556 -0.1785 0.4313 0.3386 -0.2182 0.3045 -0.1493 0.2143 0.2033 0.1759 -0.2429 0.1632 -0.5298 -0.4704 0.3412 -0.2852 -0.2600 0.4182 -0.2872 -0.3450 -0.1753 0.2228 -0.5210 0.1427 -0.1510 0.2652 -0.4883 -0.4383 0.2670 -0.1684 0.2206 -0.4437 0.4934 -0.2441 -0.3653 0.3303 0.4773 0.5235 0.3617 -0.3550 0.1563 0.2188 -0.2632 -0.3618 0.3225 0.3408 0.5013 -0.1908 0.2785 -0.3496 -0.1961 0.4057 0.3609 0.4714 -0.1954 -0.2532 0.1523 0.4900 0.3378 -0.5963 0.3683 0.5258 0.5408 0.4132 0.2942 -0.2136 -0.4190 0.2168 -0.1363 -0.4461 -0.1915 0.5216 0.4024 -0.3666 0.6151 -0.2303 0.2543 -0.3060 -0.5682 0.4423 -0.3421 0.2291 -0.2651 -0.1362 0.3301 -0.2145 0.3680 -0.3778 -0.1703 0.3571 -0.2803 0.3910 0.3456 0.2071 0.4832 0.3096 -0.2030 -0.3828 0.4772 0.3654 -0.2806 0.5721 0.3081 0.2402 0.3818 0.3655 -0.3350 -0.3504 -0.2652 -0.4651 0.2353 -0.5471 -0.2633 0.2560 0.2193 -0.2868 -0.3925 -0.4754 0.5205 0.3132 0.1602 -0.2924 -0.4225 -0.2536 0.2115 0.5546 -0.5941 0.4823 0.2891 0.4769 -0.2701 -0.3438 0.4357 0.2674 0.1528 -0.4764 0.3117 0.2481 -0.1189 -0.4793 -0.2891 -0.5403 -0.3394 -0.1996 -0.2233 -0.2851 -0.2791 -0.3152 0.2071 0.3561 0.3204 0.4907 -0.4693 -0.4542 -0.2324 0.5310 -0.2321 0.2839 -0.1688 -0.3719 0.4344 -0.2407 0.3119 -0.4614 -0.2772 -0.2939 0.2666 0.3305 -0.3960 0.3483 0.2334 -0.5538 -0.2764 0.4257 0.5680 0.1508 -0.2257 -0.4857 0.2681 -0.2006 -0.5109 0.3617 -0.5369 0.2640 0.2866 -0.2610 0.3284 0.2254 0.2342 -0.1608 0.3940 0.4090 0.2280 0.2065 -0.2959 0.4588 0.2339 -0.4788 0.6010 -0.2661 0.2936 0.2789 -0.4148 -0.4204 -0.2155 -0.4109 -0.3499 -0.2363 0.2549 0.1803 0.3239 0.2674 0.3937 0.2317 0.2685 0.3216 0.1616 -0.2527 -0.4744 -0.3123 -0.2478 0.2823 -0.2537 -0.3952 -0.4873 0.1903 0.1839 0.5524 -0.2544 -0.4536 -0.2595 0.3776 0.2800 -0.3762 -0.1602 -0.2907 -0.3189 -0.1598 -0.3222 -0.4289 0.3177 -0.2746 0.4233 0.1483 -0.5964 -0.5780 0.2452 0.5203 0.2321 -0.2687 0.5654 -0.5703 0.1719 -0.6106 0.1998 0.2851 -0.5768 0.3111 0.3335 0.6209 0.1972" HIT_INDICES="14 513 736 1239 1718 1967 2156 2844 2874 3047 3214 3663 4400 4438 4532 4753 5694 6584 6808 6890 7283 7482 7949 9783 9883 10279 10363 11942 12280 13202 13293 13388 13947 14435 14663 15823 15885 16136 16735 17253 17313 19640 19886 20964 21945 22111 23308 23762 24058 24919 26002 26096 30401 30775 31892 33579 33918 34529 34856 35033 36090 36802 37228 37326 37399 37748 37994 38357 38410 38474 38598 38627 39382 40027 41030 41453 41538 41568 41651 41681 41767 41823 41993 42044 42227 42737 43190 43320 43587 43702 43725 43778 44025 44046 44256 44692 44788 45996 46161 46547 46803 47176 47479 47611 47668 48437 48692 49895 50173 50743 50773 50891 51334 51855 52005 52265 52277 52527 52667 52943 53749 53966 54329 55052" ES_PROFILE="0.0342 0.0482 0.0654 0.0749 0.0832 0.0949 0.1073 0.1092 0.1230 0.1339 0.1447 0.1498 0.1487 0.1602 0.1705 0.1784 0.1722 0.1663 0.1722 0.1807 0.1832 0.1890 0.1897 0.1645 0.1707 0.1713 0.1776 0.1559 0.1565 0.1460 0.1505 0.1550 0.1507 0.1474 0.1488 0.1326 0.1364 0.1366 0.1302 0.1250 0.1281 0.0890 0.0876 0.0705 0.0548 0.0538 0.0335 0.0266 0.0223 0.0076 -0.0116 -0.0129 -0.0910 -0.0976 -0.1174 -0.1470 -0.1520 -0.1617 -0.1660 -0.1676 -0.1846 -0.1951 -0.2001 -0.1991 -0.1976 -0.2010 -0.2023 -0.2056 -0.2033 -0.2011 -0.1999 -0.1970 -0.2069 -0.2144 -0.2279 -0.2306 -0.2271 -0.2226 -0.2191 -0.2145 -0.2109 -0.2068 -0.2046 -0.2003 -0.1982 -0.2017 -0.2040 -0.2003 -0.1990 -0.1947 -0.1888 -0.1835 -0.1815 -0.1753 -0.1725 -0.1735 -0.1682 -0.1823 -0.1774 -0.1762 -0.1724 -0.1705 -0.1670 -0.1604 -0.1523 -0.1564 -0.1509 -0.1614 -0.1548 -0.1526 -0.1406 -0.1301 -0.1247 -0.1199 -0.1081 -0.0977 -0.0828 -0.0718 -0.0585 -0.0469 -0.0423 -0.0262 -0.0109 0.0039" RANK_AT_ES="41452.0000" RANK_SCORE_AT_ES="-0.0665"/>
  <DTG RANKED_LIST="SLC12A2.SLC12A2.cls#h_versus_l.rnk" TEMPLATE="SLC12A2.cls" GENESET="gene_sets.gmt#KEGG_TYPE_I_DIABETES_MELLITUS" ES="-0.2879" NES="-0.7152" NP="0.7527" FDR="0.8954" FWER="1.0000" RND_ES="0.2930 -0.2367 -0.3077 -0.3445 0.5029 0.3002 -0.4061 0.3816 -0.3955 -0.5815 0.2710 0.4535 0.6478 0.4011 0.5881 0.4030 -0.5554 -0.6804 0.3154 0.4011 -0.2302 -0.4893 0.1728 0.5797 0.6069 0.7207 -0.4215 -0.5819 -0.5477 -0.4449 0.3416 -0.4201 -0.4584 -0.4561 0.2723 -0.4823 -0.4725 -0.5578 -0.3826 0.2988 -0.3045 0.3142 -0.5078 0.4337 0.1580 -0.2430 0.6469 0.4972 -0.2042 -0.5119 -0.6009 0.2399 -0.4092 -0.4433 -0.2764 0.6434 -0.4718 0.4053 -0.3820 -0.3489 -0.5481 -0.4359 -0.3677 0.7229 -0.3271 -0.2737 0.5779 0.5370 -0.6765 -0.4276 0.5221 -0.3949 0.5571 0.3929 -0.2767 -0.2491 -0.5186 -0.4291 0.2571 0.4232 0.3396 -0.5101 -0.3401 -0.5597 0.5057 -0.6533 -0.7018 -0.2958 0.6472 -0.1843 0.3428 0.2080 -0.4226 0.3001 -0.3821 -0.5208 -0.5318 -0.2518 0.3932 0.2642 0.3384 -0.5210 -0.3609 0.1778 -0.3811 0.2798 -0.5274 -0.2412 -0.2324 0.3798 0.5897 0.4272 0.4114 0.2212 -0.4523 0.4497 -0.2767 0.3375 0.2450 0.3691 -0.5241 -0.6288 -0.5964 -0.3364 0.3385 -0.4366 0.5066 -0.4879 -0.3271 0.3337 0.2891 -0.2738 0.4153 0.3548 0.6344 0.2843 0.5076 0.6492 -0.4322 -0.3616 0.3916 -0.4508 -0.4873 -0.5255 0.4400 -0.5421 -0.4516 -0.6566 0.6338 -0.5241 -0.2694 0.1744 0.6405 -0.4908 -0.1512 -0.2627 -0.2907 -0.4126 0.5168 -0.3641 -0.2552 -0.4798 -0.5834 -0.3117 -0.2678 0.3878 0.3259 -0.3602 -0.1922 -0.4086 -0.2078 0.3530 0.2448 -0.3984 0.1592 -0.4517 0.3342 -0.5255 0.3316 -0.2724 -0.3324 -0.5810 -0.5950 0.5400 -0.2115 -0.5842 0.4045 0.2930 0.3019 -0.2543 -0.3166 0.3307 -0.2618 -0.4663 -0.5466 -0.4135 0.3584 -0.6052 -0.2365 -0.4534 -0.4462 0.6259 0.4363 0.3469 -0.5123 -0.3496 -0.5531 0.5832 0.4113 0.2253 -0.2861 0.4003 0.3474 0.4096 -0.6519 0.3948 0.5256 -0.2876 -0.6685 -0.3564 -0.3124 -0.4785 0.4661 -0.8079 -0.4250 -0.2326 0.2780 -0.7277 0.6455 -0.5002 -0.5947 0.3941 -0.3436 -0.4817 -0.3153 0.3576 -0.5313 0.5802 -0.2796 0.5209 0.5449 -0.6258 -0.5675 0.2741 -0.5278 -0.3444 -0.4184 0.2252 0.2043 -0.2124 -0.2478 0.4976 0.5660 -0.2755 -0.4922 0.3048 0.4534 -0.3524 0.5398 0.4744 -0.2287 0.1597 -0.5461 -0.3841 -0.4026 0.6219 0.6711 -0.6206 0.5350 -0.3008 0.5866 -0.5053 0.6132 -0.2749 -0.2343 -0.4535 -0.2956 -0.3120 -0.2306 0.2773 -0.3675 -0.5065 0.1889 0.2815 -0.3523 -0.3368 -0.3475 -0.3604 0.2763 0.3886 0.2513 -0.2627 0.2693 0.2983 0.3813 -0.5964 -0.6159 -0.4641 0.1634 -0.4798 -0.1701 0.5076 -0.6493 -0.2359 -0.3502 0.2586 -0.4887 0.3534 0.2913 -0.3030 0.3264 -0.2195 0.3054 -0.2972 0.2792 0.2545 0.6474 0.6264 0.3646 0.5455 -0.5352 0.2599 -0.3539 -0.5811 -0.3190 -0.1995 -0.4682 0.5004 0.5711 -0.3991 0.1663 -0.2060 0.3187 -0.2139 0.2233 0.4744 0.5551 -0.5055 -0.3104 -0.2010 -0.2440 0.3321 -0.3587 0.3363 0.4983 0.5089 0.1945 0.5469 -0.4621 -0.6094 0.3631 0.4229 -0.5033 -0.4225 0.3316 -0.2211 -0.5625 -0.5722 -0.2110 0.3119 0.2712 0.6377 0.5389 -0.3429 -0.2340 0.6787 -0.5941 0.2379 -0.3263 -0.3396 0.5321 0.4114 -0.2586 -0.3310 0.5018 0.2752 -0.2096 0.4000 0.1786 0.4852 -0.1878 0.2138 0.6308 -0.1939 0.4677 -0.4589 0.2683 -0.1740 -0.4770 -0.2111 -0.5604 -0.4284 0.5591 0.1719 -0.2533 0.3032 0.3383 0.4571 -0.4622 0.4653 -0.3406 -0.3071 -0.4748 0.2836 0.1222 -0.5411 -0.2415 -0.4579 0.7131 -0.5208 0.4408 0.5756 -0.3627 -0.5554 0.3479 0.2814 0.5578 0.3604 -0.3676 0.7235 0.2453 0.5365 -0.5189 -0.5414 -0.1775 0.4137 -0.3647 0.4250 0.2470 -0.3633 -0.1391 -0.3203 -0.4607 0.4741 -0.6384 0.3127 0.4115 -0.4796 -0.5057 -0.4002 -0.4843 -0.2367 0.2799 0.4059 0.5561 0.5753 0.4485 -0.3891 0.3314 -0.3226 -0.4794 -0.2300 -0.1930 -0.3231 0.2859 -0.3908 -0.2172 0.2789 0.3798 0.2968 -0.4584 0.3874 0.7150 0.4887 -0.2783 0.2976 -0.4073 -0.2784 -0.3108 0.5209 -0.3752 -0.3759 0.4171 -0.2554 0.4038 0.3524 -0.3863 0.3142 -0.4534 -0.2422 -0.3220 -0.6584 -0.5811 -0.5164 0.2818 0.2608 -0.6192 -0.3260 0.3792 -0.3355 0.6180 0.3659 -0.2493 -0.5541 0.2921 0.3146 -0.5835 -0.3079 -0.2943 0.4635" HIT_INDICES="2913 3202 10501 10878 11538 12144 14909 17226 17420 18184 19534 21709 23319 25406 25739 25781 30573 30901 32332 34767 36714 37752 38350 38611 38786 39158 40829 40959 41344 42519 43413 44309 45445 46152 46532 47186 48064 48275 48385 48667 51500" ES_PROFILE="0.0116 0.0687 -0.0288 -0.0019 0.0182 0.0379 0.0119 -0.0110 0.0041 0.0071 -0.0032 -0.0329 -0.0556 -0.0905 -0.0941 -0.0926 -0.1790 -0.1842 -0.2076 -0.2448 -0.2691 -0.2745 -0.2706 -0.2600 -0.2474 -0.2375 -0.2470 -0.2284 -0.2133 -0.2095 -0.1982 -0.1844 -0.1715 -0.1486 -0.1186 -0.0912 -0.0643 -0.0244 0.0177 0.0579 0.0682" RANK_AT_ES="37751.0000" RANK_SCORE_AT_ES="-0.0398"/>
  <DTG RANKED_LIST="SLC12A2.SLC12A2.cls#h_versus_l.rnk" TEMPLATE="SLC12A2.cls" GENESET="gene_sets.gmt#KEGG_NITROGEN_METABOLISM" ES="-0.2447" NES="-0.7101" NP="0.9000" FDR="0.8887" FWER="1.0000" RND_ES="-0.2823 -0.2958 0.4915 -0.3454 0.1967 0.2804 0.2467 0.4330 0.3833 0.3856 0.3972 -0.2767 -0.3013 0.4407 -0.3539 0.2979 -0.2197 0.2669 0.3765 0.1506 -0.3242 0.2999 0.3375 0.5343 -0.4878 -0.3753 -0.4135 0.4309 0.5070 0.4626 -0.2063 0.2316 0.3951 -0.2702 0.4475 0.3174 0.3974 0.1902 0.4512 0.3037 -0.3415 0.2504 -0.3256 0.3718 0.2622 -0.2925 -0.4076 0.2834 -0.3429 -0.2784 0.5107 0.2391 -0.3166 0.4789 -0.4023 0.4270 0.2578 0.3900 -0.2329 -0.2678 -0.2885 -0.2756 -0.4159 0.2345 -0.3460 0.1985 -0.2277 -0.3774 -0.3291 -0.3447 0.3824 0.3477 -0.3738 -0.4188 -0.2332 -0.5899 -0.6509 -0.2578 0.2857 -0.3819 0.2800 -0.3477 0.2307 -0.4323 0.3251 0.3711 0.3231 0.3963 0.3461 -0.4741 -0.2596 0.3995 -0.4506 -0.3554 0.4464 -0.3176 0.3528 0.3071 0.3128 0.3422 0.3202 0.3177 0.5369 0.5499 0.2811 0.4131 -0.2522 0.4710 -0.4854 -0.3819 0.3473 0.4640 -0.3200 0.2677 0.4069 -0.3072 0.3632 -0.2676 0.3133 0.4834 0.3344 -0.2194 0.2739 -0.4671 -0.3696 -0.3457 -0.2407 0.3149 -0.3092 0.5770 0.4496 -0.2290 0.2876 0.3357 -0.4113 -0.1898 0.5021 -0.2984 -0.2729 -0.3802 0.3395 -0.3588 -0.2897 0.2794 -0.3841 0.3851 0.5086 0.2718 -0.3530 -0.3361 -0.3351 -0.3777 -0.2936 -0.4512 0.3388 0.3573 0.2137 0.2460 -0.4687 -0.3005 0.3490 -0.3853 -0.4919 0.3931 0.4596 0.4616 0.2966 -0.3266 -0.2624 0.3100 0.3193 0.4538 0.6116 0.4252 0.2594 -0.2615 0.3364 -0.3219 -0.4540 0.4666 0.2229 -0.3188 -0.4056 -0.2386 -0.4445 0.3034 0.2578 0.3815 -0.2900 0.3463 0.5033 -0.2909 0.4870 0.3660 -0.4212 0.3130 0.3343 -0.3256 -0.4692 -0.4239 0.4563 0.2514 -0.5774 0.4340 -0.3414 -0.4205 -0.2858 0.3668 -0.2493 -0.2605 0.5054 0.5898 0.3888 -0.2491 0.3993 0.3395 -0.3483 0.5001 -0.4158 0.2968 0.4877 -0.4515 -0.4768 0.2874 -0.5282 -0.3243 -0.3964 0.2743 0.3119 0.5061 -0.2051 -0.5285 0.4175 0.2770 -0.2604 -0.4696 -0.3323 -0.3038 0.3483 0.1713 -0.3643 -0.5207 -0.2624 -0.5030 0.2243 -0.4092 -0.3862 0.2087 -0.3200 0.3544 0.3409 0.5475 0.3489 -0.3692 -0.2099 0.3532 -0.4816 0.3104 0.4034 -0.2847 0.3866 0.3270 -0.4038 0.3061 0.3238 -0.4044 0.2973 0.2893 0.6541 0.2828 0.3324 -0.3225 0.3201 0.4309 0.4660 0.3051 0.2550 0.4100 0.4660 -0.2097 -0.2867 0.2964 0.2797 -0.3873 -0.2826 0.2301 -0.3693 -0.2199 0.2744 0.5237 -0.5303 0.2915 0.3972 -0.2282 -0.2463 -0.5014 0.4081 -0.2934 0.2762 -0.3472 -0.3437 -0.3597 0.3544 0.3130 -0.3531 0.3359 0.4685 -0.2135 -0.3674 -0.3096 -0.3495 -0.3034 0.5791 0.3780 0.3657 -0.2936 0.2882 -0.2783 0.2844 0.2586 -0.1941 0.3240 0.3722 0.3415 -0.3013 0.4095 -0.3237 -0.2501 0.2498 0.3413 -0.3461 -0.4032 -0.3224 -0.2613 0.3152 -0.2755 -0.3579 -0.4064 0.2743 0.3448 -0.2972 -0.4053 0.3031 0.3131 -0.4492 -0.3794 0.5741 0.2976 0.3685 -0.5287 0.1939 -0.4290 -0.4135 0.3480 -0.4002 0.6125 -0.3450 -0.2404 -0.3910 -0.3171 -0.3291 0.1899 0.3235 -0.2781 -0.4148 -0.2944 -0.3352 -0.1848 0.3201 0.2160 -0.4373 -0.2688 -0.3334 0.2103 -0.2758 0.3376 -0.2724 -0.3888 -0.4553 -0.2956 0.3967 -0.2912 -0.3305 -0.2979 -0.3005 0.3892 0.3477 0.3390 0.4728 -0.3748 0.3244 -0.2405 0.3619 -0.2542 -0.4368 -0.3280 0.3923 -0.1905 -0.4465 0.2280 0.4088 0.2738 0.3859 -0.4206 0.3168 -0.4298 -0.4710 0.3252 -0.2876 0.1859 0.2327 0.2647 0.4748 0.2796 0.6592 0.4435 -0.2496 0.3961 0.1966 0.3672 0.3710 0.2261 -0.2486 -0.4219 0.4382 0.2744 0.2768 0.3243 -0.2739 -0.4476 -0.6048 0.4864 -0.3267 0.3370 0.5124 0.3221 0.2453 -0.2416 0.2230 0.2825 0.2516 -0.3274 -0.2829 0.4718 0.4578 -0.2500 0.4537 -0.2087 0.3284 0.4516 -0.4141 -0.4660 -0.3268 -0.4572 -0.2695 0.3710 -0.4358 0.2858 0.6099 0.3347 0.4104 -0.4300 0.4846 0.4656 0.3244 -0.3560 0.4331 -0.3436 -0.2608 -0.3012 -0.3057 -0.3210 0.5088 0.4503 0.3776 -0.3807 0.2890 0.3437 0.2902 -0.2816 0.3067 0.2707 -0.1781 -0.2970 -0.2528 0.3123 -0.3656 0.3248 -0.3366 0.4259 -0.3432 0.5040 -0.2876 -0.2475 -0.4873 -0.3198 -0.3048 -0.4965 -0.3878 -0.3814" HIT_INDICES="4221 4454 5635 7801 8114 9127 10323 10793 15841 16423 20745 34414 35356 42091 42347 43317 44267 47986 49069 49105 49412 49455 49966" ES_PROFILE="-0.0071 0.0566 0.0963 0.1086 0.1533 0.1819 0.2035 0.2369 0.1727 0.1879 0.1241 -0.1158 -0.1228 -0.2152 -0.1894 -0.1734 -0.1537 -0.1686 -0.1301 -0.0725 -0.0179 0.0416 0.0960" RANK_AT_ES="42090.0000" RANK_SCORE_AT_ES="-0.0711"/>
  <DTG RANKED_LIST="SLC12A2.SLC12A2.cls#h_versus_l.rnk" TEMPLATE="SLC12A2.cls" GENESET="gene_sets.gmt#KEGG_DRUG_METABOLISM_OTHER_ENZYMES" ES="-0.1858" NES="-0.6765" NP="0.9409" FDR="0.9192" FWER="1.0000" RND_ES="0.3057 -0.2824 -0.2012 0.1992 0.2980 -0.3681 -0.3113 -0.3063 -0.3476 -0.2373 -0.2401 -0.3164 0.2496 -0.1976 -0.4079 -0.2580 0.2875 0.2600 -0.2145 0.1871 -0.2848 -0.3099 -0.3068 0.3375 0.3509 -0.2286 -0.1750 -0.2171 0.2445 -0.2474 -0.3725 -0.3224 0.3087 0.3237 0.3432 0.2933 -0.4050 -0.2155 -0.4028 -0.2858 0.2560 0.2362 -0.3553 0.3011 -0.1620 0.2266 0.3240 -0.3845 0.3071 -0.2230 -0.3474 0.2065 0.3027 0.1925 0.2402 -0.3529 -0.4230 0.2610 0.1983 0.2072 0.2781 0.2916 -0.2265 0.2833 0.2219 -0.2532 -0.2181 -0.2201 -0.2725 0.2242 -0.2971 0.2831 -0.1578 0.2982 0.2264 0.3510 0.2303 -0.2743 -0.4649 -0.2050 -0.3135 0.2081 0.1974 0.2221 0.2875 -0.2813 0.2516 0.2811 0.1994 0.2392 -0.2413 0.3566 0.1667 -0.2194 0.1459 0.2956 0.3688 -0.2962 -0.2684 -0.1772 0.2804 -0.2690 -0.2284 0.2459 0.3729 -0.2527 0.2007 -0.2258 0.2562 0.2905 0.2349 0.3356 -0.2152 0.2782 -0.1834 -0.3010 0.2632 -0.3113 0.2525 -0.2277 0.2059 0.3008 -0.2136 0.3209 0.3092 0.3413 0.2009 -0.2222 -0.2387 -0.1856 -0.3053 0.3482 0.2224 -0.2507 -0.2560 0.2927 0.3313 -0.3047 -0.2104 0.2808 0.2503 0.2149 -0.3476 0.2779 0.2898 -0.1839 0.2922 -0.2814 -0.3069 -0.3574 -0.2759 0.2333 -0.2239 -0.2682 0.2566 0.1894 0.2247 -0.2975 0.3311 0.2239 0.2349 0.2369 -0.2603 0.2996 -0.2249 -0.2726 0.1852 -0.2638 0.4339 0.2839 -0.4045 -0.2102 0.2219 0.2534 -0.3253 -0.2375 -0.2642 -0.3602 0.3440 0.3756 -0.2265 -0.2455 -0.2032 -0.3108 -0.2659 -0.2208 0.2939 -0.3098 0.2141 0.3838 -0.2556 0.1909 0.2652 0.3111 0.2332 0.1987 0.2673 0.3666 -0.2512 -0.3376 -0.2446 0.2451 -0.1830 0.2337 0.3479 -0.2859 -0.2755 -0.2499 -0.3709 0.2398 0.1982 -0.4109 0.2285 -0.2216 -0.2849 -0.2670 0.3919 0.2556 0.2685 -0.3222 -0.3013 0.2999 0.2696 0.2529 0.2892 -0.2685 0.3349 -0.3105 -0.3241 0.2316 0.2335 -0.3043 0.2566 0.3780 0.3837 -0.2278 0.1818 0.3157 -0.3016 -0.2257 -0.3369 -0.2909 -0.2768 0.3018 0.2583 -0.3468 0.3163 -0.3145 -0.3602 0.2599 -0.2536 0.2384 0.4915 -0.2658 -0.2554 -0.2146 0.3345 -0.1719 -0.2864 0.3350 0.2661 0.2062 0.2815 -0.2564 0.1838 0.2082 -0.1905 -0.3621 -0.3670 -0.2450 0.2738 -0.2486 0.2604 -0.3856 -0.2319 -0.2672 0.1920 0.2816 0.2189 0.2769 -0.2906 0.2254 -0.2878 0.4207 0.2912 0.2890 0.2099 -0.3236 -0.3532 -0.1976 0.3597 -0.2561 0.2225 -0.2129 -0.3413 0.2484 -0.2870 -0.2638 0.2329 -0.1784 -0.2862 -0.2975 -0.3519 -0.2964 0.2133 0.2579 -0.3821 0.3468 0.2153 0.3865 0.2884 0.1921 -0.2731 0.3241 0.3559 0.2445 0.2138 0.3026 0.2314 0.2844 -0.3180 0.3459 -0.2292 -0.1929 0.2362 -0.2524 0.3589 -0.2214 0.3394 -0.3365 0.3242 -0.2660 0.2275 0.2034 0.3220 0.2135 -0.2146 0.4113 -0.4002 0.2698 0.2529 0.2155 0.2519 0.2279 -0.2111 -0.2337 -0.2118 0.2841 0.2980 0.3183 -0.2264 0.3375 -0.2565 -0.3099 -0.2691 -0.3700 -0.2458 -0.2639 0.3367 -0.2189 0.3068 0.2152 0.2166 0.2654 0.3615 0.2603 -0.2690 -0.2810 0.2201 0.2188 -0.2341 -0.3520 -0.3490 0.2814 0.2675 0.1820 0.2678 0.2481 0.2151 0.2906 -0.2734 0.3359 0.2974 0.2433 -0.3085 -0.1982 0.2590 0.2447 -0.2427 -0.3732 -0.3962 -0.2438 0.2270 0.2522 -0.2940 0.3322 0.1898 -0.1748 -0.2832 -0.2218 -0.2638 0.1530 -0.2876 0.2587 0.2658 0.3049 0.2973 -0.2294 -0.2795 0.2238 0.2505 0.2562 -0.3532 0.2632 -0.2957 -0.3958 0.2227 0.2068 0.2264 0.2725 -0.2712 0.2445 -0.3518 0.3310 0.2251 -0.3391 0.2750 0.2458 0.2960 -0.2433 0.2158 0.2395 -0.2836 -0.2394 -0.2599 -0.2218 0.2615 -0.2127 0.2124 -0.2687 -0.1584 -0.3321 -0.2651 -0.3071 0.3267 0.2574 -0.3574 -0.1879 0.2508 -0.3049 -0.4178 -0.3301 -0.2769 -0.2209 -0.3638 0.3236 0.3291 0.3201 0.3213 0.1875 -0.2567 0.3410 -0.2449 0.2601 -0.2474 0.2468 0.4006 0.2767 0.2519 0.3699 -0.2895 0.3106 0.2481 0.2668 -0.1974 0.2242 -0.2019 -0.2407 -0.2227 -0.2337 -0.3016 -0.2645 -0.2295 -0.2274 -0.3157 0.2751 0.4606 -0.2155 0.2602 0.3318 0.2241 0.2193 0.2598 0.4127 -0.3226 0.2433 -0.1781 -0.1573 0.3014 0.2838" HIT_INDICES="2932 3038 4066 4890 8264 8555 8805 9713 9988 13528 13689 14801 15242 15890 16529 16800 16975 17602 17751 18076 18312 18384 20484 20589 21550 22531 24204 25343 27395 30470 30496 31830 34422 36368 36697 39154 39714 39797 40836 42143 42944 43633 45812 47665 48110 50317 50516 50660 51043 51505 54078" ES_PROFILE="-0.0080 0.0346 0.0560 0.0780 0.0452 0.0677 0.0904 0.0996 0.1198 0.0748 0.0908 0.0878 0.0962 0.0998 0.1027 0.1119 0.1225 0.1239 0.1337 0.1398 0.1472 0.1574 0.1280 0.1345 0.1242 0.1120 0.0852 0.0667 0.0297 -0.0258 -0.0262 -0.0491 -0.0917 -0.1198 -0.1181 -0.1509 -0.1484 -0.1371 -0.1414 -0.1482 -0.1443 -0.1371 -0.1523 -0.1569 -0.1348 -0.1371 -0.1022 -0.0657 -0.0317 0.0032 0.0215" RANK_AT_ES="47664.0000" RANK_SCORE_AT_ES="-0.1223"/>
  <DTG RANKED_LIST="SLC12A2.SLC12A2.cls#h_versus_l.rnk" TEMPLATE="SLC12A2.cls" GENESET="gene_sets.gmt#KEGG_GRAFT_VERSUS_HOST_DISEASE" ES="-0.2820" NES="-0.6350" NP="0.8155" FDR="0.9475" FWER="1.0000" RND_ES="0.4049 0.3312 -0.3571 -0.4978 0.6173 0.3038 -0.4167 0.3691 -0.5148 -0.7499 0.3972 0.5449 0.6804 0.4315 0.6615 0.4568 -0.5589 -0.6856 -0.2063 0.5378 -0.3299 -0.5464 -0.2109 0.6068 0.7232 0.7969 -0.3928 -0.6047 -0.4582 -0.2565 0.4494 -0.2412 -0.5422 -0.5143 0.2877 -0.5872 -0.4651 -0.6169 -0.5313 0.2001 -0.3214 0.3243 -0.5992 0.5735 -0.3237 -0.3014 0.6947 0.4952 -0.3908 -0.4844 -0.6420 -0.1940 -0.3941 -0.5223 -0.1766 0.7098 -0.5448 0.4345 -0.3798 0.2578 -0.5219 -0.3332 -0.3665 0.7720 -0.3545 -0.2382 0.6053 0.5913 -0.7002 -0.3273 0.6134 -0.5103 0.6146 0.4363 0.4567 -0.4198 -0.5496 -0.4976 0.3213 0.5194 0.4463 -0.4370 -0.4211 -0.6378 0.4461 -0.6316 -0.6099 -0.3553 0.7689 -0.2255 0.4801 -0.2027 -0.5410 0.2439 -0.2814 -0.5813 -0.6294 -0.3728 0.4898 0.2235 0.4665 -0.5232 -0.3629 0.3747 -0.5495 0.2767 -0.6461 -0.2667 -0.1903 0.4245 0.6807 0.5049 0.4288 0.2296 -0.4354 0.3641 -0.5268 0.2840 -0.2152 0.4205 -0.5825 -0.6824 -0.6136 -0.3464 0.3255 -0.4244 0.5539 -0.5834 -0.5483 0.2403 0.3683 0.2341 0.3980 0.4333 0.7014 0.2181 0.6665 0.7591 -0.4848 -0.2941 0.5387 -0.6168 -0.5867 -0.5276 0.3174 -0.4690 -0.3815 -0.7383 0.6226 -0.5084 -0.2778 0.2065 0.6329 -0.6068 0.1604 0.3378 -0.3801 -0.4114 0.5013 -0.5177 0.3310 -0.4854 -0.6820 -0.4635 -0.3259 0.5149 0.3575 -0.4084 -0.2328 -0.4475 -0.1922 0.3162 0.3000 -0.4619 0.1457 -0.5327 0.3678 -0.6020 0.3016 -0.2661 -0.1936 -0.5756 -0.5935 0.6297 -0.2642 -0.6820 0.4412 0.3315 0.3076 -0.2791 -0.4302 0.3498 0.2439 -0.5333 -0.5562 -0.4560 0.3011 -0.6673 -0.2184 -0.5395 -0.4541 0.6847 0.4411 0.3993 -0.5558 -0.2205 -0.5410 0.6251 0.4197 0.2320 -0.3353 0.3460 0.1963 0.3233 -0.7092 0.4353 0.6006 -0.3285 -0.6575 -0.5207 -0.4213 -0.4906 0.5854 -0.8358 -0.5602 -0.2367 0.1774 -0.8355 0.7014 -0.4011 -0.5666 0.4358 -0.4138 -0.5064 -0.2227 0.4154 -0.6545 0.6306 0.2530 0.4926 0.5116 -0.7210 -0.6374 0.5266 -0.5349 -0.2859 -0.4457 0.1743 -0.3150 -0.3126 -0.3752 0.5473 0.6531 -0.3147 -0.4726 0.2835 0.4667 -0.2330 0.5355 0.4566 0.3275 -0.1475 -0.7004 -0.4127 -0.3681 0.6645 0.6804 -0.6781 0.5547 -0.3688 0.6425 -0.4589 0.6809 -0.3496 -0.2448 -0.5441 -0.2897 -0.3512 -0.4079 -0.2744 -0.4344 -0.5161 0.2579 0.3363 -0.3825 -0.2533 -0.4645 -0.5742 -0.3204 0.4709 -0.3356 -0.1956 0.1836 0.4116 0.5064 -0.6688 -0.6172 -0.3730 0.1742 -0.5689 0.2868 0.4798 -0.7771 -0.3163 -0.2720 0.3499 -0.4541 0.5037 -0.3018 -0.3873 0.2235 -0.2686 0.2703 -0.3677 -0.3945 -0.2184 0.6540 0.6397 0.3713 0.5397 -0.4775 0.2991 -0.5897 -0.6322 0.3466 -0.3883 -0.3794 0.6203 0.6762 -0.4275 -0.3370 -0.2090 0.2654 -0.3600 0.3773 0.5606 0.5780 -0.5191 -0.3149 -0.1704 -0.4553 0.5087 -0.4864 0.2977 0.6181 0.4015 0.3239 0.4521 -0.5334 -0.6888 0.3506 0.4269 -0.5453 -0.5135 0.3636 0.2959 -0.5706 -0.6734 0.2361 0.3051 0.2094 0.7451 0.5530 0.1920 0.2442 0.7521 -0.6234 0.2215 -0.4002 -0.3701 0.5545 0.4270 -0.1953 -0.3987 0.5190 0.3037 0.2913 0.4813 0.2646 0.5850 -0.2750 -0.2758 0.7520 -0.2237 0.3999 -0.4633 0.3700 0.4115 -0.5327 -0.2245 -0.7030 -0.4754 0.6827 -0.1955 -0.3570 0.4009 0.3794 0.4689 -0.5248 0.5123 -0.4836 0.4065 -0.4420 0.2925 0.2199 -0.5926 -0.4392 -0.5780 0.7591 -0.6049 0.5361 0.6796 -0.4528 -0.6377 0.3835 0.2377 0.6615 0.4129 -0.4154 0.7769 -0.2030 0.5477 -0.4702 -0.5887 0.3316 0.5966 -0.2705 0.3690 0.2084 -0.2142 -0.1893 -0.2994 -0.5694 0.5486 -0.7268 0.3208 0.5675 -0.5595 -0.5131 -0.4453 -0.6119 0.3197 0.3102 0.5474 0.6033 0.7334 0.3988 -0.3920 0.3394 -0.3711 -0.5045 -0.3656 -0.2072 -0.3759 0.2161 -0.5955 0.2128 0.4438 0.3883 0.2251 -0.4973 0.2741 0.7301 0.6078 -0.2833 0.3647 -0.3472 -0.2626 -0.2432 0.5510 -0.1982 -0.3466 0.4949 0.2287 -0.2183 0.4213 -0.4369 0.3781 -0.6266 -0.4252 -0.2967 -0.6672 -0.5850 -0.6180 0.2761 0.3766 -0.6919 -0.3133 0.4434 -0.4716 0.6999 0.4293 -0.3735 -0.6690 0.3007 0.3532 -0.6620 -0.2981 -0.3238 0.6131" HIT_INDICES="3202 10501 10862 10935 11538 14909 17226 17420 18184 19534 21709 23319 25362 25406 25781 26836 30573 32332 34767 34955 36714 38350 38611 38786 41344 42519 43025 43413 44108 44309 45445 46152 46532 48064 48275 48385 48667" ES_PROFILE="0.0171 -0.0733 -0.0392 -0.0001 0.0276 -0.0044 -0.0234 -0.0044 0.0020 -0.0055 -0.0331 -0.0545 -0.0879 -0.0852 -0.0892 -0.1072 -0.1744 -0.2032 -0.2391 -0.2338 -0.2524 -0.2643 -0.2505 -0.2347 -0.2544 -0.2455 -0.2228 -0.1968 -0.1739 -0.1413 -0.1215 -0.0914 -0.0538 -0.0300 0.0188 0.0700 0.1195" RANK_AT_ES="38349.0000" RANK_SCORE_AT_ES="-0.0438"/>
  <DTG RANKED_LIST="SLC12A2.SLC12A2.cls#h_versus_l.rnk" TEMPLATE="SLC12A2.cls" GENESET="gene_sets.gmt#KEGG_ALLOGRAFT_REJECTION" ES="-0.2801" NES="-0.6269" NP="0.8036" FDR="0.9413" FWER="1.0000" RND_ES="0.3523 0.2914 -0.4220 -0.4101 0.5985 0.2739 -0.5156 0.3330 -0.5266 -0.7736 0.2832 0.4659 0.7741 0.3682 0.6822 0.5049 -0.5735 -0.7128 0.2063 0.5645 -0.2703 -0.5601 0.1819 0.6012 0.7096 0.8090 -0.4563 -0.6147 -0.5491 -0.4332 0.3794 -0.4256 -0.5949 -0.5253 0.3549 -0.6720 -0.5542 -0.6088 -0.5075 0.1959 -0.3193 -0.2411 -0.5211 0.4713 -0.1526 -0.1806 0.6695 0.6246 -0.2647 -0.5329 -0.6215 -0.2106 -0.3702 -0.6018 -0.1643 0.7153 -0.4368 0.4022 -0.3536 -0.3408 -0.6345 -0.4012 -0.4399 0.8057 -0.3291 -0.3516 0.6303 0.6084 -0.6479 -0.2643 0.6347 -0.4499 0.6069 0.5745 0.3955 -0.2591 -0.5121 -0.4702 0.2923 0.4431 0.4349 -0.5189 -0.3456 -0.6229 0.5382 -0.6846 -0.7048 -0.3025 0.7228 -0.2725 0.3573 -0.2730 -0.6097 0.2430 -0.3199 -0.5406 -0.6917 -0.3068 0.5168 -0.2133 0.4588 -0.5666 -0.3265 0.1786 -0.5059 0.2307 -0.6103 -0.2516 -0.2234 0.5261 0.6622 0.5531 0.4629 -0.2019 -0.4830 0.4610 -0.4411 0.3503 -0.2462 0.4058 -0.5705 -0.7312 -0.6511 -0.3749 0.3297 -0.5185 0.5442 -0.5963 -0.3134 0.3355 0.3756 -0.2721 0.4656 0.4087 0.7068 0.2613 0.4910 0.7610 -0.3856 -0.3814 0.5583 -0.5506 -0.6239 -0.5551 0.4533 -0.6184 -0.5252 -0.7510 0.6712 -0.5388 -0.2789 -0.1748 0.6464 -0.5323 -0.2229 -0.2736 -0.3675 -0.5105 0.5714 -0.5630 -0.2508 -0.5090 -0.6268 -0.4925 -0.3941 0.4794 0.3568 -0.4320 -0.2313 -0.5738 -0.1594 0.2503 0.2661 -0.4196 -0.1290 -0.5490 0.4315 -0.5870 0.3017 -0.3353 -0.3325 -0.5832 -0.6350 0.6429 0.1887 -0.7160 0.4406 0.3318 0.3166 -0.2646 -0.4197 0.2605 0.1387 -0.6310 -0.6012 -0.4783 0.4243 -0.6858 0.2788 -0.4385 -0.5166 0.6780 0.4441 0.4123 -0.5556 -0.3709 -0.5578 0.6362 0.5035 0.3353 -0.4139 0.3899 0.2347 0.4555 -0.7410 0.3748 0.5563 -0.2933 -0.7304 -0.4691 -0.5145 -0.5169 0.5586 -0.8475 -0.4506 -0.3033 -0.2113 -0.8073 0.7078 -0.4996 -0.6365 0.4162 -0.4711 -0.5237 -0.3320 0.4577 -0.6833 0.6421 -0.2453 0.6277 0.6405 -0.7264 -0.6681 0.5313 -0.6408 -0.3167 -0.4641 -0.1749 -0.2615 -0.3496 -0.3689 0.5203 0.6599 -0.2807 -0.4487 0.3061 0.5512 -0.3079 0.5735 0.6194 0.3334 -0.3857 -0.6080 -0.5164 -0.4968 0.6772 0.7184 -0.6888 0.6670 -0.3593 0.6627 -0.5709 0.6634 -0.3928 -0.3324 -0.5107 -0.3305 -0.2764 -0.4131 0.3260 -0.4190 -0.6898 0.3247 0.3724 -0.3310 0.1986 -0.4438 -0.4970 0.2556 0.4698 -0.2396 -0.2488 -0.2030 0.4305 0.5181 -0.6653 -0.6697 -0.3453 -0.2478 -0.5960 -0.2641 0.5338 -0.7569 -0.3414 -0.2911 0.3346 -0.5442 0.3528 -0.2794 -0.4109 0.3110 -0.2126 0.3479 -0.3463 -0.3228 -0.2018 0.6580 0.6676 0.4267 0.5657 -0.5663 0.3681 -0.5794 -0.7030 0.3903 -0.3683 -0.4619 0.6172 0.6777 -0.5013 -0.1897 -0.1956 0.3077 -0.3547 0.2588 0.5532 0.6527 -0.4595 -0.3736 -0.2276 -0.3716 0.4228 -0.3676 0.3240 0.5901 0.4628 0.2585 0.4884 -0.4330 -0.6541 0.3838 0.5565 -0.5622 -0.5053 0.3359 0.3470 -0.6456 -0.5887 0.2647 0.2709 0.1929 0.7396 0.5596 -0.1974 0.2291 0.7550 -0.6686 0.2166 -0.3572 -0.4204 0.6722 0.4229 0.2733 -0.3932 0.5311 0.2311 0.2001 0.4706 -0.2205 0.4808 0.2288 -0.1437 0.7268 0.2937 0.5526 -0.5481 0.4558 0.2540 -0.5787 0.3047 -0.6378 -0.3938 0.6496 -0.1865 0.2682 0.5274 0.3828 0.4775 -0.5741 0.5597 -0.4604 0.2965 -0.4852 0.3148 0.2026 -0.5754 -0.3758 -0.5657 0.6864 -0.5815 0.6525 0.6294 -0.4114 -0.6574 0.2531 -0.2244 0.6797 0.4475 -0.5209 0.7822 -0.2843 0.5902 -0.4188 -0.6508 -0.1860 0.6115 -0.3828 0.4518 0.2224 -0.2393 -0.2247 -0.4962 -0.6156 0.5671 -0.7388 0.1791 0.5426 -0.5704 -0.4728 -0.3861 -0.5715 -0.2565 0.2843 0.5454 0.5233 0.7015 0.4531 -0.4724 0.4569 -0.3962 -0.5197 -0.2287 0.2167 -0.3586 0.2207 -0.5440 0.2926 0.3709 0.4836 -0.3204 -0.5398 0.4065 0.7568 0.5971 -0.3588 0.4618 -0.4389 -0.3105 -0.2076 0.5640 -0.2982 -0.4026 0.5309 -0.1833 0.3952 0.4154 -0.3305 0.3417 -0.6069 -0.3518 -0.2865 -0.7456 -0.5276 -0.6380 0.2895 0.3070 -0.6202 -0.3873 0.3849 -0.4467 0.7014 0.3900 -0.2834 -0.6567 0.3104 0.3098 -0.6817 -0.2646 -0.3798 0.5520" HIT_INDICES="3202 3741 9688 10501 11538 17226 17420 18184 19534 20414 21709 23319 25406 25781 30573 32332 32416 34767 36714 37752 38350 38611 38786 41344 43413 44309 45445 46152 46532 47186 48064 48191 48275 48385 48667" ES_PROFILE="0.0151 0.0744 0.0095 0.0354 0.0542 -0.0264 -0.0081 -0.0022 -0.0101 -0.0116 -0.0236 -0.0452 -0.0796 -0.0837 -0.1700 -0.1989 -0.1972 -0.2318 -0.2542 -0.2573 -0.2508 -0.2375 -0.2222 -0.2427 -0.2479 -0.2289 -0.2102 -0.1813 -0.1449 -0.1107 -0.0765 -0.0280 0.0217 0.0715 0.1195" RANK_AT_ES="43412.0000" RANK_SCORE_AT_ES="-0.0817"/>
  <DTG RANKED_LIST="SLC12A2.SLC12A2.cls#h_versus_l.rnk" TEMPLATE="SLC12A2.cls" GENESET="gene_sets.gmt#KEGG_SYSTEMIC_LUPUS_ERYTHEMATOSUS" ES="-0.2245" NES="-0.5408" NP="0.9658" FDR="0.9757" FWER="1.0000" RND_ES="-0.3000 -0.4692 0.4607 0.3940 0.5560 -0.5316 0.2585 -0.4437 -0.5068 -0.3065 0.4580 0.2333 0.3664 0.3631 -0.2708 0.5337 0.4446 -0.5773 0.3533 -0.3935 -0.5774 0.2931 -0.4232 -0.4451 0.6543 0.3076 -0.4486 -0.4810 0.2551 -0.3839 0.4655 -0.4415 -0.3454 -0.4592 0.4836 -0.5167 0.3733 -0.2112 -0.6040 -0.3808 0.4900 -0.2887 0.2433 -0.2822 0.3785 0.5088 0.4689 -0.4864 -0.5495 0.3195 -0.6366 -0.2318 0.4360 -0.4576 0.5474 -0.3038 0.2129 0.4918 0.4490 -0.4784 -0.4805 -0.2397 0.3202 0.3875 0.3691 -0.6018 0.5688 0.5231 -0.5715 -0.3058 0.4785 0.2604 0.5622 -0.3171 0.4283 0.4745 -0.2260 0.4481 -0.4059 0.5285 -0.4046 0.4281 -0.4491 0.4719 0.5547 0.4899 0.3823 0.3340 0.3076 0.3985 0.6004 -0.5350 0.4443 -0.5908 -0.4621 0.3672 -0.5703 0.4229 -0.3246 0.3768 0.5967 -0.2110 -0.4272 -0.4685 -0.5200 0.4557 -0.5441 -0.3030 -0.3895 0.4311 0.3924 0.2220 0.4346 -0.3272 -0.5270 -0.4847 -0.4796 -0.4455 0.4864 0.1886 -0.3298 -0.6575 -0.5505 0.2964 -0.3975 -0.5108 0.5639 -0.2876 0.2980 0.4550 -0.3557 -0.4944 0.4881 0.4130 0.2965 0.4726 0.3046 0.5344 0.3718 -0.3532 -0.2954 0.2233 -0.5064 0.3033 0.3703 -0.4043 0.2580 -0.5523 0.2408 0.2974 0.4895 0.5285 -0.2318 0.3226 -0.2354 -0.4545 -0.3923 0.3288 -0.2748 -0.6244 -0.3435 0.3909 0.2790 -0.4095 0.2751 -0.3353 -0.2527 0.4881 -0.4540 -0.1954 -0.3137 -0.4191 -0.3098 -0.5276 0.3117 0.4537 0.4749 -0.5094 0.4496 -0.4693 -0.4093 0.4547 -0.5973 -0.4441 0.3097 -0.6408 0.5951 -0.3832 0.3858 -0.4231 -0.4734 -0.2678 0.3130 0.3758 -0.5032 -0.6040 0.2547 0.4603 -0.2936 0.3159 -0.3105 0.5159 0.3307 -0.3496 0.2912 0.4362 -0.4775 0.5100 -0.2001 0.4638 0.2507 0.3725 0.3664 -0.2162 -0.4030 0.4388 -0.4948 0.2951 0.3727 -0.5605 -0.5057 -0.4569 -0.4011 -0.6359 0.4221 0.4792 0.3458 -0.5459 -0.2917 0.3344 -0.4338 -0.2958 0.4635 -0.2387 -0.3883 0.5074 -0.6337 0.5663 0.5341 0.3877 -0.2811 -0.3605 -0.2422 0.5911 0.5084 0.3780 0.2376 0.3276 -0.4568 -0.4816 0.4784 -0.2763 0.3738 -0.4356 -0.5799 0.3327 0.5426 0.4154 -0.5343 -0.4359 0.5265 -0.4396 0.2669 0.2611 0.5397 0.4918 0.2700 0.3722 -0.3933 0.3780 0.5048 0.4115 0.5309 -0.5117 -0.5358 -0.3639 0.4435 -0.4802 -0.3925 0.4152 -0.2375 -0.3323 -0.3556 -0.3663 0.5770 -0.4437 -0.5101 0.3621 -0.4050 0.4014 0.4723 -0.3236 -0.4336 0.4179 0.5089 -0.5558 0.3173 0.2808 -0.4845 -0.5073 0.4554 -0.3288 0.3230 -0.5316 -0.2434 -0.4182 -0.5417 0.3998 0.3781 0.3184 0.5129 -0.4604 0.3901 0.4441 0.3625 -0.5301 -0.3238 -0.4452 -0.3065 0.4044 -0.1891 0.5116 0.2685 0.2284 0.5952 -0.4744 -0.3780 0.4144 0.2393 -0.5100 0.1934 0.2963 -0.3109 0.3421 0.4671 -0.3242 -0.2956 0.4602 0.2216 -0.4453 0.3422 0.3948 0.4907 -0.3685 -0.3144 0.4688 0.4698 0.4200 0.2586 0.4110 -0.4333 0.5664 -0.4832 -0.5115 -0.4394 -0.3662 -0.5522 0.2895 0.5798 0.3574 0.4182 0.4794 -0.3254 0.4900 0.5272 0.5345 -0.2013 0.4903 -0.3194 0.3985 -0.3812 -0.3791 0.2305 -0.5542 0.4957 -0.2771 0.5726 0.4665 0.2644 0.6102 -0.3758 0.4382 0.2272 0.3726 0.5497 -0.3395 0.5866 0.6014 -0.5479 -0.3343 -0.3624 0.3040 -0.3921 -0.3658 -0.4322 -0.1888 0.3996 0.4886 0.2437 -0.4331 -0.4606 -0.3914 -0.4713 0.4637 0.3473 0.3668 0.2941 0.2678 -0.3066 -0.6182 -0.2807 0.2148 -0.4757 -0.5611 -0.4914 -0.3266 0.6007 0.5116 0.4097 0.5899 0.4886 0.4859 -0.2381 -0.4609 -0.3409 0.5297 0.2364 -0.3479 -0.4674 0.4188 0.4647 0.2466 0.3451 0.2996 -0.6372 -0.4449 0.4015 -0.4298 -0.5221 0.3396 0.2937 0.4622 0.5126 0.2612 -0.2639 0.6184 0.5281 0.2653 0.4376 -0.5016 0.2595 0.4801 -0.2519 -0.4920 -0.4258 0.2178 -0.4399 0.5015 -0.4223 -0.5568 -0.5622 0.4458 0.3571 0.4532 -0.4768 0.5216 -0.2423 -0.4475 0.4956 0.5732 0.4024 0.4643 -0.3224 0.3982 -0.4693 -0.4473 0.4527 -0.2760 0.2731 0.3682 0.2844 0.4019 0.2204 -0.2264 -0.5279 -0.3526 0.2500 -0.4177 0.4542 0.3530 0.2965 0.2677 -0.5061 -0.5102 -0.3716 -0.3164 0.3460 0.2304 0.4061 0.5671" HIT_INDICES="386 3202 3741 5417 6322 6862 6997 7468 7841 8009 8034 8076 8578 8666 8697 8992 9105 9159 9259 9624 9688 9825 9879 9916 9974 10111 10116 10124 10390 10501 10555 10613 10905 11091 11210 11284 11805 12086 12237 12752 12790 12924 12962 12973 13400 13478 15373 15434 16067 16102 16275 16421 16484 16674 16817 16968 17252 18184 18768 19534 20318 20414 20439 20944 21194 21709 23319 23364 24280 24607 25081 25406 26779 29324 30250 30573 30741 31104 31756 32332 32355 32364 32721 33709 34767 35007 35816 36714 36806 37007 37402 37617 37870 38363 38720 40742 41344 41631 41831 42496 43413 43668 43695 43815 44309 44992 45032 45445 45523 45913 46011 46112 46152 46490 47152 47317 47405 48275 48373 49357 50824 51097 51653 51786 52033 52137 52169 52639 52847 52877 53132 53181 53701 53878 53949 54452" ES_PROFILE="0.0184 -0.0182 -0.0143 -0.0329 -0.0385 -0.0378 -0.0299 -0.0285 -0.0256 -0.0191 -0.0100 -0.0013 -0.0012 0.0064 0.0149 0.0185 0.0253 0.0332 0.0401 0.0420 0.0494 0.0553 0.0628 0.0705 0.0778 0.0836 0.0918 0.0999 0.1032 0.1092 0.1163 0.1232 0.1257 0.1301 0.1356 0.1419 0.1397 0.1418 0.1462 0.1436 0.1497 0.1540 0.1600 0.1665 0.1651 0.1701 0.1411 0.1454 0.1389 0.1433 0.1451 0.1473 0.1510 0.1523 0.1543 0.1562 0.1554 0.1425 0.1355 0.1249 0.1136 0.1148 0.1172 0.1107 0.1086 0.1016 0.0739 0.0746 0.0591 0.0541 0.0463 0.0411 0.0165 -0.0297 -0.0464 -0.0522 -0.0551 -0.0615 -0.0729 -0.0827 -0.0825 -0.0821 -0.0878 -0.1046 -0.1222 -0.1248 -0.1374 -0.1511 -0.1502 -0.1511 -0.1553 -0.1562 -0.1576 -0.1631 -0.1659 -0.1978 -0.2036 -0.2035 -0.2017 -0.2079 -0.2182 -0.2162 -0.2101 -0.2056 -0.2076 -0.2125 -0.2057 -0.2054 -0.1990 -0.1979 -0.1915 -0.1850 -0.1775 -0.1751 -0.1780 -0.1717 -0.1640 -0.1696 -0.1611 -0.1677 -0.1811 -0.1724 -0.1679 -0.1554 -0.1446 -0.1310 -0.1160 -0.1079 -0.0946 -0.0779 -0.0646 -0.0474 -0.0368 -0.0194 0.0002 0.0148" RANK_AT_ES="43412.0000" RANK_SCORE_AT_ES="-0.0817"/>
  <DTG RANKED_LIST="SLC12A2.SLC12A2.cls#h_versus_l.rnk" TEMPLATE="SLC12A2.cls" GENESET="gene_sets.gmt#KEGG_ASTHMA" ES="0.1492" NES="0.3444" NP="0.9955" FDR="0.9994" FWER="1.0000" RND_ES="0.3300 0.4290 -0.4953 -0.4007 0.5785 0.1890 -0.6164 -0.2817 -0.3011 -0.6964 -0.3076 0.4654 0.6656 0.3574 0.6177 0.4104 -0.4558 -0.7021 -0.2931 0.5803 -0.4995 -0.3956 -0.2701 0.4779 0.6068 0.6889 -0.3801 -0.4177 -0.5432 -0.2293 -0.3091 -0.5232 -0.4432 -0.5575 0.3702 -0.4110 -0.6493 -0.5808 -0.4263 0.4009 -0.4026 -0.2403 -0.4356 0.4258 0.3443 0.2386 0.5287 0.4337 -0.4648 -0.6536 -0.4201 -0.1872 -0.3143 -0.5409 -0.2309 0.7283 -0.2524 0.4429 0.3410 0.2064 -0.5825 -0.5098 -0.4396 0.7386 -0.4693 -0.3090 0.5780 0.6073 -0.6964 -0.2081 0.5726 -0.5043 0.5715 -0.4233 0.5188 -0.3735 -0.1719 -0.5281 0.3988 0.2827 0.2541 -0.4524 0.2684 -0.3250 0.4045 -0.4753 -0.6248 -0.3895 0.6851 -0.4014 -0.2582 0.2491 -0.5405 0.2934 -0.3120 -0.5160 -0.5324 -0.5110 0.4801 -0.1831 0.3184 -0.5408 -0.3072 -0.1577 -0.3438 0.1990 -0.6934 -0.2323 -0.2517 0.5407 0.5452 0.4218 0.1544 0.3765 -0.5551 0.3961 0.2169 -0.2353 -0.2831 0.4037 -0.5018 -0.7147 -0.4245 -0.4532 0.2337 -0.5922 0.2177 -0.5756 0.2070 0.4885 0.4655 0.1736 0.4984 0.5487 0.7591 -0.2350 0.4663 0.6772 -0.3870 -0.4916 0.5031 -0.4557 -0.5884 -0.6437 0.1879 -0.5372 -0.5705 -0.7014 0.5277 -0.5489 -0.4662 0.3549 0.5135 -0.5510 -0.3838 -0.2707 -0.2826 -0.5164 0.5848 -0.5803 -0.3715 -0.3110 -0.4939 -0.5067 -0.3742 0.4685 -0.3507 -0.4744 0.1272 -0.5485 0.2635 -0.1855 0.4464 -0.3324 -0.4161 -0.3649 0.5073 -0.5362 -0.2819 -0.2216 -0.4063 -0.6739 -0.5360 0.5182 -0.3510 -0.4981 0.2944 0.2805 0.4776 0.3159 -0.2076 0.5588 0.1627 -0.4267 -0.3889 -0.5758 0.2608 -0.5564 0.3816 -0.3941 -0.2644 0.6813 0.4459 0.2264 -0.5278 -0.5280 -0.4047 0.4985 0.5276 0.3186 0.2201 0.2700 -0.2187 0.4298 -0.5657 0.1937 0.5025 -0.2745 -0.6713 -0.3862 -0.3918 -0.4408 0.6963 -0.6912 0.3435 -0.2033 0.2246 -0.8029 0.6707 -0.5196 -0.4250 0.5569 -0.3517 -0.5198 0.2883 0.3997 -0.6507 0.6066 0.4141 0.6895 0.5078 -0.6621 -0.5478 0.4616 -0.6240 0.2256 -0.5173 -0.2845 -0.5191 -0.4806 -0.5209 -0.2257 0.5849 -0.2865 -0.4454 0.2679 0.5303 -0.3439 0.3596 0.6164 0.2394 -0.2370 -0.6183 -0.3130 -0.3113 0.6816 0.7841 -0.5079 0.7156 0.2527 0.5777 -0.5942 0.4480 0.1740 -0.3259 -0.3012 -0.4988 -0.3626 0.2285 0.4170 -0.6104 -0.6858 0.3926 0.3205 -0.5771 -0.3826 -0.3941 -0.4894 0.3133 0.4844 -0.4052 -0.4308 -0.2091 0.6360 0.3626 -0.6760 -0.5896 -0.3807 -0.1830 -0.4523 0.1976 0.3670 -0.7876 -0.2206 0.6049 0.3929 -0.4865 -0.4346 -0.4866 -0.3774 0.1716 -0.2169 -0.3502 -0.2757 -0.3953 -0.2611 0.5861 0.5736 0.2982 0.3871 -0.3482 -0.3267 -0.5946 -0.5235 0.5940 -0.4069 -0.2945 0.4591 0.5369 -0.5511 -0.2139 -0.2497 0.5302 -0.2267 0.2537 0.5703 0.6340 -0.5679 -0.5388 0.2346 -0.3853 0.4616 -0.3324 0.2863 0.6212 -0.2481 0.3218 0.3809 -0.2492 -0.5118 0.2152 0.5509 -0.5934 -0.4989 0.4433 0.5875 -0.2962 -0.4983 0.3773 0.4021 0.4487 0.7558 0.4726 0.2581 -0.3689 0.7087 -0.5794 -0.3022 -0.5505 -0.2609 0.5046 0.5078 -0.2298 -0.5122 0.5851 -0.3504 0.2510 0.3619 -0.3448 0.5049 0.4681 -0.2887 0.6507 0.4862 0.3753 -0.5083 0.4853 0.5214 -0.4714 0.1992 -0.6515 -0.2271 0.6748 0.3458 0.4001 0.6297 0.4749 0.4230 -0.4408 0.3601 0.1966 0.5489 -0.3987 0.2993 -0.2429 -0.5732 -0.2259 -0.4370 0.6104 -0.3371 0.4458 0.5332 -0.5282 -0.5393 -0.3040 -0.3935 0.6267 0.3690 -0.4507 0.7141 -0.2500 0.4704 0.3666 -0.5461 -0.2832 0.4946 -0.5162 0.4329 -0.3225 0.2819 0.2440 -0.2863 -0.5729 0.7038 -0.7506 -0.4166 0.5140 -0.6013 -0.3721 -0.3487 -0.5668 0.2709 -0.3132 0.4571 0.4200 0.5801 0.4269 -0.4966 0.4355 -0.2793 -0.4591 -0.3008 -0.3134 -0.3398 -0.2042 -0.4853 0.4233 0.4960 0.2093 -0.4951 -0.6174 0.2189 0.7562 0.6281 -0.3109 0.4429 -0.4141 0.2316 0.2747 0.5113 -0.4620 -0.3375 -0.2369 0.3694 -0.2543 0.2438 -0.4795 0.3957 -0.4096 -0.2171 -0.2017 -0.5471 -0.4746 -0.4526 0.4260 0.4717 -0.4710 -0.2855 0.2079 -0.5666 0.6054 0.2822 0.2734 -0.5068 -0.3069 0.3442 -0.5179 -0.2778 -0.3576 0.4421" HIT_INDICES="3741 9688 10501 11715 13175 14002 18184 19534 19991 20414 21375 21457 23319 24049 25406 25586 27504 30573 32332 32416 36714 39972 41344 43413 44309 45445 48191 48275" ES_PROFILE="0.0402 -0.0004 0.0483 0.0844 0.1097 0.1427 0.0979 0.0993 0.1152 0.1302 0.1319 0.1492 0.1273 0.1235 0.1043 0.1058 0.0713 0.0164 -0.0108 -0.0073 -0.0651 -0.0900 -0.0744 -0.0615 -0.0226 0.0182 0.0480 0.1266" RANK_AT_ES="21457.0000" RANK_SCORE_AT_ES="0.0304"/>
  <DTG RANKED_LIST="SLC12A2.SLC12A2.cls#h_versus_l.rnk" TEMPLATE="SLC12A2.cls" GENESET="gene_sets.gmt#KEGG_INTESTINAL_IMMUNE_NETWORK_FOR_IGA_PRODUCTION" ES="0.2256" NES="0.5587" NP="0.8800" FDR="0.9765" FWER="1.0000" RND_ES="0.2911 0.3373 -0.4037 -0.2589 0.4938 -0.2403 -0.5422 -0.2456 -0.4912 -0.6330 -0.2073 0.4319 0.6250 0.4027 0.4967 0.4957 -0.4170 -0.6704 -0.4589 0.5987 -0.3089 -0.5470 0.2692 0.3708 0.5762 0.6863 -0.4319 -0.5299 -0.2358 -0.3892 0.3069 -0.4025 -0.4512 -0.5128 0.4180 -0.5700 -0.6225 -0.4731 -0.4345 0.1788 -0.2413 0.2474 -0.4650 0.2818 -0.1823 0.3379 0.5179 0.2182 -0.4286 -0.6432 -0.4742 -0.2990 0.2280 -0.5666 0.2309 0.6747 -0.4201 0.4916 -0.2992 -0.2122 -0.5692 -0.2611 -0.1901 0.7301 -0.2678 -0.4903 0.6727 0.4746 -0.5762 -0.2115 0.4872 -0.4359 0.6329 0.3464 0.4435 0.1730 0.1915 -0.5276 0.2531 0.2325 0.2642 -0.4337 -0.1407 -0.5291 0.5243 -0.5991 -0.5820 0.2414 0.5492 0.1669 0.3077 -0.3387 -0.5696 0.2922 -0.2185 -0.3041 -0.5617 -0.4347 0.4292 -0.1917 0.3014 -0.4796 -0.4257 -0.3146 -0.3245 0.2529 -0.5333 0.2489 -0.1956 0.5743 0.5573 0.5620 0.3098 0.2294 -0.5359 -0.3419 -0.4885 0.2052 0.4473 0.2211 -0.5159 -0.6333 -0.4371 -0.1989 0.3056 -0.4371 0.2002 -0.5745 -0.3227 -0.1652 0.4885 -0.2563 0.2096 0.4730 0.5862 0.2938 0.5247 0.6538 -0.3322 -0.3272 0.5018 -0.5266 -0.4352 -0.5530 0.2756 -0.4828 -0.4113 -0.7243 0.5135 -0.5781 -0.1641 0.3125 0.5415 -0.4020 -0.3868 -0.3163 0.3259 -0.5043 0.5396 -0.5840 -0.3799 -0.3273 -0.5349 -0.3669 -0.3084 0.5911 -0.2876 -0.5091 -0.2295 -0.6266 -0.1277 0.2680 0.2712 -0.4265 -0.3850 -0.3267 0.4586 -0.5065 0.3863 -0.2496 -0.3999 -0.5412 -0.4447 0.5618 -0.2285 -0.5598 0.3594 -0.2478 0.2832 -0.2405 -0.3729 0.4584 -0.1429 -0.4215 -0.5118 -0.4786 0.3731 -0.5634 0.3514 0.2422 -0.5067 0.6098 0.4137 -0.1547 -0.4256 -0.4027 -0.3656 0.5220 0.2704 -0.2614 0.3386 -0.2332 -0.2129 0.4079 -0.6004 -0.2121 0.4339 -0.2665 -0.5936 -0.3817 -0.4553 -0.5216 0.6367 -0.7057 -0.2779 -0.2517 -0.2902 -0.6792 0.5996 -0.2568 -0.4627 0.3999 0.2065 -0.4818 -0.1878 0.3277 -0.6736 0.5832 0.3055 0.5042 0.4966 -0.6180 -0.5978 0.4869 -0.3309 0.3065 -0.3571 -0.3821 -0.4178 -0.2553 -0.3322 0.4290 0.5749 0.2381 -0.5231 -0.1565 0.3693 -0.3183 0.3762 0.5740 0.3488 -0.1765 -0.5886 -0.3539 -0.1876 0.5397 0.7176 -0.5834 0.6011 -0.3299 0.5861 -0.4707 0.5352 -0.2622 -0.2996 -0.3539 -0.3059 -0.3099 -0.4689 0.3778 -0.5375 -0.6543 0.4401 0.3198 -0.3208 0.2338 -0.4642 -0.5306 0.3991 0.5875 -0.4387 -0.2639 -0.2297 0.5048 0.5418 -0.6409 -0.4302 -0.4513 0.1735 -0.5775 0.3680 0.4770 -0.7322 -0.3796 0.4752 0.3949 -0.4717 0.2905 -0.4399 0.2405 0.2481 -0.3557 -0.3794 -0.1822 0.2057 0.2310 0.6169 0.5846 0.3016 0.3758 -0.4196 0.2348 -0.4513 -0.5259 0.5995 -0.2783 -0.2821 0.4310 0.5294 -0.5537 -0.2542 0.2038 0.3816 -0.3889 0.1817 0.4186 0.6683 -0.3211 -0.5516 -0.2560 -0.3943 0.4269 -0.3565 0.3056 0.5734 -0.3047 0.2716 0.3491 -0.2529 -0.4770 0.2165 0.6216 -0.6211 -0.5032 0.3829 0.3657 -0.4880 -0.6654 0.4135 0.4727 0.2075 0.7113 0.4721 0.3810 0.2411 0.6512 -0.6442 0.2261 -0.5055 -0.2060 0.3811 0.4375 0.2871 -0.2484 0.5166 -0.3037 0.3474 0.4940 0.3366 0.4631 -0.2548 -0.2618 0.5628 0.2695 0.4444 -0.2933 0.5138 0.3049 -0.4901 0.1903 -0.6318 0.1663 0.5212 0.1900 -0.2866 0.4876 0.3891 0.3986 -0.4339 0.2789 -0.4295 0.5404 -0.4222 0.1797 -0.2375 -0.5520 -0.1631 -0.5153 0.5883 -0.4622 0.4994 0.5552 -0.5165 -0.5182 -0.1789 -0.2854 0.6508 0.1644 -0.3880 0.6295 -0.3164 0.5330 -0.3001 -0.6400 -0.2989 0.5095 -0.4129 0.4886 -0.2320 -0.3522 0.2904 -0.3879 -0.6402 0.5869 -0.7470 0.1679 0.4591 -0.5129 -0.4012 -0.3959 -0.5428 -0.2621 0.2512 0.4561 0.3082 0.5603 0.3846 -0.3317 0.2513 -0.2997 -0.5160 -0.3715 -0.1837 -0.2958 -0.2509 -0.5974 0.3086 0.3325 -0.1359 -0.4226 -0.5894 0.1758 0.7049 0.6202 -0.3894 0.6262 -0.4012 0.2747 0.2171 0.4363 -0.3092 -0.1983 0.3774 0.3324 -0.2846 0.3877 -0.5020 0.2642 -0.5268 -0.2914 -0.1733 -0.6291 -0.4108 -0.5282 0.3946 0.2865 -0.3609 -0.2690 0.1641 -0.4067 0.6416 0.4440 0.1443 -0.3607 -0.3066 -0.1917 -0.6377 0.2240 -0.2340 0.5289" HIT_INDICES="3202 3663 3741 3953 4227 4334 7121 7156 9688 9819 15445 16228 18003 18184 19534 20414 21709 22622 23319 24078 25362 25406 25781 30573 30754 32332 32416 33111 33888 34767 36714 38191 38602 41344 41489 43413 44309 45445 45452 45983 48191 48275 50111 50508 52425 53535" ES_PROFILE="-0.0087 0.0299 0.0750 0.1167 0.1561 0.1981 0.1823 0.2163 0.1994 0.2256 0.1419 0.1445 0.1260 0.1360 0.1227 0.1166 0.1008 0.0904 0.0829 0.0732 0.0523 0.0538 0.0489 -0.0376 -0.0405 -0.0670 -0.0664 -0.0760 -0.0861 -0.0966 -0.1232 -0.1386 -0.1339 -0.1661 -0.1510 -0.1641 -0.1566 -0.1507 -0.1243 -0.1062 -0.1119 -0.0789 -0.0708 -0.0347 -0.0146 0.0314" RANK_AT_ES="9819.0000" RANK_SCORE_AT_ES="0.1078"/>
  <DTG RANKED_LIST="SLC12A2.SLC12A2.cls#h_versus_l.rnk" TEMPLATE="SLC12A2.cls" GENESET="gene_sets.gmt#KEGG_PROXIMAL_TUBULE_BICARBONATE_RECLAMATION" ES="0.2362" NES="0.6476" NP="0.9091" FDR="0.9250" FWER="1.0000" RND_ES="-0.4354 -0.2550 0.5190 -0.5109 -0.2262 0.2445 -0.3383 0.4496 0.4464 0.3030 0.4272 -0.2790 -0.3021 0.4085 -0.4304 -0.2483 -0.3103 0.4090 0.6265 -0.2401 0.2635 0.4587 -0.2311 0.5612 -0.5469 -0.2577 -0.2590 0.5746 -0.3794 0.4231 0.2616 -0.2637 0.3086 0.3040 -0.2540 0.4229 0.3219 -0.2228 0.3663 0.3221 -0.3360 -0.3029 -0.2700 0.3582 0.3163 0.2733 -0.5490 0.4473 0.3328 0.2337 0.4589 -0.2500 -0.4304 0.2576 -0.4992 0.3066 -0.4073 -0.3091 -0.2892 -0.3844 -0.4805 0.2870 -0.3293 0.2551 -0.4171 -0.3623 -0.4788 -0.5018 -0.2971 -0.3781 0.4644 0.3127 -0.3389 -0.3317 -0.4074 -0.5295 -0.3814 -0.4207 0.2955 -0.3844 0.4070 -0.3801 0.4523 -0.3775 0.2746 0.3390 -0.4051 0.2749 0.4699 -0.3684 -0.2792 0.3467 0.3005 0.4543 -0.3599 -0.3697 0.4274 0.3635 0.2226 0.4045 -0.2885 0.3414 0.3532 0.4537 0.3328 0.3593 0.2227 0.2988 0.2092 0.2315 0.3677 0.4622 0.3811 0.2509 0.3795 0.3869 0.4179 -0.3758 0.2781 0.2659 0.4889 0.3493 -0.5163 -0.4935 0.3725 0.3618 0.1892 0.3443 -0.2743 0.5342 0.4638 -0.2759 0.4070 -0.2930 -0.4225 0.3686 -0.2456 -0.3082 0.3277 -0.3300 -0.3333 0.3078 -0.2590 0.4145 0.3900 -0.3294 0.4296 -0.2186 -0.3831 0.3751 -0.3676 0.4370 -0.3112 -0.4409 0.2999 -0.3090 0.2489 0.5874 -0.3703 0.5897 0.4657 -0.2814 0.1376 0.5125 0.4752 0.2672 0.3363 -0.3148 -0.3505 -0.4261 0.2127 0.2843 0.5792 0.4874 0.2031 0.2715 0.2678 -0.4915 -0.3498 -0.2385 -0.3269 -0.2973 -0.3098 -0.4266 0.3097 -0.2450 -0.2953 0.3905 -0.3588 0.5321 0.3827 0.2579 0.4616 -0.2064 -0.2630 0.3959 0.4080 -0.3150 -0.3364 -0.2892 0.5134 0.2419 -0.4682 0.3283 0.3828 0.3441 -0.2311 -0.3181 -0.2760 0.4132 -0.4617 0.5149 0.5621 -0.3841 -0.3193 0.5641 -0.4403 0.3865 -0.6049 0.3865 0.4954 -0.3595 -0.4015 -0.3969 -0.2882 -0.1996 0.4714 0.2837 0.4627 0.3006 -0.3749 -0.5754 0.2480 0.2559 0.3715 -0.4424 0.2484 -0.2399 -0.2698 -0.1923 -0.3831 -0.3078 -0.2875 -0.5409 0.2483 -0.3238 -0.2165 -0.4222 0.2844 -0.4983 0.4070 0.2953 -0.2897 -0.4298 -0.3627 -0.2386 -0.3936 -0.4146 0.4535 0.2343 0.2527 -0.2816 0.3503 0.3402 -0.4746 0.3020 -0.2784 -0.2222 0.4758 0.4424 0.4905 0.2212 0.2229 0.4928 0.4792 -0.2344 0.2810 0.2470 0.3854 0.3505 0.3840 0.3870 0.3324 -0.3594 -0.4961 0.2816 0.3523 0.3319 0.3761 -0.3267 -0.3570 -0.2549 0.4421 -0.3864 -0.3695 -0.2810 -0.2406 -0.5167 0.3879 -0.4004 -0.2605 -0.4181 0.4398 0.3622 -0.3888 -0.2802 0.3210 0.2612 0.3291 -0.5196 0.4221 -0.2211 0.4250 0.2903 -0.3533 -0.4053 -0.2605 -0.2344 -0.3628 0.4893 -0.3371 0.2096 0.5066 0.3688 -0.3593 0.4925 -0.2547 -0.2065 0.2965 0.3036 -0.3195 0.2837 0.3921 0.3095 0.3194 -0.2619 -0.2254 -0.2842 0.2928 0.3118 -0.2659 -0.4696 0.5442 -0.3376 -0.4836 -0.3716 0.4061 0.2810 0.3701 -0.2337 0.4106 -0.4397 0.3008 0.3916 -0.4143 0.4558 0.3363 0.5382 -0.5649 -0.2675 -0.2484 -0.4504 0.2590 -0.3223 -0.5722 -0.3332 -0.2195 -0.2610 0.3623 0.2938 -0.2755 -0.6521 -0.4213 0.2754 0.2359 0.4752 -0.2447 -0.3754 -0.3941 -0.3968 0.2089 0.5175 -0.3262 0.3527 0.4486 -0.4110 -0.3867 -0.4574 -0.1653 -0.2412 0.4254 -0.2518 0.3745 0.2617 -0.2964 -0.5100 0.2928 0.2228 0.2798 -0.3073 0.5968 -0.5041 0.1787 -0.3067 0.2697 -0.2914 0.3135 0.6699 -0.3165 -0.2962 -0.1915 -0.3631 -0.2981 -0.2891 0.5480 0.4971 -0.4986 0.4217 0.2759 0.4330 -0.3815 0.3603 -0.3153 0.2864 0.4400 -0.3454 -0.2281 0.3158 -0.4232 -0.3512 -0.4372 0.2947 -0.2497 0.3053 0.4316 -0.3002 0.1876 0.1646 0.3434 0.3807 0.2476 0.4165 -0.3186 0.4423 0.4161 -0.2502 0.5354 0.2289 -0.2847 0.3514 -0.3088 -0.3868 0.3688 -0.3819 0.2377 0.4292 -0.5726 0.3136 0.2928 0.4377 -0.3246 -0.3185 0.2162 0.3740 -0.3834 -0.4724 -0.2914 -0.2904 0.2135 0.3891 -0.3578 -0.2989 0.4342 -0.4973 0.5421 -0.3839 0.3830 -0.2328 0.5053 -0.3579 0.2992 0.4088 -0.3169 -0.3045 0.4146 -0.2891 -0.6107 -0.2623 -0.2250 -0.2333 -0.4753 0.3418 0.3621 -0.2334 -0.2818 -0.3245 -0.3072 -0.5346 -0.5085 0.2223" HIT_INDICES="4221 4454 5198 5250 5635 8661 14474 15069 19774 20745 21610 27128 33089 35356 39069 42455 43317 44950 46947 48855 50932 51843 52758" ES_PROFILE="-0.0042 0.0622 0.1147 0.1795 0.2362 0.2318 0.1588 0.1786 0.1109 0.1085 0.1056 0.0064 -0.0967 -0.1273 -0.1734 -0.2027 -0.1833 -0.1716 -0.1585 -0.1338 -0.0974 -0.0312 0.0454" RANK_AT_ES="5635.0000" RANK_SCORE_AT_ES="0.1472"/>
  <DTG RANKED_LIST="SLC12A2.SLC12A2.cls#h_versus_l.rnk" TEMPLATE="SLC12A2.cls" GENESET="gene_sets.gmt#KEGG_BIOSYNTHESIS_OF_UNSATURATED_FATTY_ACIDS" ES="0.2376" NES="0.6645" NP="0.8627" FDR="0.9166" FWER="1.0000" RND_ES="-0.4864 -0.2546 0.2966 -0.5660 -0.5807 0.3881 0.2974 -0.4139 0.3546 0.3257 0.4935 0.3789 0.3827 -0.4793 0.2906 -0.3748 -0.4168 0.3637 0.4394 -0.3172 -0.2493 0.5127 -0.3604 0.4906 -0.2577 -0.5674 0.4015 0.5097 -0.5274 -0.2306 0.5026 -0.3982 -0.3407 0.3572 -0.4363 0.4143 -0.2449 -0.2516 0.5121 0.4296 0.4239 -0.2635 -0.3138 0.5136 -0.4885 0.5320 -0.3820 0.6611 -0.3195 0.3092 0.2569 0.2421 -0.4757 0.2408 -0.5279 0.2622 0.2864 -0.4214 -0.2880 -0.2583 -0.4255 0.1583 -0.3832 -0.2288 0.2645 -0.3523 -0.4113 -0.3444 0.2095 -0.3069 0.3158 0.3168 -0.4080 0.3879 -0.2854 -0.4367 -0.3329 -0.2671 0.4386 -0.4717 0.2359 -0.2448 0.3127 -0.2833 -0.4562 0.4553 -0.2783 -0.2575 0.3139 -0.1919 -0.5404 -0.2487 -0.3262 -0.3293 -0.2743 0.2380 0.4256 0.5203 0.3031 0.4119 -0.3064 0.3077 -0.4118 0.4333 -0.2817 0.1979 0.3538 0.2663 0.3041 -0.2905 -0.3443 -0.2552 0.1839 -0.5067 0.3349 0.2174 0.3660 0.6587 -0.3659 -0.3931 0.4774 0.5506 0.3913 0.2334 0.4117 0.4336 -0.4495 0.4155 0.6382 0.5256 0.4345 -0.2424 -0.3008 -0.4324 0.2047 0.4265 -0.4640 0.4982 0.3513 0.2260 -0.2766 0.1979 0.3600 0.4183 0.3792 -0.3188 -0.4047 0.4007 -0.2276 0.3357 0.2658 -0.3476 -0.2299 0.5105 0.5125 -0.4598 0.2798 0.2389 0.2782 0.4362 -0.3671 -0.2346 -0.3551 0.3646 0.3459 -0.3291 0.3115 -0.3830 0.2080 -0.2823 0.3333 0.1873 0.3043 0.2007 0.5339 -0.3839 0.4501 0.2499 -0.3584 -0.2380 -0.4868 -0.2876 -0.4269 -0.5130 -0.2079 0.1997 0.2326 0.2610 0.2430 -0.2488 0.4237 -0.3590 0.4155 -0.2354 0.2454 0.5083 0.2530 0.4512 0.3462 -0.3302 0.3015 -0.2138 -0.5167 0.3450 -0.4400 0.3937 -0.3472 -0.4386 0.5003 0.1805 -0.2367 0.3540 0.4963 -0.3566 0.2567 0.3903 -0.6654 -0.5569 -0.4872 0.4727 0.3683 -0.3775 -0.4371 0.3255 -0.2978 -0.2992 -0.3066 0.3096 0.5060 0.1556 -0.4827 -0.6317 -0.3009 0.4425 -0.3477 -0.4380 0.4740 -0.6222 -0.6410 0.4987 -0.2544 0.5523 0.5026 -0.3707 -0.2558 -0.3384 0.2021 0.2930 0.5114 -0.1774 0.2302 0.2510 -0.3714 -0.3453 -0.2802 -0.5104 -0.3077 -0.3923 0.1978 -0.2802 0.3883 -0.3061 0.4477 -0.3906 -0.2583 -0.4103 0.2722 0.2861 0.4625 -0.2818 -0.4281 0.4200 -0.4303 0.5226 0.3533 0.3541 -0.2555 0.3448 0.2921 -0.3736 0.4944 0.4460 0.2719 -0.4957 0.3656 0.4512 -0.2312 0.3281 0.3847 -0.4928 -0.5706 -0.2722 0.4449 -0.4153 0.3938 0.2570 0.3876 0.3086 -0.3679 0.4600 -0.2089 0.3543 0.5759 -0.2554 0.2445 -0.2503 0.2973 0.3413 0.2368 -0.3014 0.3683 -0.2106 0.3599 0.2621 -0.2308 0.3546 -0.4157 -0.3373 0.4812 -0.2628 0.2020 -0.2383 -0.2087 0.2690 -0.2960 0.4374 0.4817 -0.4461 0.3089 -0.2250 -0.2054 -0.3184 0.2961 -0.5129 -0.4010 -0.2522 -0.4755 0.4113 -0.3342 -0.2996 0.4903 -0.6111 0.3715 0.2739 -0.3000 0.3439 0.3757 -0.3521 0.2617 0.1755 0.4164 -0.3584 0.3901 0.5310 -0.3352 0.2263 0.5254 0.4989 -0.2821 -0.5339 0.4197 -0.5278 -0.5697 -0.4296 -0.5591 -0.3793 -0.3362 0.3131 0.3656 0.4281 0.2763 -0.2396 -0.5084 -0.3131 -0.4458 -0.2279 0.2323 -0.3012 -0.4986 0.2394 -0.2300 0.4294 -0.3624 0.3484 -0.3466 -0.3019 -0.3781 -0.3646 0.4515 0.4745 0.3945 0.1736 0.4227 0.3394 -0.5868 -0.2315 -0.3078 0.3107 -0.3518 -0.3236 0.5042 -0.4059 0.4572 0.2086 -0.2593 0.3017 0.3417 0.3106 -0.3807 0.3155 0.2723 -0.4642 0.3688 -0.5150 0.2806 0.4394 -0.5640 0.3164 0.4549 -0.3766 -0.4248 -0.2987 -0.2770 -0.3733 0.2725 0.4378 -0.1952 0.2779 0.6043 -0.2525 0.2353 -0.3014 -0.4440 -0.2433 0.4595 0.3599 -0.5095 0.3912 0.3326 0.3319 -0.2031 -0.3717 -0.2750 0.1905 0.3355 -0.5354 0.3696 -0.2556 0.2717 0.5757 0.3508 0.4617 -0.2376 -0.2530 -0.3411 -0.2013 -0.2802 -0.2958 0.2814 0.4726 0.4301 0.3020 0.2789 -0.5466 0.2003 -0.5615 0.2044 -0.3091 -0.4114 0.2271 0.3425 -0.2569 -0.3184 0.2392 0.3952 0.1977 -0.3978 0.2828 0.3798 -0.3069 0.3138 0.2364 -0.3300 -0.3574 0.2173 -0.3371 -0.5267 -0.5165 -0.5416 -0.2732 -0.4564 -0.2371 -0.3069 0.3156 -0.3877 -0.2211 0.3363 0.2620 0.3109 -0.4883" HIT_INDICES="688 1851 4605 13588 14786 15361 17162 18276 21467 24081 25174 38084 41294 41660 43373 47386 48091 49746 51244 52553" ES_PROFILE="0.1259 0.2108 0.2376 0.1136 0.1265 0.1489 0.1435 0.1470 0.1037 0.0636 0.0485 -0.1651 -0.1921 -0.1663 -0.1585 -0.1744 -0.1262 -0.0848 -0.0273 0.0491" RANK_AT_ES="4605.0000" RANK_SCORE_AT_ES="0.1607"/>
  <DTG RANKED_LIST="SLC12A2.SLC12A2.cls#h_versus_l.rnk" TEMPLATE="SLC12A2.cls" GENESET="gene_sets.gmt#KEGG_P53_SIGNALING_PATHWAY" ES="0.2078" NES="0.6949" NP="0.8429" FDR="0.8910" FWER="1.0000" RND_ES="-0.2108 -0.3761 -0.3798 0.2822 0.2021 -0.2608 -0.3436 0.2448 0.3477 0.1850 -0.3550 -0.2548 0.3472 -0.2780 0.3978 -0.2289 0.2417 -0.2013 0.2383 -0.3033 -0.3624 -0.2846 0.2150 -0.1806 0.2502 0.2517 0.2082 0.2814 -0.2478 -0.2060 -0.2212 0.4322 -0.2964 -0.1774 0.2497 -0.3173 -0.2051 0.4124 -0.4073 -0.3546 0.5103 -0.2372 0.2602 0.4370 -0.3794 -0.2011 -0.2191 -0.2708 0.2186 0.4489 -0.3742 -0.2074 0.4523 0.2825 0.4088 -0.3132 -0.3637 -0.4392 -0.2046 -0.2159 0.2841 0.2661 -0.2461 0.3853 0.2503 0.3047 -0.4028 0.1575 -0.2739 -0.1763 0.2126 0.3262 0.2037 0.4541 0.3026 0.3134 -0.4008 0.2957 0.2036 -0.3192 -0.2543 0.2672 -0.3629 0.1688 0.1848 0.2637 -0.2543 0.5983 0.3258 0.3644 0.4281 -0.2532 0.2265 -0.2884 0.1770 0.2251 -0.2774 -0.1897 0.3417 -0.2942 0.3756 -0.4050 0.3026 0.2329 0.4060 -0.3212 0.2837 0.3259 0.1944 -0.2632 0.3749 0.3439 0.2033 0.2588 -0.2335 0.3014 0.3070 -0.1836 -0.2824 -0.2088 -0.2418 -0.2353 -0.3323 0.4414 -0.2657 0.3904 0.4705 -0.3837 0.3047 -0.4077 -0.2109 -0.1996 0.3558 0.1787 0.5354 0.4297 0.3357 0.3481 -0.2568 -0.2679 0.3455 -0.2174 -0.3711 -0.4639 -0.3160 0.2879 -0.5050 -0.4021 0.1863 0.2961 -0.3062 -0.3998 0.4651 -0.3767 0.1828 0.2495 0.3161 -0.1666 0.3402 0.1963 0.4473 -0.2603 0.2964 -0.3284 0.1838 -0.2936 0.2759 0.4447 0.4364 -0.2319 -0.2171 -0.2366 0.1840 0.2586 0.2849 -0.3972 0.3280 0.2664 0.3892 0.3165 0.3901 0.3739 -0.3961 -0.2483 -0.2271 -0.2370 0.1784 -0.2648 -0.2560 -0.2220 -0.2145 -0.2543 -0.5871 0.1947 -0.2876 0.3783 -0.3566 -0.2711 0.2717 -0.1991 -0.2941 -0.1663 -0.2533 0.2758 -0.3097 -0.3036 -0.2204 0.4646 -0.3151 0.2727 -0.2041 -0.4607 0.2421 -0.2592 0.2292 -0.3521 0.2552 0.4593 -0.3195 -0.1851 -0.2303 0.2341 -0.2343 0.2880 0.2826 -0.2391 0.4428 0.2437 0.2083 0.1964 -0.2467 -0.3809 -0.3281 -0.2046 0.2084 0.3645 0.2897 0.1685 0.1861 0.2460 0.4601 0.2567 0.2479 0.2735 0.1564 -0.2128 -0.5732 0.2633 0.2235 -0.2116 -0.4940 0.2665 0.2123 0.2251 -0.3359 -0.4214 0.4711 -0.2827 0.2862 0.1997 0.2438 -0.5229 -0.2896 0.2737 0.2117 -0.3153 -0.2221 0.2851 -0.2405 -0.2873 0.2770 0.3200 -0.2441 -0.3243 0.2642 0.3375 0.3139 0.2834 -0.3591 -0.1875 -0.3140 -0.1860 -0.3475 0.2251 0.3180 0.2453 0.1857 -0.2908 -0.2862 -0.2376 0.2599 -0.1734 -0.2018 0.3773 0.4332 0.2137 0.2920 -0.1972 -0.3671 0.3314 0.4586 0.4065 0.2911 0.1626 0.2189 0.2678 -0.3003 0.2301 -0.4016 0.1622 0.3462 -0.3005 0.2418 0.4179 -0.3307 0.2753 -0.3345 -0.3407 0.3906 0.3489 0.2948 0.2007 -0.3707 -0.2389 0.2651 0.3034 -0.4133 0.2601 0.3426 -0.2917 0.3251 0.3362 0.1984 0.3132 0.3379 -0.2264 -0.2194 0.3961 -0.3220 0.2964 0.4902 -0.2956 -0.3637 0.2556 0.2931 -0.4319 -0.2530 0.3259 -0.3577 -0.2369 -0.3571 0.3399 0.2368 0.3401 -0.2892 0.1863 -0.2585 0.2827 0.3043 0.2384 -0.3060 -0.2278 -0.3626 -0.2382 0.3686 -0.4134 0.2943 0.1869 0.3807 0.1771 0.2469 0.3084 0.4736 0.2011 -0.1826 0.3837 0.3156 0.3306 -0.2787 -0.2942 -0.4520 -0.3640 0.3284 0.1718 -0.3026 -0.2178 -0.2341 -0.4291 0.3055 0.2621 -0.2584 -0.2987 0.3646 -0.2035 0.3384 0.3350 0.3573 -0.1746 -0.2500 0.2810 -0.3234 0.1890 -0.3064 -0.3642 -0.2154 -0.4212 0.3171 -0.3365 0.4786 -0.2316 -0.4069 0.2897 0.2878 0.5070 0.2499 -0.4398 0.2652 0.2531 -0.3943 -0.2354 0.3405 -0.2903 0.2366 0.3026 -0.3277 0.2949 0.4201 -0.2546 0.3281 0.2527 0.3171 0.2309 0.2066 -0.2422 -0.2031 0.2601 -0.2809 0.3956 -0.2120 -0.2284 -0.2789 -0.2395 -0.3023 0.2883 -0.3761 0.3444 -0.2455 -0.1725 0.2110 0.2620 0.2714 -0.2197 -0.1986 0.1754 0.2541 -0.1725 -0.3469 -0.2334 -0.1416 -0.3261 -0.2337 -0.2622 -0.3040 -0.2687 0.2698 0.1826 0.4050 0.2453 -0.3947 -0.3845 0.4522 -0.2230 -0.2222 -0.2340 -0.2660 -0.2532 0.3024 -0.3238 -0.5985 -0.3364 0.1847 -0.3715 0.3527 -0.5232 -0.4974 0.1939 0.2688 0.1925 -0.2913 0.3978 -0.3042 0.2992 -0.5609 0.1992 0.4242 -0.4027 -0.2452 0.2821 0.4935 0.2654" HIT_INDICES="297 298 1967 3015 3971 5060 5694 6769 6890 8127 10363 10727 11630 11732 12344 12529 13388 13985 14435 14878 15885 17599 18639 19886 20651 20964 22471 22853 23789 23905 24919 26002 26096 37228 37747 37884 38350 38410 38627 39670 40019 41453 41767 42365 42491 42684 42764 42776 43702 44025 44164 44670 44987 45405 45507 45996 46028 46161 46547 46803 46833 47300 47479 49924 50812" ES_PROFILE="0.0521 0.1096 0.1161 0.1290 0.1406 0.1469 0.1602 0.1634 0.1836 0.1817 0.1587 0.1692 0.1688 0.1829 0.1869 0.1985 0.1969 0.1992 0.2037 0.2078 0.2005 0.1786 0.1678 0.1519 0.1440 0.1440 0.1208 0.1176 0.1035 0.1041 0.0876 0.0690 0.0682 -0.1274 -0.1300 -0.1256 -0.1267 -0.1203 -0.1165 -0.1264 -0.1233 -0.1381 -0.1322 -0.1306 -0.1204 -0.1111 -0.0996 -0.0869 -0.0895 -0.0807 -0.0683 -0.0619 -0.0515 -0.0423 -0.0273 -0.0185 -0.0013 0.0141 0.0257 0.0400 0.0585 0.0699 0.0869 0.0683 0.0807" RANK_AT_ES="14878.0000" RANK_SCORE_AT_ES="0.0717"/>
  <DTG RANKED_LIST="SLC12A2.SLC12A2.cls#h_versus_l.rnk" TEMPLATE="SLC12A2.cls" GENESET="gene_sets.gmt#KEGG_ALANINE_ASPARTATE_AND_GLUTAMATE_METABOLISM" ES="0.2275" NES="0.7270" NP="0.8765" FDR="0.8582" FWER="1.0000" RND_ES="-0.3654 -0.3297 0.4000 -0.2685 0.2848 0.2699 0.1888 0.5341 0.3306 0.3801 -0.3082 0.2139 0.3104 0.3800 -0.4728 -0.2733 -0.2779 0.2191 0.5046 0.2538 0.3120 0.4002 -0.2201 0.4166 -0.3793 -0.3832 0.3137 0.3066 -0.2794 0.4030 -0.2450 -0.2568 0.4494 0.3291 -0.3657 0.4653 -0.2987 0.2327 0.4886 -0.2457 -0.3495 -0.3253 -0.1894 0.2146 0.2686 -0.2064 -0.3475 0.5048 0.3419 0.2464 -0.2832 -0.3558 -0.4685 0.4245 -0.3026 0.2208 -0.3279 0.3365 -0.3601 -0.3689 -0.4025 -0.2974 0.3139 -0.2985 0.2599 -0.3072 -0.4109 -0.4377 -0.2910 -0.4316 0.4968 -0.3508 -0.2933 -0.4047 -0.3059 -0.2823 -0.3122 0.2615 -0.2171 -0.3078 -0.2128 -0.3341 0.2873 -0.2959 -0.2699 0.3418 -0.3599 0.2384 -0.2554 -0.2429 -0.4879 0.2405 0.2505 0.3775 -0.4461 0.4377 0.3763 0.1972 0.2583 -0.2583 -0.2542 0.2269 0.3155 0.2635 -0.3285 0.4496 0.1913 0.2642 0.4261 -0.1976 -0.2126 0.3547 0.3789 0.2944 0.3055 -0.2973 0.4891 -0.3097 -0.2344 -0.2849 0.3338 -0.2803 0.3357 -0.3750 0.2955 0.2983 -0.2924 0.3570 -0.2740 0.5032 0.3404 -0.3341 -0.2608 -0.2511 -0.3588 0.3371 -0.2727 -0.2324 0.2708 0.2373 -0.3112 -0.2072 0.3120 0.2247 -0.3378 -0.3474 0.3225 -0.3400 0.2575 -0.3012 -0.3084 0.2213 -0.2257 -0.1982 0.3510 -0.2695 0.3263 0.2858 0.3352 0.2977 -0.3113 -0.3301 0.2458 0.2721 0.3038 -0.2876 -0.2261 -0.4992 0.2874 -0.3759 0.2225 -0.2397 0.3329 0.3117 -0.3162 0.2727 -0.2937 -0.3795 -0.2880 -0.2926 0.3087 -0.3913 0.2877 -0.3456 -0.3102 -0.2299 -0.2885 0.3468 -0.3198 0.3663 0.2079 0.3123 0.3480 0.2352 0.3287 -0.2320 0.2429 -0.2523 -0.3735 -0.2252 0.2707 -0.2588 -0.4609 0.2249 -0.3192 -0.2916 0.2304 -0.2223 -0.3553 0.2240 -0.3124 0.4170 0.3986 -0.1481 -0.3541 0.3418 -0.2719 0.2861 -0.5197 0.5303 0.4924 -0.4296 -0.2517 -0.3245 -0.2501 0.2362 0.3046 0.2440 0.4586 -0.3047 -0.2440 -0.4355 0.2621 0.2845 0.3387 -0.4810 0.1905 -0.1988 -0.2907 0.2214 -0.4380 0.2557 0.3071 -0.4491 0.2450 -0.2349 0.2280 -0.2087 0.2568 -0.3048 0.3260 0.2888 -0.2967 -0.2634 -0.3219 0.3061 -0.3593 -0.3877 0.3887 0.2190 -0.2942 0.3787 0.3897 0.2961 -0.4970 0.2293 0.2676 0.3149 0.3489 0.3386 0.4394 -0.3734 -0.3035 0.3370 0.4131 0.2147 0.2663 -0.2380 0.3300 0.2093 0.2585 0.5216 0.4079 -0.4579 -0.3816 0.2562 0.2703 -0.2051 0.4229 -0.2670 -0.2397 -0.2356 0.2094 -0.3477 -0.3732 0.2917 0.3192 -0.3742 0.2566 0.2870 0.2743 -0.1976 0.2763 0.2626 0.3353 -0.2639 -0.3200 0.2945 0.3690 -0.2638 0.4447 0.3373 0.3481 0.2598 0.2870 0.3622 0.2580 -0.2628 -0.2064 0.2680 -0.2186 0.2126 0.4360 0.2750 0.2989 0.3580 -0.3603 -0.3755 0.1925 -0.3374 0.3192 -0.1935 0.3737 0.2315 -0.3808 0.4013 -0.2039 -0.2812 0.2398 -0.2870 -0.2469 -0.3232 0.3156 0.3354 -0.4687 -0.2452 0.2845 0.2528 0.2614 -0.2085 0.3717 -0.3654 -0.2565 -0.3233 -0.3153 0.2800 -0.1882 0.2528 -0.5734 -0.2693 0.2315 -0.3118 0.3308 -0.2985 -0.2765 -0.3333 0.1899 -0.3142 -0.3245 -0.3075 -0.2740 -0.3810 -0.3072 0.2938 -0.3729 0.3941 -0.4039 0.2214 -0.2068 -0.2463 0.2033 0.3405 -0.2763 0.2477 0.3319 0.2960 -0.4308 0.3433 -0.2588 -0.3142 0.3839 -0.2519 -0.2402 -0.2940 -0.4259 -0.3977 0.2445 0.3591 0.3496 -0.4570 0.2839 -0.3264 0.2595 -0.3800 0.2942 -0.2228 0.3443 0.4511 -0.2187 0.3041 0.3367 0.2267 0.2089 -0.3614 0.3578 0.3889 -0.3790 0.2689 0.3218 0.3391 0.3745 -0.3023 -0.4186 0.2650 -0.3821 -0.3126 -0.3994 -0.3277 0.1870 -0.4070 0.2028 0.4207 -0.2329 -0.2957 0.4028 0.2921 -0.2503 0.1723 0.3826 0.2475 -0.2617 -0.3553 -0.3089 0.2670 0.2647 -0.3223 0.4315 0.2908 -0.4150 0.3011 -0.3008 -0.3212 -0.2967 -0.5273 0.3213 0.3307 -0.4726 -0.4174 -0.2047 0.4119 0.2367 -0.3889 0.2567 0.2521 0.2615 -0.2407 -0.3834 0.3362 -0.3753 0.3500 -0.3485 -0.3331 0.2940 -0.2888 -0.2798 -0.3362 -0.4063 0.2826 0.4027 0.4371 0.3010 -0.2321 -0.2255 0.2519 0.3638 -0.3141 0.3274 0.2827 -0.2345 -0.2526 -0.3807 0.3001 0.4211 0.4087 -0.3856 -0.2936 0.2269 -0.2934 -0.3780 -0.3423" HIT_INDICES="4221 4454 5493 5635 7408 9013 9127 9679 10381 10878 12144 13474 15837 15841 19299 20394 21075 26829 31616 32727 35356 38411 39497 44181 44235 44636 48095 48493 49412 50961 52292 52801" ES_PROFILE="-0.0228 0.0255 0.0546 0.0993 0.1082 0.1158 0.1501 0.1751 0.1957 0.2189 0.2253 0.2275 0.2058 0.2267 0.1781 0.1701 0.1683 0.0650 -0.0202 -0.0373 -0.0771 -0.1182 -0.1211 -0.1776 -0.1501 -0.1277 -0.1493 -0.1139 -0.0840 -0.0569 -0.0159 0.0446" RANK_AT_ES="13474.0000" RANK_SCORE_AT_ES="0.0816"/>
  <DTG RANKED_LIST="SLC12A2.SLC12A2.cls#h_versus_l.rnk" TEMPLATE="SLC12A2.cls" GENESET="gene_sets.gmt#KEGG_PRIMARY_IMMUNODEFICIENCY" ES="0.2900" NES="0.7573" NP="0.7202" FDR="0.8212" FWER="1.0000" RND_ES="0.4731 -0.1885 -0.2423 0.2503 0.2993 -0.2550 -0.5155 -0.4177 -0.4299 -0.6037 -0.2843 0.3759 0.5955 -0.4372 0.5945 -0.2672 -0.3484 -0.6789 -0.5003 0.4831 0.4225 -0.6746 0.3097 0.2507 0.5610 0.6320 -0.4064 -0.4845 -0.3702 -0.4127 0.3305 -0.3300 -0.3548 -0.4324 0.3372 -0.5735 -0.6735 -0.3820 -0.4812 -0.2884 0.1959 -0.4539 -0.4769 0.3004 0.3511 0.4408 0.5719 0.4288 0.3501 -0.4960 -0.6145 -0.1638 -0.2103 -0.4408 -0.2230 0.5937 -0.2097 0.4140 -0.1622 -0.3820 -0.5541 -0.4335 -0.1968 0.5979 -0.1925 -0.5544 0.6241 0.2049 -0.4527 -0.2004 0.3246 -0.2383 0.5375 0.5087 0.2625 0.3809 0.2717 -0.3225 -0.1464 -0.1900 0.3173 -0.3324 -0.2949 -0.3892 0.5672 -0.4835 -0.5674 0.3293 0.4476 0.2751 -0.2730 0.1868 -0.4944 0.3590 0.4003 -0.3077 -0.4275 -0.5543 0.4287 0.2441 -0.2808 -0.4525 -0.3698 -0.3902 0.2669 0.3120 -0.3569 -0.2304 0.1775 0.5435 0.4073 0.4989 0.2089 0.2865 -0.6602 0.3110 -0.4240 -0.2483 0.3280 -0.3650 -0.5905 -0.4068 -0.2807 0.5204 0.2758 0.2601 0.1999 -0.5738 0.4214 -0.1635 0.2994 -0.3313 -0.1828 0.2121 0.4679 0.3010 0.2550 0.6478 -0.4777 0.3557 0.4226 -0.4224 0.2917 -0.3168 0.4644 -0.3509 -0.6465 -0.6046 0.2899 -0.5138 -0.3629 0.3968 0.4142 -0.4271 -0.2602 -0.6072 0.4785 -0.3744 0.5928 -0.5588 -0.3134 -0.4512 -0.3811 -0.3343 -0.3357 0.3732 -0.2123 -0.5245 -0.2637 -0.5639 -0.1980 0.3206 -0.2156 0.3179 -0.4608 -0.3285 0.3751 -0.3892 0.4830 -0.3987 -0.5639 -0.3616 -0.4528 0.3636 0.4106 -0.2711 0.3254 -0.3585 0.2122 0.2012 -0.2688 0.3586 0.2105 -0.4352 -0.6512 -0.4997 0.4298 -0.4663 0.2587 0.3356 -0.4571 0.6402 -0.2564 0.3699 -0.3421 -0.5141 -0.3021 0.5148 -0.2933 -0.3872 0.3482 0.2873 0.2183 0.5194 -0.6435 -0.2756 0.3091 -0.3293 -0.3603 -0.4558 -0.4399 -0.3625 0.5677 -0.7243 0.3984 -0.4177 -0.2170 -0.6678 0.5708 -0.3799 -0.5120 0.2734 0.2393 -0.2803 0.3887 0.2667 -0.5781 0.4612 0.3966 0.5324 0.4393 -0.4460 -0.5918 0.2613 -0.3729 0.2762 0.1940 -0.3766 -0.4460 -0.4036 -0.1715 0.1728 0.6208 0.2585 -0.2396 0.3154 0.3785 -0.4151 0.4285 0.5570 0.3603 -0.2238 0.2862 -0.5363 -0.1806 0.3275 0.7232 -0.5699 0.5170 -0.5037 0.3483 -0.4075 0.5333 -0.3710 -0.3206 -0.3949 0.2033 0.2813 -0.4344 0.4050 -0.3475 -0.5631 0.3058 0.5239 -0.3192 0.3124 -0.4982 -0.4019 -0.2326 0.6183 -0.2117 -0.2067 0.2250 0.2061 0.1983 -0.2991 -0.4060 -0.5280 -0.2092 -0.4457 0.2222 0.4508 -0.6775 0.2949 0.4200 0.5219 -0.4022 0.4987 -0.2280 0.2049 0.2627 0.4357 -0.3281 -0.4336 0.2790 0.3910 0.5044 0.6368 0.3016 0.3155 -0.3949 -0.1853 -0.5105 -0.3912 0.4208 -0.3661 -0.4761 0.3304 0.5971 -0.5384 0.1801 0.3216 0.2730 -0.3963 -0.3293 0.3483 0.5438 -0.3954 -0.5474 -0.2663 -0.4358 0.4211 -0.3420 0.5046 0.5504 0.1536 -0.4575 0.4464 -0.2466 -0.4518 0.3027 0.5560 -0.4269 -0.2286 -0.2484 0.2291 -0.6713 -0.4611 0.3029 0.5319 0.2283 0.6692 0.3682 0.4441 0.4398 0.6061 -0.4006 0.4438 -0.4121 0.1798 0.4763 0.5180 0.2276 0.2980 0.4290 -0.2303 -0.2844 0.5566 -0.3208 0.5818 -0.4558 -0.4072 0.5792 -0.1949 0.4913 0.2548 0.3565 -0.2052 -0.5196 0.4063 -0.5105 -0.2605 0.4392 0.4069 0.3569 0.4346 0.3898 0.2516 -0.4699 0.4476 -0.5471 0.3497 -0.4880 -0.2226 -0.2266 -0.4946 -0.1547 -0.5919 0.5501 -0.3422 0.4211 0.3663 -0.3161 -0.3407 -0.3052 -0.1785 0.3919 -0.1711 -0.2043 0.4043 -0.4989 0.4664 0.1663 -0.6527 -0.2189 0.4017 -0.3534 0.3876 0.3504 0.2809 0.4420 -0.5822 -0.5592 0.6801 -0.7165 0.2793 0.2729 -0.3028 -0.5436 -0.2614 -0.5557 -0.4662 0.2202 0.3803 0.3641 0.5433 0.2947 0.4210 0.3190 -0.5024 -0.4725 -0.3747 0.2461 0.3381 -0.2441 -0.3901 0.1956 0.2113 0.4070 -0.3508 -0.5576 0.3871 0.5473 0.5445 -0.3910 0.6817 -0.4357 0.2678 -0.2658 0.5176 0.1982 0.2385 0.5545 0.5134 0.3398 0.4338 -0.4372 -0.2938 -0.3760 0.1915 -0.4210 -0.4585 -0.2848 -0.4402 0.4068 -0.1861 -0.2894 0.2475 0.2128 -0.3424 0.2678 0.3855 -0.1639 -0.2010 0.2961 -0.2462 -0.6019 0.5663 0.2683 0.5110" HIT_INDICES="2551 3385 3741 4200 4457 4926 5397 8383 9980 13736 14347 14892 16228 16738 19232 19513 20414 20901 21393 22379 22622 23147 30754 32401 33111 33306 33340 39544 39604 41241 43896 47671 49299 52864 53969" ES_PROFILE="0.0188 0.0626 0.1131 0.1592 0.2076 0.2498 0.2900 0.2746 0.2804 0.2383 0.2517 0.2652 0.2615 0.2718 0.2408 0.2494 0.2450 0.2472 0.2483 0.2385 0.2417 0.2387 0.1015 0.0743 0.0651 0.0655 0.0688 -0.0265 -0.0104 -0.0190 -0.0392 -0.0677 -0.0507 -0.0440 0.0235" RANK_AT_ES="5397.0000" RANK_SCORE_AT_ES="0.1500"/>
  <DTG RANKED_LIST="SLC12A2.SLC12A2.cls#h_versus_l.rnk" TEMPLATE="SLC12A2.cls" GENESET="gene_sets.gmt#KEGG_COMPLEMENT_AND_COAGULATION_CASCADES" ES="0.2652" NES="0.7989" NP="0.6833" FDR="0.7659" FWER="1.0000" RND_ES="-0.2678 -0.2358 -0.2695 -0.2908 0.3375 -0.3670 -0.4145 0.2853 -0.4731 -0.4038 -0.2850 0.4990 0.4970 0.4486 -0.2640 0.4709 -0.2099 -0.2938 -0.2589 0.3402 0.1954 -0.4383 0.2131 0.2586 0.4449 0.4746 -0.2810 -0.3362 -0.2567 -0.3856 0.2339 -0.2340 0.1639 -0.2740 0.4267 -0.4622 -0.4042 -0.4635 -0.4129 0.2591 0.2438 0.3539 0.2103 0.2514 0.2746 0.2613 0.4029 -0.4728 -0.5163 -0.4664 -0.4350 0.1386 0.3160 -0.4439 -0.1880 0.4445 -0.4830 0.4462 -0.3101 0.2390 -0.2475 0.2803 -0.2849 0.5795 0.2987 -0.2230 0.5189 0.3316 -0.5208 0.3168 -0.2485 -0.4036 0.4109 0.2845 0.3538 -0.2542 -0.2694 -0.3428 -0.1932 0.2631 -0.3863 -0.3834 0.3076 -0.4657 0.4672 -0.5206 -0.4058 0.2072 0.4726 -0.3063 0.3556 -0.2842 -0.5420 0.2355 -0.2733 0.2585 -0.4016 -0.4027 0.3485 -0.2591 0.1789 -0.2827 -0.3118 -0.2510 -0.1908 0.3165 -0.2833 0.2269 0.2083 0.3092 0.1961 0.5477 0.2866 0.2998 0.1772 -0.3402 -0.3718 0.3666 0.4281 -0.3613 -0.3669 -0.3551 0.2377 -0.1707 0.2293 -0.2912 0.3427 -0.3360 -0.3577 -0.4185 -0.2332 0.3699 -0.4269 0.3235 0.4023 0.3334 0.5843 0.4385 -0.3121 -0.1813 0.2481 -0.4822 -0.2655 -0.3680 -0.2328 -0.3678 -0.3926 -0.3944 0.5051 -0.5376 -0.1948 0.2608 0.2983 -0.4677 -0.2988 0.2779 -0.2220 -0.2913 0.2779 -0.4561 -0.1982 -0.3002 -0.4538 -0.3232 0.1684 0.5932 0.2611 0.1868 -0.2040 -0.2209 -0.4152 0.2653 -0.3285 -0.2894 -0.4232 -0.2344 0.4242 -0.4175 0.3191 0.3795 -0.2919 -0.2951 0.2158 0.3989 -0.2030 -0.3893 0.4203 -0.2515 0.1834 -0.1623 -0.3527 0.4498 -0.2589 0.2332 -0.3082 0.2166 0.2507 -0.4167 0.2190 -0.3049 -0.3593 0.4752 0.3974 0.2432 -0.2574 0.2886 -0.3652 0.4084 -0.2998 -0.2127 0.3873 -0.4018 -0.4196 0.5216 -0.2666 -0.1780 0.4702 -0.3171 -0.3812 -0.3633 -0.3426 -0.3395 0.5279 -0.4666 -0.3489 -0.1499 -0.4277 -0.4276 0.2397 0.2864 0.2110 0.3075 0.3420 0.2844 0.1958 0.4130 -0.2187 0.3913 -0.2672 -0.2016 0.4136 -0.2777 -0.3289 0.4621 0.2014 -0.1934 -0.2511 -0.2413 -0.4528 0.3764 -0.3322 0.3561 0.5413 0.2639 -0.2433 0.2533 0.3611 -0.2362 0.2703 0.3616 0.2570 0.3977 -0.4056 0.2473 0.2672 0.4165 0.5621 -0.3481 0.3674 -0.4511 0.3127 -0.4016 0.4101 -0.1955 -0.3375 -0.2778 0.2162 0.2232 -0.4087 -0.2265 -0.4780 -0.4645 0.2895 0.2818 0.2348 -0.2796 -0.3057 -0.5310 0.2752 0.2526 -0.2569 0.3432 -0.2395 0.3533 0.5233 -0.4473 -0.4452 -0.3458 0.3060 -0.3936 0.2430 0.2997 -0.6193 -0.3664 0.3315 0.3196 -0.3103 -0.2492 -0.2915 0.2501 -0.3492 -0.4956 -0.3345 -0.3100 0.3481 0.2740 -0.2149 0.4029 -0.4143 0.3803 -0.3519 0.2804 -0.3981 -0.4274 0.5129 -0.4580 0.2448 0.2510 0.3797 -0.3590 -0.3489 -0.2903 0.2263 -0.4525 -0.2665 0.3916 0.3839 -0.2425 -0.4897 0.3069 -0.2342 0.3377 -0.5226 -0.3280 0.4199 -0.2753 0.1980 0.3350 0.2901 0.1842 0.2795 0.4205 -0.3837 0.1867 0.3080 -0.1906 0.3479 -0.5834 0.4211 -0.2346 0.2613 0.5912 0.2471 0.2828 0.1904 0.5531 -0.3778 0.2471 -0.3690 -0.2292 -0.2988 0.3487 0.2752 0.3754 0.5212 -0.3376 0.3361 0.4755 0.4080 0.4198 -0.2383 0.3075 0.4435 0.2618 -0.2520 0.3564 0.4734 0.1670 -0.2164 -0.3334 -0.5974 -0.2604 0.3114 0.2890 -0.3331 0.4918 -0.2056 -0.2382 -0.3770 -0.2086 0.1991 -0.2737 0.2028 0.2247 -0.2761 -0.4223 0.2159 -0.4174 0.4454 -0.2940 -0.3183 0.4553 -0.4455 -0.3190 0.2309 -0.4207 0.5101 0.2962 0.1612 0.4525 -0.2963 0.3231 -0.2466 -0.2219 -0.2147 0.1960 0.2138 0.3448 0.2576 -0.3723 -0.1973 0.2318 -0.3552 0.3067 -0.4659 -0.2648 0.4314 -0.4961 -0.4540 -0.4603 -0.5305 -0.3324 0.3944 0.3850 0.3371 0.4377 -0.2939 -0.3214 -0.4750 -0.3539 -0.2632 -0.4285 -0.2698 0.2671 -0.3129 -0.5421 0.3603 0.3684 0.3350 -0.5317 -0.4664 0.3609 0.4027 0.5026 -0.2433 0.4817 0.2874 0.3630 0.2480 -0.2764 0.2523 -0.2265 0.2902 0.2951 -0.3051 0.3482 -0.2934 0.2937 -0.4379 0.1986 -0.2795 -0.4931 -0.3882 -0.2917 -0.2023 -0.2466 -0.4003 -0.3304 -0.3014 -0.3621 0.5294 0.4954 -0.2154 0.3860 -0.2021 0.3153 -0.5257 0.2098 0.2397 0.3112" HIT_INDICES="1125 1695 1779 1865 2633 3045 3231 3580 3649 4343 5417 6104 6946 7468 7873 10075 10526 10555 10695 11591 12549 12973 13587 13637 13655 14878 15373 15755 15932 16484 16955 18768 19717 20439 20709 22997 23062 25086 30551 30964 31169 32355 32364 32919 33468 34077 35997 38096 38363 40667 40742 41176 41297 42413 42997 43815 44204 45423 45967 47405 47590 48277 49458 51100 51376 52847 53397 53757 54452" ES_PROFILE="0.0159 0.0378 0.0681 0.0980 0.1121 0.1313 0.1541 0.1730 0.1968 0.2076 0.2094 0.2170 0.2205 0.2291 0.2392 0.2143 0.2207 0.2347 0.2465 0.2437 0.2389 0.2433 0.2436 0.2541 0.2652 0.2532 0.2539 0.2564 0.2624 0.2611 0.2608 0.2346 0.2232 0.2153 0.2154 0.1769 0.1786 0.1434 0.0446 0.0374 0.0341 0.0138 0.0147 0.0061 -0.0020 -0.0107 -0.0416 -0.0736 -0.0722 -0.1054 -0.0981 -0.0969 -0.0898 -0.0996 -0.0991 -0.1018 -0.0963 -0.1044 -0.0994 -0.1086 -0.0948 -0.0888 -0.0897 -0.0947 -0.0742 -0.0699 -0.0455 -0.0155 0.0148" RANK_AT_ES="13655.0000" RANK_SCORE_AT_ES="0.0803"/>
  <DTG RANKED_LIST="SLC12A2.SLC12A2.cls#h_versus_l.rnk" TEMPLATE="SLC12A2.cls" GENESET="gene_sets.gmt#KEGG_PPAR_SIGNALING_PATHWAY" ES="0.2420" NES="0.8602" NP="0.6891" FDR="0.6732" FWER="1.0000" RND_ES="-0.2385 -0.2500 -0.2187 -0.4031 -0.2658 -0.3094 -0.3590 0.2608 -0.3127 0.3168 0.2654 0.3263 0.2087 0.3387 -0.2645 -0.2001 -0.2466 -0.1889 0.2502 0.3071 0.4745 -0.2304 0.2271 0.4060 -0.2480 0.3997 0.2312 0.3041 -0.2664 -0.2554 0.3605 -0.2657 -0.2389 0.2598 -0.2531 -0.3433 0.2157 -0.3491 0.3317 0.2326 -0.3077 0.2397 -0.1768 0.3517 0.2299 0.3416 -0.2402 0.3280 -0.2547 -0.2788 0.3693 -0.3078 -0.2448 -0.2667 -0.3426 0.3551 -0.2361 0.1998 -0.2944 -0.2549 -0.4889 0.3361 -0.2759 0.3816 -0.2532 -0.2315 -0.2316 -0.2125 -0.3371 -0.2789 0.3368 0.2530 -0.2189 -0.3200 0.2175 -0.3263 -0.3159 -0.2464 0.2454 -0.3719 -0.2004 -0.4559 0.3282 -0.3295 0.3696 0.2237 -0.2752 0.2659 0.2945 -0.2602 -0.3180 0.3856 -0.2758 -0.2850 0.2591 0.2258 -0.2315 -0.2291 0.2297 0.2632 -0.4036 0.3226 -0.3078 0.4430 -0.2022 0.2701 0.2643 0.2530 0.2162 0.3688 0.2280 0.3047 0.2486 -0.3342 0.3127 -0.2998 -0.2668 0.3736 -0.2369 -0.2434 0.3059 0.2575 -0.2982 0.2000 0.3252 -0.2137 -0.2125 -0.2565 0.2260 0.3018 0.3620 0.2611 -0.2760 0.2283 -0.1875 -0.2162 0.2790 0.3587 -0.2143 0.2313 -0.3586 -0.3091 0.2731 0.3105 -0.2096 -0.2243 -0.2570 -0.3769 0.2729 -0.2505 -0.2746 0.2493 -0.1965 -0.2105 -0.2340 -0.3599 -0.2020 0.2087 -0.2874 -0.2830 0.2643 -0.2948 -0.1813 0.3162 0.2107 0.2887 -0.2419 -0.3458 -0.3274 -0.3224 0.2764 0.1841 0.4781 0.3956 0.2403 -0.2318 0.1928 -0.2303 -0.2388 0.2701 -0.2831 -0.3316 0.2354 -0.3568 0.2154 -0.4111 0.3232 0.2015 -0.2079 -0.1978 0.2122 0.3348 0.3408 -0.2776 -0.3122 -0.2590 0.3107 -0.1989 0.2611 -0.3180 0.2592 0.3633 -0.3125 0.2720 -0.2021 -0.2232 -0.2746 0.1969 0.2193 -0.3004 0.2491 0.2680 -0.2596 0.2404 -0.3144 0.2954 -0.2100 -0.4612 -0.4245 0.3388 0.2494 -0.3844 0.2749 -0.3804 -0.2207 -0.2326 -0.2639 -0.3224 0.3777 0.3202 -0.3465 -0.2869 -0.2008 -0.2234 0.2177 -0.2614 -0.2173 -0.2619 -0.3469 0.2718 -0.2377 -0.3162 0.2307 -0.4250 -0.2079 -0.2348 0.2680 -0.2322 -0.2404 -0.3296 0.2566 0.3025 0.4041 0.1955 -0.2501 -0.2067 -0.3720 0.2107 0.3278 0.3904 0.2660 0.2384 0.3000 -0.2744 -0.2701 -0.2318 0.4151 -0.2654 0.4776 -0.2105 0.2600 -0.3515 0.3093 0.4128 -0.3156 0.2492 -0.2682 0.2378 -0.2835 -0.2202 0.2070 -0.2862 -0.1937 -0.3273 -0.2952 0.2306 -0.3724 -0.3030 0.2651 0.2732 -0.4140 -0.2124 0.3303 -0.3110 -0.2485 -0.2481 -0.2507 0.2775 -0.2352 -0.3154 0.2637 -0.2189 -0.2473 -0.2655 0.2610 0.2736 0.2654 0.2456 -0.2614 -0.2323 -0.2594 -0.2500 0.2374 -0.2253 -0.2937 0.2788 0.2276 0.2551 0.1896 -0.2036 0.2070 -0.2439 0.2466 0.2655 -0.2550 0.3466 0.2671 -0.2455 0.3744 -0.2739 -0.2977 0.2754 -0.3618 -0.2638 -0.3146 0.3299 -0.3985 -0.2074 -0.4499 0.2793 0.2120 -0.2769 -0.3490 -0.3089 -0.2275 0.2310 -0.2199 -0.2279 0.2366 0.3084 0.3758 0.1803 -0.2616 0.3480 0.2170 0.2353 0.2642 -0.2945 0.2545 -0.2603 0.2282 0.2669 0.3537 -0.1762 -0.3543 0.3567 -0.3477 -0.2343 -0.2098 -0.1925 0.2639 -0.3055 0.2374 0.4122 0.3242 0.2558 0.2731 -0.2281 -0.2179 -0.3570 -0.2437 0.2434 -0.3192 0.2931 -0.2877 0.2310 -0.2662 -0.2721 0.2726 -0.2452 -0.2504 0.2355 0.3501 0.4022 -0.2720 -0.2857 -0.2336 -0.3092 0.2596 -0.2113 0.3696 0.1791 0.2091 -0.2158 0.3144 -0.2730 0.2807 0.2874 -0.2331 -0.1860 0.2549 -0.2193 0.2183 -0.2701 0.3216 -0.2192 -0.2184 -0.1469 0.2642 0.3080 -0.3672 -0.2324 -0.3991 0.2298 0.4341 -0.2216 0.2039 0.3603 0.2231 -0.2143 -0.2487 -0.2312 -0.3444 0.1825 0.2398 0.2089 0.3791 0.1587 0.2859 0.2401 -0.3399 -0.2564 0.2285 0.2974 0.4079 0.2423 0.3030 0.3237 -0.2725 0.3062 -0.2701 -0.3588 0.2262 0.2630 0.2040 0.2426 0.2452 0.3130 0.2154 0.2906 -0.2309 -0.1604 0.2886 0.3458 -0.3021 -0.2729 0.1951 0.2946 -0.3632 0.2037 -0.3471 -0.1910 0.3085 -0.2763 0.3168 0.2977 -0.2898 -0.2558 0.3006 -0.2550 0.1913 -0.2589 -0.2886 -0.2622 0.2052 0.2390 -0.3058 0.2236 -0.2873 -0.2613 0.2799 0.2311 0.3239 0.3597 -0.2804 -0.1529 -0.3264 0.2443 -0.2751 0.3337" HIT_INDICES="688 1160 1302 2057 2286 2761 2838 4394 5668 6321 6348 6680 7654 8234 9010 10815 11503 13286 13971 15053 15069 15280 15447 16139 16611 17172 19213 19826 20732 21467 21747 21990 22340 23083 23838 25174 25274 26407 31368 31939 32077 32595 33089 33104 33504 34482 36449 40386 40762 41074 41294 42688 43373 43855 44660 46038 46391 46522 46565 46580 48097 48166 49970 51128 51277 51727 52544 52553 53205" ES_PROFILE="0.0312 0.0611 0.0957 0.1145 0.1416 0.1624 0.1901 0.1868 0.1858 0.1950 0.2155 0.2299 0.2312 0.2389 0.2420 0.2245 0.2265 0.2068 0.2062 0.1972 0.2076 0.2142 0.2215 0.2186 0.2192 0.2177 0.1873 0.1823 0.1712 0.1624 0.1617 0.1614 0.1589 0.1485 0.1373 0.1146 0.1142 0.0943 0.0050 -0.0044 -0.0059 -0.0140 -0.0212 -0.0198 -0.0251 -0.0400 -0.0710 -0.1335 -0.1311 -0.1272 -0.1213 -0.1351 -0.1352 -0.1311 -0.1317 -0.1408 -0.1309 -0.1167 -0.1008 -0.0845 -0.0927 -0.0745 -0.0841 -0.0787 -0.0545 -0.0342 -0.0174 0.0140 0.0374" RANK_AT_ES="9010.0000" RANK_SCORE_AT_ES="0.1140"/>
  <DTG RANKED_LIST="SLC12A2.SLC12A2.cls#h_versus_l.rnk" TEMPLATE="SLC12A2.cls" GENESET="gene_sets.gmt#KEGG_AMINO_SUGAR_AND_NUCLEOTIDE_SUGAR_METABOLISM" ES="0.3021" NES="0.9021" NP="0.5440" FDR="0.6156" FWER="1.0000" RND_ES="-0.2052 0.3228 -0.2546 -0.3937 0.3258 0.2315 -0.3935 0.3611 -0.4570 -0.3412 0.2478 0.3015 0.6061 -0.2102 -0.2212 -0.4080 0.3351 -0.2991 -0.3686 -0.3279 -0.4901 -0.5363 0.3048 0.2982 0.5023 0.2714 -0.3105 0.3221 -0.1483 0.2558 -0.3755 -0.1870 -0.1820 0.2658 0.3906 -0.3791 -0.3951 0.3642 -0.3405 -0.3824 -0.2320 -0.2873 -0.3327 0.3934 -0.1305 -0.3915 0.3409 -0.2346 -0.4273 0.3688 -0.3431 0.2569 -0.3581 -0.2251 0.4185 0.4317 -0.4912 0.2892 0.4969 0.3211 0.3792 0.5124 0.3185 0.5055 0.2788 -0.4629 0.3791 0.4064 -0.4560 0.4246 0.4322 -0.3201 -0.2119 0.4485 0.2880 -0.3041 0.2266 0.2300 -0.2263 -0.1945 -0.4428 -0.3328 -0.2797 -0.3466 -0.2413 -0.2726 0.4596 0.4577 0.2644 0.3204 0.4275 -0.4778 -0.3317 -0.2595 0.2982 0.2310 -0.3016 -0.3271 -0.2680 -0.2429 0.2736 -0.3720 -0.2150 0.4021 0.2598 0.2794 0.3769 0.3726 0.3885 -0.2331 -0.2003 0.6597 0.2960 0.3842 0.2914 -0.3461 -0.3464 0.2854 -0.3789 -0.3705 0.2981 0.1633 0.2934 0.1832 -0.4579 0.3245 -0.3227 -0.3533 0.3370 -0.3697 -0.4370 0.4824 0.2600 0.3010 0.2370 0.3183 0.5244 0.3392 -0.3183 0.4415 -0.2805 -0.5507 -0.4508 -0.2450 -0.4127 0.4369 -0.3238 -0.3670 0.5521 -0.4524 -0.2732 -0.4811 0.4419 -0.2902 0.3361 -0.3737 0.3798 -0.2511 0.2154 -0.2277 -0.3575 0.3683 -0.3931 0.2310 0.2627 0.3427 0.4550 -0.4238 0.3811 -0.2849 -0.3441 0.3032 0.3395 0.3434 -0.2906 -0.4732 -0.2198 -0.3434 0.5390 0.2777 -0.2284 0.3865 -0.2668 -0.1892 -0.1971 -0.3988 0.4947 0.2623 -0.2019 -0.2819 0.2536 -0.5376 0.1908 0.2614 -0.3327 -0.2883 -0.3566 -0.4446 -0.3454 -0.3094 -0.4692 0.2641 -0.2279 0.3765 -0.4838 0.2039 0.2534 0.2359 0.1957 -0.1793 0.3792 0.2575 -0.2813 -0.1626 0.2161 -0.1952 0.2215 -0.2362 -0.3105 -0.3584 -0.2140 0.2855 0.2510 0.3531 0.2207 -0.2020 -0.3404 0.2806 0.5599 -0.2222 -0.2106 -0.3268 0.2367 0.5845 -0.1768 0.2263 -0.1960 0.2376 -0.4781 0.3015 -0.3248 -0.1989 0.2487 0.3198 0.4148 0.1955 -0.2118 -0.5070 -0.2782 0.4343 -0.3447 0.5654 0.4442 -0.2502 -0.3819 0.2353 -0.2071 -0.3708 -0.2905 -0.2170 0.3405 -0.2495 0.2899 0.2244 0.3826 -0.2018 -0.2475 -0.5274 0.3332 -0.4025 0.3041 0.3844 0.2961 -0.2876 -0.2510 0.2443 -0.3182 0.2316 0.2720 0.2413 -0.2355 -0.3121 0.1772 0.4173 0.5641 0.5523 -0.2995 -0.5935 -0.2439 -0.2792 0.2065 0.3688 0.2625 -0.3976 0.3324 -0.2933 0.2921 -0.4746 -0.4007 -0.2282 0.3012 0.2701 -0.3984 -0.4288 -0.2562 0.3959 -0.4884 0.5056 -0.4013 0.2144 0.2682 -0.2974 -0.2517 0.3109 -0.2916 -0.1972 0.2986 0.3427 0.4895 0.2907 -0.5906 0.3987 -0.5103 -0.3314 0.3808 0.2618 0.5418 -0.3296 0.6798 -0.2233 -0.2925 -0.2829 0.2991 -0.4638 -0.3996 0.4348 0.2086 0.3952 -0.3168 -0.4779 0.2138 -0.3436 -0.2224 0.2465 -0.3445 -0.4225 0.3363 -0.4456 -0.2960 0.3091 0.2705 0.3171 0.2234 0.3048 -0.2252 -0.2907 0.3002 -0.2785 0.4045 -0.5037 0.2003 0.4059 -0.2992 0.2577 0.3536 0.3642 -0.4346 0.3365 -0.2514 -0.2626 0.1983 0.3599 0.4273 0.2187 -0.4320 0.2828 0.3960 0.4653 0.3143 0.3719 -0.2305 -0.2611 0.3185 -0.2620 -0.2703 -0.3361 0.4802 0.2252 -0.2446 0.3738 -0.4251 -0.5180 0.4705 -0.2951 -0.4446 0.2096 -0.3944 0.2585 0.2808 -0.2181 -0.4555 0.2135 -0.3266 0.2259 0.1845 0.2614 -0.2345 -0.3899 0.3586 -0.4446 -0.2398 0.5523 0.3581 -0.2367 -0.3026 -0.4150 0.3433 0.4323 0.1810 0.4780 0.3038 -0.3363 -0.2625 0.1900 0.2593 0.4296 0.4235 0.2515 0.2906 -0.2058 -0.2383 -0.4538 -0.6657 0.3327 -0.4037 -0.1647 0.4319 0.2285 -0.3317 -0.5422 -0.3851 -0.2868 0.2991 -0.3703 0.5014 0.3615 0.3945 -0.2487 -0.2398 -0.3770 -0.4233 -0.4242 0.2527 -0.2488 -0.4027 -0.3621 0.4670 0.3232 -0.2647 0.4550 -0.2583 0.2383 0.4063 -0.3485 0.2520 0.4618 0.3223 -0.2128 -0.5156 0.3976 0.2812 0.2643 0.3924 0.3097 -0.3028 0.3008 0.2891 -0.2063 -0.2351 -0.2374 -0.3541 0.3540 -0.2324 -0.4387 -0.4412 -0.3956 0.2517 -0.3668 -0.2167 0.2922 0.4290 0.4087 -0.4659 0.3069 0.2677 0.3151 0.2636 0.2046 0.2794 -0.2943" HIT_INDICES="318 1604 1725 1732 2585 3007 3064 4594 5188 5693 6124 6238 9353 12969 13474 15699 17656 19622 20519 20585 23185 23728 25243 32474 32727 34436 34978 41029 42337 43360 44798 46237 47314 48635 48871 49021 50052 50223 51477 51711 52638 52988 54281 54762" ES_PROFILE="0.0538 0.0716 0.1097 0.1498 0.1697 0.1956 0.2280 0.2288 0.2451 0.2620 0.2793 0.3021 0.2654 0.2151 0.2204 0.1919 0.1660 0.1377 0.1279 0.1331 0.0895 0.0827 0.0570 -0.0725 -0.0754 -0.1031 -0.1090 -0.2074 -0.2181 -0.2223 -0.2316 -0.2387 -0.2373 -0.2374 -0.2174 -0.1954 -0.1866 -0.1618 -0.1521 -0.1230 -0.1022 -0.0688 -0.0410 0.0091" RANK_AT_ES="6238.0000" RANK_SCORE_AT_ES="0.1403"/>
  <DTG RANKED_LIST="SLC12A2.SLC12A2.cls#h_versus_l.rnk" TEMPLATE="SLC12A2.cls" GENESET="gene_sets.gmt#KEGG_PANTOTHENATE_AND_COA_BIOSYNTHESIS" ES="0.3068" NES="0.9045" NP="0.5817" FDR="0.6182" FWER="1.0000" RND_ES="0.4583 0.2448 0.2714 -0.4540 0.2537 0.2679 -0.4457 0.4699 -0.3262 -0.2624 -0.3742 -0.2368 0.3099 0.6171 -0.5126 0.3685 0.2012 0.2545 -0.4910 -0.2754 0.1967 0.1753 0.4800 0.2584 -0.3915 0.4376 -0.5268 0.3297 -0.2441 0.4133 -0.3902 0.2790 0.2995 0.4917 0.4913 0.3254 0.3274 0.5396 -0.3517 -0.3961 -0.4658 -0.3402 -0.2856 0.4462 0.3717 0.2946 -0.4897 -0.3776 0.4216 -0.2613 0.2138 -0.5200 -0.1867 0.3485 0.2654 0.6337 -0.3115 0.3838 0.2448 0.4036 0.2866 -0.4148 0.3703 0.4817 -0.3481 0.2872 0.3049 0.2748 -0.6052 -0.3893 0.3397 0.2166 0.3204 -0.2301 0.5028 -0.4478 -0.2702 -0.3551 -0.4301 -0.3164 -0.3209 -0.5376 -0.3169 0.2381 0.4595 -0.5386 0.2979 0.3674 0.4075 0.3428 0.2817 0.1537 -0.5210 0.2643 0.2658 0.1813 0.2879 0.2358 0.3482 -0.2391 0.3134 0.2386 -0.2265 0.3462 0.4308 0.3642 0.2909 0.2948 -0.4547 -0.1737 0.2421 0.4336 0.2586 0.2845 0.2051 -0.4015 0.2593 -0.3980 -0.3208 -0.2463 -0.5460 -0.3867 0.3029 0.3189 -0.2512 -0.3699 -0.3007 -0.5441 -0.4369 -0.2660 0.4054 0.3661 0.2227 0.3083 0.1963 0.2784 0.3952 0.3799 -0.4514 0.2554 0.5205 -0.2681 -0.2549 -0.6287 -0.2450 0.4415 -0.4035 -0.4596 -0.3236 -0.4409 -0.4277 -0.3082 0.2683 -0.5252 -0.3884 0.2495 0.3433 -0.3678 0.2146 -0.4178 0.4294 -0.2660 -0.4481 -0.2212 0.3789 0.5189 0.1484 -0.3120 0.3079 -0.4065 -0.2318 0.5109 0.3185 0.2642 -0.3155 -0.3281 -0.2763 -0.4012 -0.3097 -0.3410 -0.3826 0.3761 -0.3317 0.3089 -0.5446 0.3223 0.2565 0.4624 -0.3869 0.3336 0.2426 0.2953 -0.2433 -0.4716 -0.2406 0.2539 0.3903 -0.3949 -0.3671 -0.5154 -0.3040 -0.4006 -0.2747 -0.2580 0.3278 -0.3933 0.3234 0.3131 -0.4382 -0.4828 0.3693 -0.3645 0.1788 0.3207 0.2753 0.2601 0.4556 0.4503 -0.1550 -0.2957 -0.3239 -0.3245 -0.2408 0.2493 0.2740 -0.3637 0.3469 -0.4089 0.4136 0.3263 0.2735 -0.1969 0.3648 -0.2739 0.3829 -0.2188 -0.3950 -0.3246 -0.2303 -0.3334 -0.2178 -0.5592 -0.4953 -0.2918 -0.2907 0.2042 -0.2906 0.2248 -0.2842 0.3684 0.2907 0.2530 0.4433 0.3419 -0.2411 -0.3125 0.2721 -0.3417 0.5356 0.2839 -0.4355 0.4126 -0.5076 0.2231 -0.2527 0.3352 -0.2483 -0.2854 0.4607 0.2088 0.5735 -0.3279 -0.2908 -0.3652 0.2687 -0.3404 0.3312 0.3060 0.2834 0.2238 -0.4077 -0.4804 0.4424 0.3026 0.5303 -0.2948 -0.3231 -0.4708 0.2841 0.4658 -0.3163 0.4416 0.5982 0.3542 0.4355 -0.4093 0.3812 -0.4590 -0.3017 -0.4063 0.2757 -0.3297 -0.4014 -0.3563 0.2859 0.3914 -0.3836 -0.3787 -0.5471 0.3067 -0.3344 -0.3393 -0.2666 0.3266 -0.2525 0.4796 0.3178 0.3974 -0.3301 0.4078 -0.2641 -0.3235 -0.3727 0.2905 -0.2094 0.3123 -0.3521 0.3200 0.5014 0.3315 -0.3176 0.3104 -0.2604 0.3773 0.3366 0.1967 0.3044 -0.2438 -0.4446 -0.3826 -0.3093 0.2969 -0.2402 -0.3162 0.2578 -0.4600 -0.4397 -0.2587 -0.3727 -0.3583 -0.4636 -0.2952 -0.3963 -0.3441 0.2653 0.3225 -0.4110 -0.4556 0.2977 0.3166 -0.4463 0.4003 0.4877 -0.3049 0.2325 0.4492 -0.3065 0.1976 -0.3364 -0.2170 0.2000 -0.2907 0.4548 0.4194 -0.3486 -0.3399 -0.2773 0.3405 -0.2764 -0.3378 0.2958 -0.3001 0.2611 -0.2301 -0.3191 -0.3517 0.4343 0.3377 0.5010 -0.3585 -0.6139 0.2078 0.5040 -0.2568 -0.2722 0.3132 -0.2102 0.2194 -0.2453 0.4727 -0.4498 0.2602 -0.3565 -0.2496 0.3874 0.3429 -0.4141 0.3085 -0.2084 0.2957 0.4583 0.3591 -0.2127 -0.3165 0.3499 -0.3076 0.3684 0.3642 -0.5829 0.3451 0.2856 -0.3871 -0.2400 -0.3093 -0.2976 0.2933 -0.2415 0.3364 -0.2410 -0.3719 0.2547 0.3241 -0.3896 0.4764 -0.5789 0.2920 0.3120 -0.3395 -0.4064 -0.2344 -0.2977 -0.4575 0.3253 0.3142 0.2579 -0.2587 0.2438 -0.2970 -0.3023 -0.4221 -0.4953 -0.4362 -0.2172 0.5048 -0.4418 0.2696 0.2412 0.4877 -0.2529 0.2441 -0.3609 -0.4406 0.5416 0.5039 0.3669 0.3695 0.4756 0.3578 0.3583 -0.4565 -0.4278 -0.2517 0.4698 0.1997 -0.2422 0.2717 -0.3288 0.2171 -0.5300 0.4815 0.3525 -0.4131 -0.4495 -0.4034 0.3486 -0.3540 0.3292 -0.2378 -0.2684 0.1928 0.4939 -0.2652 0.1414 0.4913 -0.2519 -0.2454 -0.4222 0.3035 0.3943 0.3621" HIT_INDICES="283 1243 2986 5151 9988 12511 14689 16975 24204 24959 25450 46648 46805 50045 54357 55030" ES_PROFILE="0.1415 0.2308 0.2804 0.3068 0.2648 0.2571 0.2489 0.2324 0.1078 0.0987 0.0934 -0.2428 -0.1975 -0.1901 -0.1417 0.0043" RANK_AT_ES="5151.0000" RANK_SCORE_AT_ES="0.1533"/>
  <DTG RANKED_LIST="SLC12A2.SLC12A2.cls#h_versus_l.rnk" TEMPLATE="SLC12A2.cls" GENESET="gene_sets.gmt#KEGG_RIG_I_LIKE_RECEPTOR_SIGNALING_PATHWAY" ES="0.2819" NES="0.9251" NP="0.5866" FDR="0.5910" FWER="1.0000" RND_ES="0.3314 -0.2572 -0.2519 -0.2465 0.2317 -0.4088 -0.5838 -0.1799 0.2519 -0.3985 -0.2477 -0.2655 0.4555 -0.3248 0.3999 -0.2082 0.2099 -0.2379 -0.3579 -0.2277 0.4223 -0.2043 0.2248 0.2635 0.3621 -0.1923 -0.2612 0.2777 0.2739 0.3691 0.3333 -0.2103 -0.2468 -0.3009 0.2452 -0.4453 -0.4185 -0.3086 -0.3429 -0.4170 0.2947 -0.3605 -0.2139 0.4130 0.1958 0.2350 0.2250 -0.2157 0.4073 0.2554 -0.2405 -0.4464 -0.3216 0.3535 0.2362 0.3253 -0.3300 -0.3475 -0.3183 -0.3647 0.2515 0.3267 0.3382 0.4255 0.2313 0.2769 -0.4289 -0.3195 -0.3138 0.2103 0.4513 -0.1966 0.3207 0.3126 0.2730 -0.1935 -0.3935 0.3818 -0.3313 -0.4632 0.2381 -0.5409 -0.2157 -0.5322 0.4324 -0.2324 -0.2681 0.4984 -0.2192 0.2683 0.2178 0.4042 -0.1879 0.3244 -0.2559 -0.1872 -0.3829 0.2162 -0.3064 -0.1946 -0.2265 0.1646 0.2114 0.3629 0.3643 -0.2403 -0.1842 -0.2474 0.3163 0.2701 0.4150 0.2746 0.3176 -0.4151 0.1686 -0.3208 0.2603 0.4336 -0.4871 0.3359 -0.3217 0.2889 -0.3710 0.4075 -0.2921 0.2537 0.2472 -0.2961 -0.1943 -0.3100 0.3957 0.2530 0.2709 -0.2380 0.2660 0.4213 0.3318 0.4348 -0.2338 -0.2365 -0.1954 0.2278 -0.3258 0.2523 -0.2406 0.2678 -0.2727 -0.3551 0.3573 -0.2953 -0.2588 -0.2509 0.2867 -0.4554 -0.2728 -0.2413 0.3332 0.2720 0.3344 -0.3118 -0.2964 -0.2886 -0.2858 -0.3141 -0.2370 0.2835 -0.3289 -0.2541 0.3037 -0.4073 0.2867 0.2147 0.3183 -0.3071 -0.3307 -0.2704 0.3196 0.1886 0.3578 -0.3018 -0.2395 -0.3768 -0.2569 0.2562 0.4287 0.2105 -0.2319 -0.3191 0.3163 0.3610 0.1937 0.2536 0.3690 -0.3948 -0.3006 0.3757 0.3532 -0.4335 -0.2422 -0.3953 0.2350 0.3122 -0.2744 0.3949 -0.2550 -0.2436 -0.2795 0.3992 -0.3703 -0.4553 0.2627 0.2330 0.2787 0.2251 -0.2560 -0.2739 -0.3161 -0.3887 -0.2135 0.3376 0.2981 -0.1722 -0.3744 -0.3520 0.1996 -0.4504 -0.2613 -0.3622 0.3742 -0.2615 -0.2100 0.2452 0.3890 -0.2856 0.2880 0.2524 0.3633 -0.2367 -0.3327 0.3840 0.2998 -0.3699 0.2553 -0.3636 -0.4296 0.3395 0.3151 0.3394 0.2059 -0.2933 -0.1971 0.2129 -0.2718 0.2282 -0.1956 -0.2721 -0.1610 -0.3121 0.4073 0.4714 0.3906 0.3410 -0.1887 -0.3232 0.2929 -0.2554 0.4310 -0.3271 0.3957 0.2511 0.1975 -0.3060 -0.2011 0.3953 0.3016 -0.4381 -0.2696 0.2898 -0.3610 0.2513 -0.3509 -0.4252 0.3178 -0.2950 -0.4309 0.3578 -0.3113 0.2701 0.3595 0.3476 -0.3995 0.2416 0.2264 -0.4439 0.3838 0.2905 -0.3491 0.2572 0.2351 -0.3257 -0.1422 0.2695 -0.4269 -0.1962 0.2554 0.4047 -0.1710 0.2045 -0.3735 -0.2740 0.3047 0.3643 0.2298 0.3544 -0.3147 0.2848 0.2623 0.2819 0.3322 0.2520 -0.2806 0.2161 0.2099 0.3246 -0.3263 -0.2079 -0.4800 0.3419 0.4959 -0.4547 0.3028 0.3404 -0.2872 0.3332 -0.2024 0.3032 -0.3683 -0.2158 -0.2600 -0.4173 0.2863 0.3062 -0.4434 -0.2574 -0.3273 0.2746 -0.2609 -0.2777 0.3013 -0.3845 0.3146 0.3500 -0.2432 -0.2912 0.3201 -0.2805 -0.4521 -0.2532 0.2714 -0.2013 0.2827 0.2043 -0.3711 0.2372 0.4192 -0.2170 -0.2911 0.2800 -0.4659 -0.2975 0.2787 0.3622 -0.3077 0.5401 0.2893 0.1814 -0.3294 0.2858 -0.2262 -0.3392 -0.2341 0.2702 0.1994 -0.3641 0.2819 -0.2512 -0.2515 0.1982 0.3241 -0.3129 -0.2411 -0.3455 0.2949 0.3070 0.2083 -0.3301 -0.2769 0.3693 -0.2905 0.4667 0.3029 -0.2128 -0.2993 -0.2536 -0.2148 -0.3215 0.3624 0.2929 0.2289 0.2775 0.3222 -0.2665 -0.2258 0.3558 0.3404 -0.2085 -0.2810 -0.2476 -0.3599 0.2854 0.2645 0.2846 0.2674 0.2327 0.3222 0.2942 -0.1989 0.3285 -0.2739 0.1983 0.2640 0.2504 -0.4446 0.3119 0.2065 0.3549 0.2461 0.1801 -0.3306 0.2962 -0.3518 -0.2201 0.4171 -0.2778 0.4515 0.4043 0.3486 0.3215 0.2555 0.2931 -0.2308 -0.2509 0.2607 0.3317 -0.2725 0.2587 0.2245 0.3038 0.3824 -0.2195 -0.3144 -0.2904 0.4785 -0.2700 -0.3081 0.4130 0.3089 0.3737 -0.2132 0.3212 -0.3043 -0.3284 0.2536 0.4515 -0.2354 0.3054 -0.1729 -0.2786 -0.2482 0.2491 0.2283 -0.2923 -0.2465 0.2142 -0.3451 -0.3764 0.2241 -0.2326 -0.2285 0.2888 -0.3421 0.1850 -0.4396 0.2880 0.2986 0.2482 -0.4976 0.4516 0.2859 0.2754" HIT_INDICES="216 481 659 1205 1609 2853 3039 3640 3702 3844 4143 4537 6456 6551 6574 6699 8217 8306 10501 12102 12595 13647 13880 15881 16759 16811 20321 20586 21393 22206 22844 25557 31043 32417 34717 34759 35052 35408 37548 37752 37937 38064 39844 41913 42203 42365 42594 42857 43020 43853 44695 45639 45758 46409 47165 47186 47546 48598 49004 49079 49930 50057 50097 51903 52167 52351 52552 52712 54190" ES_PROFILE="0.0407 0.0750 0.1082 0.1296 0.1512 0.1526 0.1728 0.1839 0.2047 0.2237 0.2392 0.2522 0.2346 0.2499 0.2665 0.2811 0.2686 0.2819 0.2549 0.2373 0.2394 0.2303 0.2359 0.2078 0.1993 0.2058 0.1469 0.1465 0.1358 0.1243 0.1155 0.0673 -0.0318 -0.0556 -0.0948 -0.0930 -0.0956 -0.0990 -0.1330 -0.1317 -0.1299 -0.1270 -0.1524 -0.1812 -0.1775 -0.1713 -0.1661 -0.1613 -0.1544 -0.1589 -0.1625 -0.1670 -0.1564 -0.1547 -0.1539 -0.1398 -0.1313 -0.1337 -0.1237 -0.1076 -0.1041 -0.0871 -0.0685 -0.0772 -0.0572 -0.0352 -0.0127 0.0110 0.0195" RANK_AT_ES="8306.0000" RANK_SCORE_AT_ES="0.1197"/>
  <DTG RANKED_LIST="SLC12A2.SLC12A2.cls#h_versus_l.rnk" TEMPLATE="SLC12A2.cls" GENESET="gene_sets.gmt#KEGG_GLYCOSAMINOGLYCAN_DEGRADATION" ES="0.3643" NES="0.9451" NP="0.5170" FDR="0.5656" FWER="1.0000" RND_ES="0.2477 0.2649 -0.2829 -0.4388 -0.2269 -0.4085 -0.5507 0.5262 -0.5562 -0.2483 -0.3151 0.2912 0.3869 0.2521 0.2627 -0.3935 0.4507 -0.1969 -0.3523 0.3211 0.2715 -0.3207 0.4414 -0.4690 0.4383 0.3658 -0.3953 0.2732 -0.3948 -0.5267 -0.3318 0.5188 0.2986 -0.4097 0.4511 -0.2909 -0.3231 0.2471 -0.4907 -0.3539 -0.3881 -0.4483 -0.3249 0.5390 0.5471 0.2953 0.4242 -0.4206 -0.2513 0.2876 -0.1934 -0.1888 0.4796 -0.2468 0.4137 0.3729 -0.6690 0.3092 0.2793 -0.3306 0.4414 0.4914 -0.4201 0.6447 0.2889 -0.2468 0.1732 0.3424 -0.7005 0.4342 0.3431 -0.2358 0.2598 0.4691 0.3061 -0.2614 0.3726 0.3306 -0.4393 -0.4255 -0.3688 -0.3223 0.2513 0.3134 0.4721 -0.5445 0.6392 0.5212 0.2822 0.3039 0.4492 -0.3379 -0.3102 -0.4169 0.2958 -0.2844 -0.4492 -0.7132 0.4330 0.3199 -0.6704 -0.5485 0.3439 0.3908 0.4401 -0.4663 0.5652 0.4048 0.4985 0.3916 0.4167 0.7680 0.3658 0.5249 -0.2363 -0.3415 -0.2980 -0.2320 -0.3414 -0.4105 -0.3785 0.2993 -0.3218 -0.2354 -0.4901 0.2340 0.5000 0.2450 0.3839 -0.4319 -0.3978 0.6938 0.4562 0.5880 0.3172 0.6008 0.4747 0.4268 -0.5051 0.3804 -0.6386 -0.5433 -0.3445 0.3379 -0.4839 -0.3119 -0.4227 -0.3414 0.4222 -0.4966 0.3323 -0.6703 0.4046 -0.2537 -0.2952 -0.5552 0.4416 -0.3471 -0.2495 0.2959 0.4142 0.2670 -0.3572 0.2376 0.3305 0.5132 0.2859 -0.3201 -0.3500 -0.2623 -0.4290 0.3507 0.5020 0.3681 -0.5418 -0.5140 0.3701 -0.5229 0.6639 0.5333 0.4098 0.5350 0.5151 -0.2214 0.3474 -0.4785 0.3772 -0.3053 0.4429 0.2933 -0.2646 -0.4337 -0.5274 -0.2598 -0.5981 0.4791 0.3428 -0.6622 0.1823 -0.4561 -0.4774 0.5017 0.4890 0.2282 0.3342 0.2876 0.2918 0.3954 -0.4916 -0.2410 0.3705 -0.2101 -0.6089 0.2088 0.2278 -0.3250 0.5542 0.3716 -0.5332 -0.4694 0.2731 -0.2669 0.3161 0.3387 -0.2269 -0.6441 -0.5657 -0.2441 0.5260 0.3786 0.1810 0.2065 -0.4897 0.6119 0.3736 0.2499 0.5212 0.3121 -0.3422 0.3976 0.3428 0.2712 -0.2763 -0.2510 0.3304 -0.3506 -0.2755 -0.6100 -0.3674 0.5174 -0.4286 0.6864 0.5647 -0.3459 -0.3129 0.3588 -0.3306 -0.5257 0.2486 0.4144 0.3608 -0.2810 0.4400 -0.3007 0.3471 0.3056 0.5190 -0.5234 0.2614 -0.5387 0.5193 -0.1890 -0.2173 -0.3190 -0.5403 0.3407 -0.6191 -0.2296 -0.4164 -0.3431 -0.4660 0.2754 0.2137 0.2572 -0.2928 0.3495 0.5795 -0.5255 -0.5906 -0.4370 0.2835 0.3600 0.1970 -0.2222 0.4282 -0.4300 0.2884 -0.5184 0.6393 -0.2259 0.3925 -0.3145 0.3298 -0.3436 -0.3445 0.5110 0.3096 -0.3434 0.1977 -0.2168 -0.3849 -0.4481 0.2374 -0.2709 0.4570 0.4113 -0.4635 0.5061 0.2389 0.3292 -0.6415 0.4938 -0.3374 -0.4477 0.3473 -0.4210 0.3081 0.2925 0.6058 0.2977 -0.3261 0.4035 -0.2410 -0.4076 0.3335 0.3587 -0.3829 0.3681 -0.3902 -0.2591 0.2747 -0.2687 -0.2997 -0.3052 -0.2681 -0.4258 -0.2400 -0.2825 0.3068 0.4735 0.4235 0.4528 -0.2216 0.5340 0.3805 0.2879 0.4901 -0.4921 0.4800 -0.4308 0.4587 0.5484 -0.3297 -0.2437 0.2305 0.3425 -0.6360 0.2424 0.4459 0.3662 0.4578 -0.2465 0.2818 0.6504 0.2951 -0.2278 -0.1857 0.3407 0.4055 -0.2990 -0.3834 0.2320 0.3418 0.2960 -0.4241 -0.2503 0.5881 -0.5035 0.2268 0.5221 -0.4883 -0.2617 0.6148 0.4999 -0.3557 0.5018 -0.3387 -0.4841 0.3843 -0.4410 -0.2224 -0.3319 -0.3311 0.5125 -0.4469 -0.3930 0.1753 0.2987 0.5263 -0.5922 0.4108 0.5422 0.3605 0.5039 -0.1736 -0.5452 0.4717 0.3178 -0.3166 0.5051 0.2543 0.3115 -0.4059 0.5891 0.2885 0.4947 0.5744 0.2451 0.2917 -0.2478 -0.3805 -0.7068 -0.6186 0.2209 0.2241 -0.3834 0.5614 -0.4910 0.1694 -0.6368 -0.6963 -0.5000 0.3719 -0.5498 0.5218 0.3856 -0.4154 -0.4285 0.2669 0.2848 -0.4999 -0.6548 -0.3447 0.3641 -0.4366 -0.3102 0.4849 0.5394 0.3927 0.3913 -0.4336 0.6954 -0.3458 -0.2279 -0.3603 0.3466 0.4379 0.4693 -0.2625 -0.4194 0.3488 0.2018 -0.2332 0.2918 0.3081 0.3985 0.4191 0.2935 0.1678 -0.6203 0.3107 0.2124 0.3229 -0.4236 -0.4328 -0.3940 -0.2903 -0.2573 -0.3249 -0.2839 0.4842 0.2409 -0.4514 0.3795 0.3986 0.3541 -0.5125 -0.3751 0.3228 -0.3312" HIT_INDICES="436 1535 1762 5572 12299 12526 13602 18581 19622 20325 21738 21740 25592 25965 34176 37377 41029 41507 43633 44099 53662" ES_PROFILE="0.1523 0.2499 0.3590 0.3643 0.2878 0.3282 0.3492 0.2830 0.2850 0.2910 0.2799 0.2943 0.2284 0.2247 0.0846 0.0452 0.0108 0.0358 0.0393 0.0748 0.0291" RANK_AT_ES="5572.0000" RANK_SCORE_AT_ES="0.1479"/>
[truncated: 475,441 more chars]
