# Supplementary material for: NKCC1 involvement in the epithelial-to-mesenchymal transition is a prognostic biomarker in gliomas
Source: PeerJ. 2020 Mar 16;8:e8787. doi: 10.7717/peerj.8787 (PMC7081783; doi:10.7717/peerj.8787)
Supplement: Supplemental Information 1 [file peerj-08-8787-s001.zip › GSEA KEGG/SLC12A2.SLC12A2.cls_h_versus_l.rnk]

SLC12A2	1.062717
TBC1D12	0.5878406
RAPH1	0.5303204
RAPGEF5	0.5201111
PPARGC1B	0.4934541
KIF5B	0.48246914
MICALL1	0.47890928
SHROOM4	0.46933252
MYO1D	0.46799463
PLD1	0.46769607
PTPRE	0.46713257
FLT1	0.4670963
CLN8	0.4655943
TMEM181	0.4647011
EP300	0.4630351
ERMP1	0.46298918
ADAMTS4	0.45658728
SEL1L	0.45629665
ADAM10	0.45609006
GIT2	0.45590508
CDC42EP2	0.45538434
TMC7	0.454355
PLEKHA1	0.45081243
PTPRK	0.44923338
PTPRH	0.44797525
TNKS2	0.4474101
GTF2A1	0.44702494
TM9SF3	0.44659024
PCNX1	0.4464533
STK10	0.44616848
NOMO2	0.44604528
CDK19	0.4457848
HSPG2	0.44456556
HECW2	0.44205743
CCDC186	0.4404306
ACER2	0.4402463
PIP4K2A	0.4378426
CPOX	0.4371472
PIP5K1C	0.43449032
TACC1	0.4323604
HCN2	0.43051422
GAS7	0.43001226
SPTLC2	0.42989677
STAM	0.4293865
FOLH1	0.42937115
PLEKHH1	0.42824283
C10orf90	0.42731708
FRMD4B	0.42668268
ATP11A	0.42628682
RIC1	0.4242382
LRP2	0.42304057
NCOA3	0.42213142
CNDP1	0.42020988
KLK6	0.4146946
WAPL	0.41467044
CYFIP1	0.41113254
FRMD4A	0.4108488
NDST1	0.4103349
BACE1	0.40866873
CLMN	0.40809867
ENPP2	0.40801868
GPATCH2L	0.40799287
SLC36A1	0.40771222
FAM19A4	0.40768927
DOCK5	0.40674835
TMEM63A	0.40656224
TRAPPC10	0.40510887
PITRM1	0.40500227
CNNM2	0.4049735
TATDN2P2	0.40427762
ABHD2	0.40421298
AC080128.1	0.4032062
COL4A3BP	0.40180564
SEMA7A	0.40145347
AC020951.1	0.40143698
S1PR5	0.40138912
TIMP3	0.4007857
SUN2	0.3993112
MYO9B	0.39930874
RGL1	0.39915645
IBTK	0.3989395
AL031587.5	0.3988301
TULP4	0.39848644
SYNJ2	0.39646703
ADGRF5	0.39631057
SHTN1	0.39580128
GJB1	0.39534834
HERC3	0.39420542
STRN	0.3929663
TP53INP2	0.392843
AP001189.3	0.39209187
MOBP	0.39192525
SIK3	0.39192185
SLC24A2	0.3904155
GRK5	0.3900172
ARFGEF1	0.38986668
CARNS1	0.3894379
ZRANB1	0.38866493
LANCL1	0.388142
RABGAP1L	0.3881269
DIP2C	0.3880701
VASH1	0.3880091
WDR37	0.3879775
CNTNAP4	0.38781008
NOTCH3	0.3877639
SH3BP5	0.3871505
IQSEC1	0.38707235
ATP2A2	0.3866759
BEND3P3	0.38654533
SH3TC2	0.38629296
EPB41L2	0.3860284
SLC31A2	0.3857605
TP53TG5	0.3851791
SECISBP2L	0.38507363
DOCK9	0.38484553
AATK	0.3848064
ERMN	0.38400775
USP31	0.38371113
NIPA1	0.3835062
ACP7	0.38342312
SOS2	0.38333723
MAPK1	0.3828787
YPEL2	0.38287508
PDZD8	0.3827879
NPC1	0.38199493
CDC42BPB	0.381485
TSPAN14	0.3813035
PLPP2	0.38059852
MYRF	0.3804561
ITPRIPL2	0.37979895
ATRN	0.3797978
KDR	0.37969312
ACTR2	0.37966713
RASGRP3	0.37947035
PRDM1	0.3788708
GJC2	0.3783037
SEMA5A	0.3782216
MYO5A	0.3781862
RPS6KA2	0.37766358
KLHL36	0.37762067
ZDHHC20	0.37725133
AC108449.1	0.3772317
DBNDD2	0.37686902
AFAP1-AS1	0.37635174
GNAI1	0.37630558
AC113191.1	0.3761446
MBP	0.37568882
PLCL1	0.37565446
WWC2	0.37514368
NUAK1	0.37513104
PXK	0.37486804
ARHGAP21	0.37418374
LARP4B	0.373848
CNTN2	0.37309885
ETS1	0.37304625
AC021106.1	0.3729864
USP12	0.37264895
HS3ST5	0.37264088
WDFY3	0.372599
SLC23A2	0.37241137
MICAL3	0.37240192
AL138881.1	0.37218225
ANLN	0.37212867
USP32	0.37190264
SNX27	0.37188897
ADAM9	0.37172583
FAM107B	0.37143478
PTPRJ	0.37129712
FAM53B	0.37112662
ITGB1	0.370723
SPOCK3	0.37065762
PCDH1	0.36969057
GNL3L	0.36928582
COL4A1	0.36909083
LINC01010	0.36860248
SGPL1	0.36856794
ATMIN	0.36844024
SEC14L5	0.36841428
ATE1	0.3682682
POLR2A	0.36809582
AC108449.2	0.36759156
ARRB1	0.36751905
LDB3	0.3671138
FNIP2	0.3670406
CRIM1	0.3668667
CCSER2	0.36625746
SLK	0.3660869
WASHC2C	0.36605486
PLP1	0.3658946
PPP1R16B	0.36587268
SLC45A3	0.36554325
INSR	0.3654103
HECA	0.3651396
ITGA1	0.36507145
WASHC2A	0.36386377
ABCA2	0.3636474
MOG	0.36360016
ANK3	0.3635758
NCOA2	0.36333767
ZNF490	0.36286634
SEPT8	0.36274514
DKFZP434K028	0.36211622
DYNC1H1	0.36193395
AC093330.2	0.3615025
UNC5B	0.36126843
TRIB1	0.3610676
CAB39	0.3609701
DNAJC6	0.36091733
AC021106.3	0.36062434
PI4KA	0.3605178
ZMIZ1	0.35976508
C19orf71	0.35974795
LAMA4	0.3596372
DOCK1	0.3595068
AL390726.5	0.35897717
KLF13	0.35894313
RNF125	0.35874483
MAST3	0.35855573
AC011483.1	0.35818133
SH2B3	0.35812756
CMIP	0.35729167
AL731577.2	0.3569937
NID2	0.35684463
SEC24C	0.3562305
ZC3H7B	0.35590193
AL049840.2	0.3557937
MYO1E	0.35554352
RASGRF2-AS1	0.3539853
AC073046.1	0.353868
ZNF805	0.35354358
AFAP1	0.35344666
AFF4	0.35338974
RELCH	0.35337877
NFAT5	0.35330197
PLEKHM3	0.3532737
VN1R83P	0.35327092
STARD8	0.35310876
LIPE	0.35296696
U62631.1	0.3525888
PCDHGC3	0.3524506
ZDHHC9	0.35222656
TMEM151A	0.35220587
TMEM88B	0.3520455
AL590233.1	0.35191184
INF2	0.35172486
PPP6R1	0.3515976
CYTH1	0.35127044
MIR657	0.351258
RTL10	0.3510501
AKAP2	0.35098496
MMRN2	0.3503006
SLC5A11	0.3502057
RPS6KA3	0.35007724
SHPRH	0.34984422
KIF13B	0.34963176
IPMK	0.3495312
ZMYND11	0.34913564
PEX5L	0.34865546
ADCY9	0.34864146
PRR14L	0.34838665
LINC01792	0.3483813
DCAF6	0.34835714
SAMD4A	0.34794995
ASB1	0.3479228
CAPN13	0.34782654
RNF111	0.3473458
MEF2D	0.34728432
GRID1	0.34699562
ARHGAP26	0.34690753
PLEKHB2	0.3468834
SIRT1	0.34675223
DNAH17-AS1	0.34658387
SNORD116-24	0.34583098
PCDHGC5	0.34578863
PPM1F	0.3455592
AGAP1	0.3449796
FA2H	0.343953
ZCCHC24	0.34392974
KIAA2026	0.34375247
SGMS1	0.34344655
CCNY	0.3434133
PLCH2	0.3433502
POMK	0.34323493
PANK3	0.3432039
UHRF1BP1L	0.34310433
CAPN3	0.34291506
RN7SL650P	0.3428718
DENND4C	0.34281406
TMPPE	0.34255308
MEGF8	0.34242782
WAC	0.34238893
LZTS1	0.34219736
PKP4	0.34216908
ARRDC2	0.34174716
BTBD7	0.34162468
TMOD2	0.34147492
LRRC32	0.34143415
APAF1	0.34112337
PTEN	0.34109426
DNAH17	0.3409626
CCDC117	0.3408978
MAG	0.3404346
NKAIN2	0.34006765
NXPE3	0.33998546
SLC12A6	0.33995667
SHC3	0.3394209
MTHFD1L	0.33899114
LINC01608	0.33896172
SOGA1	0.33880493
AL591135.1	0.33871207
AC009704.1	0.33840752
AC096564.1	0.33838007
AC018445.1	0.3383187
RAB40B	0.33760568
ZNF366	0.33752495
SLF2	0.33716866
UVRAG	0.33668122
AC007382.1	0.33665794
HK1	0.33635354
EIF3A	0.33626232
SPRED3	0.33564514
ARFGEF3	0.33546492
CHST3	0.33536467
SLC22A23	0.33529392
AL928654.4	0.33526316
TF	0.33486587
NT5C2	0.33483
MARCH8	0.3347093
NEMF	0.33457863
TMEM184B	0.3344838
SLC45A4	0.3339989
KLHL2	0.33391848
FGD5	0.3339082
SFXN3	0.3337503
RASSF2	0.33368346
MGAT3	0.3336808
ABL2	0.33363625
WDFY1	0.33348176
SALL4P2	0.33342886
RBP7	0.33340108
AREL1	0.33331263
ABHD12B	0.33328918
ZDHHC20P4	0.3332607
ATP11B	0.3332571
PHC3	0.33302918
AC009812.3	0.33262914
MAN2A2	0.3325298
TBATA	0.33247668
TMEM30A	0.33244443
AC008770.3	0.33222485
EML1	0.33159557
HERC1	0.3313008
ACE	0.3310557
COL4A2	0.33094534
PVR	0.33080977
HELZ	0.33068377
AKAP11	0.3303473
Z99497.1	0.3302297
HIF1AN	0.3300908
GBF1	0.32978654
NLGN4X	0.32964596
PJA2	0.32963675
AP001189.1	0.32949007
RASD2	0.3294734
PEAK1	0.32933894
KIF5C	0.32927543
CNTF	0.3292274
ATG2B	0.3285193
PECAM1	0.32817984
HEYL	0.32809487
UBN1	0.32809272
AKAP12	0.3280819
AC004461.2	0.3279694
SGK2	0.32792878
ARFGEF2	0.32771474
MTURN	0.32769263
BTAF1	0.32754177
ZNF365	0.32747653
KDM2A	0.32747453
AL358216.1	0.32746586
FXYD4	0.32724363
CHSY1	0.3268971
SH3KBP1	0.32679087
CBX6	0.32661673
AAK1	0.32626727
OSBP2	0.32572317
ACTN4	0.32514152
NCOA4	0.32489747
TNRC6B	0.3246619
ELOVL1	0.32452717
VPS4B	0.3244091
ATP7A	0.32440543
ITFG1	0.32431564
YLPM1	0.32419208
LCOR	0.32362565
SHANK3	0.32342446
GREM1	0.32331735
ATP9A	0.32326868
TMEM30B	0.32304478
SSH2	0.32302725
TSSK4	0.323022
MEF2A	0.32294512
HTR1F	0.32280964
MIR486-1	0.32271442
LGI3	0.32263637
SEMA6B	0.32254076
AC084871.1	0.32232764
MAP6D1	0.32229644
AL603756.1	0.3221133
MAL	0.32192343
AC009063.2	0.32173204
SH3RF1	0.32172552
CNN2P9	0.3215018
AL132656.4	0.32145393
ITPR1	0.32140908
BTBD3	0.3211922
MFAP3	0.32118773
ADAMTS18	0.32112506
TNFAIP8L1	0.32096452
ZSWIM6	0.3209039
AL450326.1	0.320543
TNFRSF21	0.32050842
STARD13	0.32047635
CD93	0.3204538
SGK1	0.3204351
LRP1B	0.3203519
MRPS31P5	0.32007888
ASAP2	0.31998834
SMCR8	0.31997463
ATF6	0.31982955
ADO	0.31970027
LUZP1	0.31937918
SLAIN1	0.31935412
C16orf70	0.31927058
EPAS1	0.3192052
PHLDB1	0.31912917
ARSB	0.31903782
RELL1	0.318822
RAB11FIP2	0.3187022
DOCK6	0.3186791
PSEN1	0.31864047
MPRIP	0.31863096
REEP3	0.31850383
KLHL11	0.31842622
CHST15	0.31817326
SNX30	0.31810647
AC011912.1	0.31790143
GDPD5	0.31775358
PLXDC1	0.3176489
QDPR	0.31746638
TSPYL1	0.31726912
NPAS2	0.31689382
CDC40	0.31682757
RNF169	0.31668937
TRPM6	0.3166777
PCSK6	0.31660748
EIF4BP6	0.31655923
SBNO2	0.31654075
DOCK4	0.3164891
DGCR2	0.3164581
TTC28	0.31609777
DIP2B	0.3160797
WIPF1	0.3160444
USP34	0.31604052
ADCY7	0.31601945
SNX29	0.31597802
MYO18A	0.31584057
WWP2	0.31580323
SBF1	0.31562108
PRKCQ	0.31551808
FCHO1	0.3155047
TP53I11	0.3153953
DLC1	0.31514487
LACC1	0.31488055
TMEM144	0.3148434
DYNC1LI2	0.314726
EIF3C	0.3146644
PCDHAC2	0.3145887
PLXNA1	0.31434536
ATXN1L	0.31427097
BOK	0.31405658
CHUK	0.31398004
AC098679.2	0.31392175
PACS2	0.31380793
LARGE1	0.31378415
KIF3C	0.3126377
MON1B	0.31253624
PRKCH	0.31243244
SLC4A7	0.31223175
TANC2	0.3122188
GPR62	0.31214717
SMG1P1	0.31200874
CELF2	0.3118571
ZBTB24	0.31185108
STK4	0.31159517
LEMD3	0.31156766
ANKRD11	0.31137583
RBM17P4	0.31121317
ROCK2	0.3110949
DMXL1	0.31094727
PFKP	0.3106669
AC007406.3	0.31053296
NAV1	0.310392
AC020904.2	0.31015122
FAM135A	0.31014407
EGR2	0.31011555
TRIP12	0.31005004
CSTF2T	0.3099344
MGAT5	0.3097539
IL1RAPL1	0.3096068
ARHGAP35	0.30954325
UBE2J1	0.30908152
MAP7	0.30900735
GSK3B	0.30896062
KIAA0586	0.308918
LDLRAP1	0.30887273
ANKRD50	0.30858326
CLCA4	0.30826586
ARMH4	0.30814564
IMPAD1	0.30810302
PARG	0.30801055
RALGAPA2	0.30774745
AC093525.7	0.30758506
DDX21	0.30751553
KIF13A	0.30748907
ZBED4	0.30737603
SSH1	0.30715996
TTYH2	0.30712715
NCOA7	0.3069655
LHFPL2	0.3069024
JMJD1C	0.30686873
AC011753.4	0.30684015
CLDN11	0.30639347
CELF2-AS1	0.30622402
CRKL	0.30621785
GLG1	0.30619344
ASCC3	0.3060718
SRCIN1	0.30590838
VPS13B	0.30574825
MIEF1	0.30559918
DPYSL2	0.30546695
GMIP	0.30538675
MYCBP2	0.30536214
ANKRD18A	0.30514583
NIPAL3	0.3050535
MAP3K3	0.30501327
TUT7	0.3048622
AL121957.1	0.3048339
KCNJ2	0.30479732
XYLT1	0.3047808
KCNMA1	0.30475125
MAPRE1P1	0.3046128
TMEM125	0.30445156
AC092691.1	0.3044277
KCTD10	0.30423608
ARHGAP22	0.30418825
STXBP5	0.3041236
AC005329.3	0.30403674
HOOK3	0.30369934
KIAA0355	0.30368194
DGKH	0.30358183
EDIL3	0.30357116
MAN1A2	0.30342856
ATP6V1B2	0.3032938
FAM201A	0.30328646
HAPLN2	0.30327505
RASGRF2	0.30319664
LAMC1	0.30317208
GAB2	0.30314144
PDLIM1P4	0.3030361
PITRM1-AS1	0.3030211
DLG5	0.30295104
TCF20	0.30290347
ST3GAL1	0.30284995
SFMBT2	0.3028086
PREX1	0.30275613
NIPAL4	0.30265588
KCNC1	0.30258638
FAM241A	0.30238858
TFIP11	0.30236593
AP003555.3	0.3023176
TBC1D14	0.30206877
CDYL2	0.30196357
CNOT1	0.30172205
SERINC1	0.30171573
AC005412.1	0.30137718
SMG1P3	0.30093172
AC005518.1	0.3008886
PAFAH1B1	0.30079266
AL138756.1	0.30077603
AC013791.1	0.3007533
TRAK1	0.30066648
ARL10	0.3005034
MIR548A3	0.30044812
WDR81	0.30044147
AP1B1	0.30042753
AL139407.1	0.30038315
ADCY5	0.30033946
ANO1	0.3002787
EPS8	0.29985723
MAN2A1	0.29984453
ADGRB3	0.29981095
IFNA12P	0.29964802
TBC1D16	0.29941803
HECTD1	0.299276
SOBP	0.29920617
BCL2L2	0.2992034
MTND1P27	0.2991914
RNASEH1	0.29910398
TPP2	0.29876545
UGGT1	0.29870814
ZFYVE26	0.2986031
TREH	0.29859272
AC067942.2	0.29850358
LRRTM2	0.29839864
SLC5A4	0.29839864
FFAR1	0.2983445
AC142381.3	0.29831672
RCOR1	0.29822198
PROX1	0.29801986
MAP4K4	0.29788017
CD22	0.29786587
TEX2	0.29781064
ANK1	0.29726917
MIR3653	0.29713702
HERC4	0.29706463
MTDH	0.29684275
BMPR2	0.29683805
AGPAT4	0.2963409
CAMTA2	0.2962749
SYNJ2BP	0.29622495
LRFN2	0.29609466
DEPDC5	0.29590565
GRM3	0.2958349
MIR4420	0.2957571
ANO4	0.29568657
ADARB2	0.2956542
CALML3-AS1	0.29548636
GFOD1	0.29546535
RTL6	0.29530627
SCARB2	0.29492545
RALGAPB	0.29487962
QSOX1	0.29476115
SNX18P3	0.29475242
ZNF710	0.29474425
RTL9	0.2945052
ABRAXAS2	0.29449666
UGT8	0.2943809
APLP1	0.29436326
TRIM58	0.2942825
HIVEP2	0.2942044
MIR635	0.2939363
NKX6-2	0.29389217
VTI1A	0.29378286
KAT6A	0.29375145
MEP1A	0.2934631
VPS13C	0.29296747
PIGCP1	0.29282805
DYSF	0.29276514
TRAF3	0.29274642
SRRD	0.29266003
AC108749.1	0.29265654
IFNAR1	0.2926306
GALNT4	0.2925877
MCAM	0.29254675
SMIM13	0.29248324
Z68871.1	0.29238924
FUT11	0.29226762
HOXD1	0.2919376
ST6GAL1	0.2916931
USP6NL	0.29155898
RAPGEF4	0.2913727
CHRM3	0.29131895
ITCH	0.29123175
VCL	0.29113904
TPPP	0.29101065
CAMK1D	0.29086062
PLXND1	0.29074717
AC024909.2	0.29073104
SCDP1	0.2906287
ENTPD4	0.29051295
PCSK7	0.2904483
LPGAT1	0.29041165
GRK6P1	0.29022494
CABIN1	0.29022178
RBMS2	0.29020944
STRN3	0.29012856
CIC	0.29012498
SCD	0.28994495
KIF1C	0.2898634
LINC02185	0.2898204
MRTFA	0.28975347
LMF1-AS1	0.28963253
AL035448.1	0.2896077
SLC6A1-AS1	0.28956848
SNX18	0.28955925
BDP1	0.28949952
PCDH12	0.28893724
PTPRG	0.28892204
SGPP1	0.28840023
PRKAR1A	0.28837934
TAF3	0.28830376
LIMS1	0.2882864
TBC1D22A	0.28821164
CEP350	0.28799132
AC004690.2	0.28763092
AC105129.3	0.28762454
AL583722.1	0.28756645
MITF	0.28752047
COLGALT1	0.28751373
AC010522.1	0.2874838
CYB5R2	0.28740475
PRRC1	0.2871778
N4BP1	0.2868625
AL133268.1	0.2868448
AC010533.1	0.28682476
AC097381.3	0.28673577
OR2L2	0.2866892
KIDINS220	0.28668794
PCDHA5	0.2864692
PALD1	0.28621536
ZDHHC5	0.2860817
BRWD3	0.28590435
BIN1	0.2858412
AC074389.3	0.28576794
SMTN	0.285764
PLAC9P1	0.28575912
IGF2R	0.28575677
CDH8	0.2857505
STS	0.28570879
NECTIN1	0.28568628
CLDND1	0.2856644
PDE5A	0.2856474
TRAM2	0.28564277
BTRC	0.28548878
ICK	0.28542885
CREBBP	0.28540054
DNAJC5	0.28524166
PXDNL	0.28521574
BMP8B	0.2851519
PADI2	0.28505757
RYBP	0.2849955
DNAJC13	0.284981
CTTNBP2NL	0.28487667
AC004112.1	0.28457427
AC120036.3	0.28449622
SLC7A14	0.28446555
SHOC2	0.28435883
AC010894.4	0.2842874
MAP4K5	0.28421864
PRRG1	0.28419715
SLC6A6	0.28416026
MYO9A	0.28408903
PHACTR2P1	0.28408772
VWFP1	0.28406575
AC005546.1	0.28365403
ERN1	0.2835933
TXNDC5	0.28345925
EXOC6	0.2834301
AC024075.1	0.2833619
CDC42BPA	0.2833592
NOMO3	0.2832116
HSPA12A	0.28311476
FRYL	0.2830348
AC022395.1	0.28302714
OXCT2	0.28300983
PRKCA	0.2830055
NIN	0.28294724
ARHGEF18	0.28286245
RGS7BP	0.282507
AL683842.1	0.2824411
ROCK1	0.28241226
REL	0.28239277
KCNQ1DN	0.28228587
SMG1P5	0.28219283
OGA	0.28212813
BICRAL	0.28206897
GRID1-AS1	0.28206536
RN7SKP16	0.28206098
ANKS1B	0.2818911
PRRC2B	0.2817355
NINJ2	0.28169954
BTBD9	0.2815839
HIVEP3	0.281397
LINC01105	0.28132144
ANKH	0.28118658
SRCAP	0.281115
PRKCI	0.28102535
USF3	0.28094077
SLC7A6	0.2808149
CSNK1A1	0.28080973
HACD2	0.28074816
C16orf72	0.28069922
DLGAP1	0.28067175
PIEZO1	0.2806656
LIPA	0.2806058
AP5B1	0.28059795
MYADM	0.28056517
RNA5SP37	0.28048533
PARGP1	0.280194
RPS3AP38	0.28014293
SMG1	0.2800843
SEPT5	0.27977133
KIAA0232	0.27975416
AC069234.5	0.27962774
NFATC3	0.279529
EIF4EBP2	0.27951625
LBH	0.27947482
INPP5A	0.27938673
LRRC37A6P	0.2792983
FNDC3A	0.27909505
SMIM22	0.2789395
AP1G1	0.27877122
TNKS	0.27876732
IDE	0.27868837
LLCFC1	0.27867094
GIPC3	0.2786629
ASIC2	0.27848035
AC103563.2	0.27843785
TTLL11	0.27838147
EIF4A1P1	0.27837753
SLC35E1	0.2782925
JMY	0.27823684
KIAA0408	0.27817088
PRKG1	0.27809548
DICER1	0.27809337
NMT2	0.27803025
WASHC5	0.27790657
FAM184B	0.27753216
SLC9A1	0.27749404
SEC24A	0.27749038
ZBTB7A	0.2772624
AC068896.1	0.277188
SEMA4D	0.2771108
PDE3B	0.27709943
ITSN2	0.27705067
CDH11	0.27702346
TMEM132B	0.27697265
RPL23AP53	0.2769183
NRIP2	0.2766858
MTMR12	0.27666342
DLG2	0.27646124
YME1L1	0.27644718
CDV3	0.27635422
LRP12	0.27635252
HINT3	0.27631018
PAPSS2	0.27624068
PACRG-AS3	0.27612057
CEP120	0.27609286
HHATL	0.27601138
EIF3L	0.2759128
TRAK2	0.27591106
TMEM178B	0.2758423
TTL	0.27570835
ARID3A	0.27566525
ZNF507	0.27564797
RAI1	0.27549985
INPP5F	0.27542233
ADGRA2	0.2754074
TGFBR2	0.27526233
PPP1R26P1	0.2752217
DNMBP	0.27511394
PHLPP2	0.27506885
CSGALNACT2	0.27500653
AP000889.1	0.27499503
ELMSAN1	0.2749038
AC097533.1	0.27488872
KMT2D	0.27472848
RNF24	0.2746323
MRTFB	0.2744486
GALNT7	0.27440372
TBC1D9	0.27430636
AP003080.1	0.27421215
REPS2	0.27419388
PIKFYVE	0.27415007
ARID5B	0.27389014
BCLAF1P2	0.27374598
MINDY2	0.27373087
MAP1S	0.27369455
HPN-AS1	0.27349085
LINC00517	0.27347973
DOP1A	0.27346072
KIF3B	0.27337345
GGA2	0.27303514
SUFU	0.2730264
PIK3CG	0.27299196
MED13L	0.2729348
RSU1	0.27291372
SCN1B	0.27289212
FAM160B1	0.27288175
RASA1	0.27285415
KLF16	0.27275902
ZFP57	0.272681
AC009090.4	0.2726209
CNP	0.27249554
AC000403.1	0.27242133
ELF1	0.27239585
FAM208B	0.27238992
MIGA1	0.2723474
ATP8A1	0.2723337
CDK18	0.2722504
CNOT6L	0.2721824
DRAXIN	0.272164
RF02200	0.2720413
NGFR	0.27200675
TTLL7	0.27200258
AC011483.2	0.2719723
WDR26	0.27195957
TRAPPC6B	0.2718752
RIPOR1	0.27187297
AC016397.2	0.2717649
IL4R	0.27164155
MYO1B	0.2716349
SUSD6	0.27162716
AC021087.1	0.27161527
PSD3	0.27159503
CXorf36	0.2714916
ADGRE2	0.27146345
RTEL1	0.27140734
SAMD8	0.27140158
ATAD1	0.27139902
VPS53	0.27131203
AC020916.2	0.27092913
PAPOLB	0.27087444
ACADSB	0.270784
ZNF317	0.27063474
EPB41L3	0.27051064
NUP50	0.27044147
APP	0.27036056
IGFL1P1	0.27019548
ST18	0.26998344
DENND3	0.26981992
AP3D1	0.2697102
PRPF18	0.26955882
HTR1B	0.26953653
PODXL	0.26916188
HK2P1	0.2690183
AL118506.1	0.269007
KCNQ1	0.26885548
PTPRB	0.268841
ADGRL3	0.26883695
GPAT4	0.26866224
NR2C2	0.2686546
PHF20	0.26854715
HPN	0.26853994
AC003002.3	0.26852176
MGAT2	0.2683728
TMEM235	0.2682455
MIR3926-1	0.2682117
CYCSP25	0.26804057
HDAC2-AS2	0.26791263
B3GNT7	0.26784602
WDR7	0.26783642
SRGAP2	0.26782745
SLC7A1	0.2677989
SLC18A2	0.26764032
AC103563.7	0.26763582
MBTPS1	0.2675129
DNM3	0.26751113
AC007326.1	0.26744753
HACE1	0.26739967
CLCN4	0.26734516
AC105046.1	0.26722595
GREB1	0.26714307
CCP110	0.26714075
MIR3663	0.26710936
RAPGEF2	0.26702616
NLGN1	0.2670212
RALGAPA1	0.2670155
FAM177A1	0.2669586
DNAJC3	0.2669184
RPL23AP17	0.2668378
KDM6A	0.26681048
ENPEP	0.26673752
ZNF407	0.2667259
EDEM1	0.26667246
MYH9	0.26666614
ARHGEF12	0.26656812
AL606537.1	0.26656485
AP001360.2	0.2665453
NOS3	0.26653045
LAMC3	0.26638833
CCDC6	0.26636553
LRRC8C	0.26628196
FZD4	0.2660861
AC012615.4	0.26604155
SOCS6	0.2659692
KLHL38	0.26590437
USP7	0.2658871
PLXNB2	0.26582348
CEMIP2	0.26581922
USP37	0.2657259
SH2D4B	0.26570964
ENG	0.26570058
RNGTT	0.26560736
SH3GL3	0.26543364
AL358613.2	0.26538306
NF2	0.2652476
SCAPER	0.26503512
RNA5SP311	0.26494327
HECTD4	0.26492846
AC004925.1	0.26487032
ATP8B1	0.26485014
KCND3	0.26481408
Z99497.2	0.26473126
TMC6	0.26454386
KLF6	0.26453334
RHOBTB2	0.2645101
PIEZO2	0.26448643
GNPTAB	0.26443177
AL137028.2	0.26423612
ARHGAP23	0.26406205
AC093642.1	0.26396987
MAN2B2	0.26384944
KIRREL1	0.2638476
NDEL1	0.26381132
PLCG2	0.26377708
FBXO38	0.2637533
BMP8A	0.26374477
CEP170B	0.26359746
PDCD11	0.26359347
ST3GAL2	0.26354155
SHISA7	0.26342905
AC093616.1	0.2633106
FAM91A3P	0.2631307
AP003041.2	0.26306728
PCDHGC4	0.2630257
DCHS1	0.26298684
KDM4C	0.26292095
ZNF264	0.26288232
ENTPD7	0.26286215
SCARF1	0.2627689
ALG11	0.26272354
AC090164.2	0.26265293
ZNF699	0.26264432
TRAPPC12-AS1	0.26250136
COLGALT2	0.26245806
FMNL2	0.2624223
AC114284.1	0.26235884
KLHL18	0.26230133
ARHGEF17	0.26227993
MAP2K1	0.26220593
AC012513.3	0.2621989
PTPN1	0.26214853
EIF2S3B	0.26213354
PDGFRB	0.26204193
AC078899.1	0.26200908
AC010260.1	0.26194674
SH3PXD2A	0.26193413
PPP1R14A	0.26183152
RC3H1	0.2616679
KCNJ9	0.2613099
AL513327.1	0.2612161
MDGA1	0.26098004
ARID1B	0.26090053
SNAP29	0.2608961
MMP9	0.26088047
MIB1	0.2608082
ENTPD1	0.2607836
SNX9	0.2606181
AC025038.1	0.26061586
RNF144A-AS1	0.26055628
SFT2D2	0.260537
POLR3A	0.2603839
PARP4	0.26027367
HRH2	0.26025993
FNIP1	0.26022384
AGRN	0.26014817
NCOA4P3	0.26009881
SLC38A11	0.25988615
KALRN	0.25987417
AC006946.1	0.25976115
ZNF469	0.25938866
GRIA3	0.259263
DPY19L3	0.25923488
AC008750.1	0.25914714
PDGFB	0.25906122
ACVRL1	0.25898
NPTXR	0.2588214
ZNF70	0.2588096
AC011742.2	0.2587982
MCF2L	0.25873584
DCTN1-AS1	0.25863442
RGL4	0.2586322
AL356019.2	0.2585161
ELFN2	0.2584927
HSD3BP4	0.2584471
EDEM3	0.25842622
CLASP1	0.25828454
SPON2	0.25823474
VCPIP1	0.25819057
TSHZ3	0.25817293
SREBF2	0.25804898
AL357500.1	0.25797734
SETBP1	0.2579722
BRD4	0.25777128
CTNND1	0.25776368
AC004918.3	0.25772434
WDR11	0.25772378
BAHD1	0.25771382
RASGRF1	0.25769284
PDE7B	0.25766826
GLDCP1	0.2576254
SH3PXD2B	0.2576014
AL020989.1	0.25756744
DNM2	0.25751027
AMPD3	0.2574912
BEST1	0.25742364
AKAP6	0.2573707
RAB3D	0.2572956
PRKCE	0.25710332
DOCK2	0.2570637
MIR4767	0.25699496
FAM171A1	0.2569705
MTMR9	0.25696033
SLC9A2	0.25692815
ZNF573	0.25690734
MFSD12	0.25685486
AC093752.2	0.2567739
GGTLC3	0.25674826
OTUD7A	0.25674143
ZNF25	0.25671956
KIAA1109	0.25662473
SIDT2	0.2565786
YEATS2-AS1	0.2565365
VWF	0.2565101
TGOLN2	0.25638577
MARF1	0.25618473
SRD5A1	0.25612596
MEF2C	0.2561187
AC106734.1	0.25606865
HTT	0.25602224
LHPP	0.2560071
TSPAN15	0.2559631
CREB3L2	0.2559005
AL158212.3	0.2558941
AC008507.2	0.2558383
NID1	0.25582102
AL162377.2	0.25580317
MTND1P8	0.25578386
TRIM62	0.25577354
CHD8	0.25567216
POTEF	0.25565547
RASAL2	0.255549
AC011510.1	0.25552258
ANGPT2	0.255461
LTN1	0.2553413
AC253536.3	0.2553164
KCTD12	0.2553111
AP4E1	0.25519645
CCNK	0.25512278
AGPS	0.2549797
BCLAF1P1	0.2549764
LARP1	0.25490865
RPL23P11	0.254892
AC011483.3	0.25488016
ARSG	0.2547922
BECN1	0.25470886
AKAP13	0.2546805
CDH5	0.25467902
ACSL1	0.25459862
JAG2	0.2545479
AC007956.1	0.25449666
OR2L13	0.2544698
STX6	0.25441948
OPCML	0.2542865
HS3ST4	0.25428593
AC126177.4	0.25415868
UTRN	0.25407544
TRIM72	0.25405347
AL353718.1	0.25399745
AL513548.2	0.25396624
ANKRD17	0.25396463
NAGPA-AS1	0.2538847
ITGA9	0.25385985
AC005544.1	0.25383702
ADAMTSL2	0.2537587
TTC7B	0.2537096
AC022916.4	0.25367972
LRRK1	0.2536653
PITPNB	0.25357318
PACSIN2	0.2535366
PLEKHG2	0.2535191
ELAVL3	0.25343862
SH3TC1	0.25335822
PPIL2	0.25332054
FLRT2	0.2533169
AC092999.1	0.25322762
SH3RF3	0.2531904
MAP2K4	0.2531743
TBXA2R	0.25314298
PALM2	0.2530951
XPNPEP1	0.25308537
EDRF1-AS1	0.25303614
AC036103.1	0.25279948
NISCH	0.25274602
APBA1	0.25271946
LITAF	0.25249112
TMEM131	0.2524857
CLK3P2	0.25247213
TOGARAM1	0.25239307
GSN	0.25235397
BEAN1-AS1	0.25231132
TOP3B	0.25225845
FBLIM1	0.25224918
TRAF6	0.25216648
PITPNM3	0.25206843
ZNF737	0.25197074
AC092835.1	0.251939
GUCY1A2	0.25193146
PIGS	0.25191775
JOSD1	0.25180364
AC005020.1	0.25177854
ADORA2A	0.25174934
SLC39A9	0.2517412
AC026585.1	0.2515761
AC010615.1	0.25154984
XPO6	0.25147745
KDM5C	0.25135106
WDFY4	0.25116876
LRCH1	0.2511466
CD248	0.25108847
AC018752.1	0.2508781
DLG1	0.25084805
KSR1P1	0.25053608
PROX2	0.2505249
CDR2L	0.25044402
AC093627.7	0.25043452
KAT6B	0.25029686
PCDHGB9P	0.2502833
OPA1	0.25005117
GMEB1	0.25001985
CSNK1G2-AS1	0.24999876
RGS5	0.24995655
ATP6V0A1	0.24995124
ADCY3	0.24991384
DYRK2	0.24990597
SESTD1	0.24989176
AL034550.1	0.24983619
YWHAG	0.24978597
AC004637.1	0.24976367
STK35	0.2496541
DSCAML1	0.24960056
PANK1	0.24952285
AL031009.1	0.24942215
TAOK1	0.24941173
AC124312.2	0.24934646
N4BP3	0.24933366
AC005865.2	0.2492654
TRIO	0.2491498
AC008635.1	0.24914749
ADAP1	0.2490864
TET3	0.24901307
PLVAP	0.24900392
AL157392.3	0.2488649
PIK3CB	0.24875131
ZDHHC7	0.24873026
AC234775.3	0.24869312
RUFY2	0.24866754
UBR2	0.24866246
SLCO2B1	0.24857935
AP001469.1	0.24854513
FBH1	0.24854176
CUL2	0.24854131
ESYT2	0.24839674
AC012409.2	0.24837227
MINDY3	0.24835789
DST	0.24827895
SEZ6L2	0.24817687
CMKLR1	0.24813232
KTN1	0.24813138
AL513190.1	0.24812238
AC022960.1	0.24802585
IL17RA	0.24798512
PRR12	0.24792473
TDRD1	0.2478444
VSTM4	0.2478363
TUBB4A	0.2478173
PTP4A1	0.2476324
ZNF611	0.24763204
EPB41L1	0.24760431
RAB15	0.24753028
ZNF720	0.24749461
YTHDF3	0.2473858
AC020661.1	0.24738504
UBR3	0.24727976
TIMM23B	0.24724641
G3BP2	0.2471912
SERINC5	0.24717113
SYNGR1	0.24713391
ARMH3	0.24713206
ZFHX3	0.24711604
RN7SL431P	0.2471143
ZNF221	0.24707213
NRXN3	0.24686097
GPIHBP1	0.24680403
CXADRP3	0.2467666
AC138028.2	0.2467042
DSTNP1	0.24664223
ITPRIP	0.2465813
AP003170.1	0.24650757
RBFOX2	0.24643078
PDPK1	0.24632809
ERG	0.24619484
AC009248.2	0.24612918
WDR44	0.24605869
WBP1L	0.24605289
AC037459.2	0.24593419
OPALIN	0.24589577
PDIA2	0.24582045
GRIK5	0.24581313
AC104685.1	0.24570562
NUMB	0.24562596
ATP7B	0.24560925
C3orf49	0.2456049
GPR21	0.24555163
SEPT7P5	0.24549204
TNRC6C	0.24541193
GFOD1-AS1	0.2453987
DCTN1	0.24532574
NORAD	0.24530104
STAT6	0.24521458
AL008707.1	0.24520168
EXOC8	0.24518119
PEX26	0.24516185
FBXW11	0.24499734
FAM168A	0.2449455
BRD1	0.24491648
AC078922.1	0.24480136
LATS1	0.2447356
WDR20	0.24466896
HECTD2	0.24456085
MVP	0.24452773
ZNF234	0.24446556
ACTN4P1	0.2443288
ASPHD1	0.24421687
SOAT1	0.2441199
GSPT1	0.24410965
AC083809.1	0.24399817
SEC23A	0.24394687
DMBT1	0.24389149
PKP4P1	0.24374843
FNDC3B	0.24369025
CPEB3	0.24366064
MPZL2	0.24362041
ZNF81	0.24351096
AL353658.2	0.24349272
WWP1	0.24348722
VLDLR	0.24346069
TSPYL4	0.24343419
LRP10	0.24338308
BIRC6	0.24338205
FAM13C	0.24337037
API5P2	0.24336667
NSD1	0.24331287
KIAA1211	0.24329638
AL139246.4	0.24326822
HMGB3P14	0.243239
DLL4	0.2431704
SETD3	0.24310061
KLHL6	0.24298713
UPF2	0.24297497
AC010931.3	0.2429434
FBXO11	0.24294105
NAA30	0.24293926
LEPR	0.24285066
AP000943.2	0.24282676
VPS36	0.24281518
AP003355.3	0.24278079
PGPEP1	0.24275091
SPIRE1	0.24265599
PCDHGA9	0.2426543
TGFBRAP1	0.24263501
FAM157A	0.24261415
UACA	0.2425843
MIR7848	0.24256843
NRBF2	0.24254812
RCSD1	0.24251167
PSG10P	0.24244297
WDFY2	0.2423761
UNC13A	0.24234849
CCDC88A	0.24230821
TUBB4AP1	0.242246
PPP2R5E	0.2421221
GPR155	0.24197294
SMAP2	0.24173708
PHF3	0.24167496
TET2	0.24167255
C1QTNF6	0.24156559
OSBPL8	0.24151352
AC152010.1	0.24150585
AC011474.1	0.2414704
AC087277.1	0.2414472
ANGEL1	0.24140427
PEAR1	0.2412884
AP000941.1	0.24126734
AC108010.1	0.2411948
HBS1L	0.24115008
LINC02521	0.24109887
PLXNA2	0.24105737
INSYN2B	0.24103984
AC091073.1	0.24102448
PICALM	0.2409499
RNASE10	0.24086957
SPRED1	0.24083565
AOX3P	0.24079627
ZNF462	0.2407298
PTPRD	0.2407039
TBC1D4	0.24065283
ALG12	0.24064268
GRM5	0.2405915
EEF2	0.2405722
RNF144A	0.24054249
MIR4261	0.24013384
SERINC3	0.2401225
FUT1	0.2400076
BAZ2A	0.23990649
CCNJ	0.23978318
AC018463.1	0.23974094
FP325332.1	0.23970899
SAMD12	0.23966272
GATAD2A	0.23962045
ABO	0.23961815
MPP2	0.23958981
RNU6-126P	0.23958229
AC063961.1	0.23957479
FGF14	0.23957449
EHD4	0.23956737
SPATA13	0.23951228
SYNE3	0.23917632
AL391421.1	0.23912935
DCAF5	0.23910977
FOXL2NB	0.23909123
AOC3	0.23899825
AC026310.3	0.23898493
EIF4BP3	0.23892634
HSD3BP5	0.23881455
HIVEP1	0.2385697
TDRD6	0.23852275
SHC4	0.23851867
FER	0.23847662
AL049758.1	0.23844588
ZCCHC2	0.238437
TTC9	0.23825437
TNIK	0.2382455
YWHAZP3	0.23823893
OIP5-AS1	0.23823026
ZEB2	0.23822191
AC020891.1	0.23819603
SIPA1L2	0.2381575
PGR	0.23812753
APPL1	0.23807843
DDHD1	0.23805715
AC104417.2	0.23793416
AC004906.1	0.2378651
TENT4B	0.23786476
KCNK1	0.2378248
MIR1293	0.23772939
MED15	0.23766771
ANKRD33B	0.2376537
HIPK2	0.23764527
TMTC4	0.23763457
OR51E1	0.23762292
PLAGL2	0.23754561
FAM131B	0.23753566
KLHL24	0.23752551
PPRC1	0.23751846
AC084855.2	0.23748527
LIMS1-AS1	0.23739928
MGAT4A	0.2373946
GNG7	0.23734728
AL035071.2	0.23730941
AC122683.1	0.23729935
GPR161	0.2372953
ARHGAP44	0.23726979
SEPT4	0.23718388
CHP1	0.23711099
ARAP1-AS2	0.23708427
AC130371.2	0.2370303
MMRN1	0.23694937
AC005077.1	0.23691358
AC079336.7	0.23688391
TOP1	0.23684871
HNRNPA1P59	0.2368128
EGR3	0.23672158
FAM53B-AS1	0.23653771
AC144833.1	0.23651634
AC074138.1	0.23648536
NPFFR1	0.23648344
AC004554.1	0.236368
NWD2	0.23633091
MBNL2	0.23632616
AL133481.1	0.23630023
RNU6-30P	0.23629354
PRKCB	0.23620622
BCAR1	0.23620346
PNMA8A	0.23613565
ACO2	0.23612536
UHRF2	0.23608482
AF131216.1	0.23590867
UBE4A	0.23587178
OR9K1P	0.23584099
SLC16A2	0.23583977
PTCHD1	0.23582883
AP000919.4	0.2357539
MIR138-1	0.23562227
MAN1A1	0.2355166
ZNF708	0.23548028
MADD	0.23543313
MACF1	0.23535995
DHX38	0.23532934
AC108463.2	0.23529798
AC008982.2	0.23527148
STK24	0.23522162
AL078590.2	0.23519106
GALC	0.23511234
EPHA5	0.2350068
AC021074.2	0.23499207
NOMO1	0.23495631
FOXO3	0.23490083
RNU6-1016P	0.2348472
AL136981.2	0.23482472
TCP11L1	0.2348063
FAT1	0.2347764
TIMP2	0.23468746
C20orf194	0.23465906
AC006463.1	0.23456572
MCU	0.2344592
AL121656.1	0.23438168
MLANA	0.2343209
IGSF21	0.23426962
IPCEF1	0.23415354
TP53BP1	0.23414373
ZNF536	0.23413768
ZFYVE1	0.23411702
IDS	0.23406117
DNAJB12	0.23404849
OR2B11	0.23403385
NCOR1	0.23400821
BRD9P2	0.23397793
RNU6-409P	0.23385724
CDC42SE1	0.23384371
RAI14	0.23376986
CD84	0.23375243
DOK6	0.23374361
GPX5	0.23366389
PDE1B	0.2336247
ETV3	0.23360556
AC135731.1	0.23357832
YBX2P1	0.23355635
FLNB	0.23350808
FARP1	0.23348683
CACUL1	0.23348236
TMOD3	0.23347895
ZFYVE27	0.23345783
DOCK8	0.23344758
SNTB2	0.23343118
TAL1	0.23343104
MYOF	0.23339418
KCNA1	0.23338868
TEX33	0.23338723
AC082651.1	0.23333311
LINC02232	0.23330927
CBL	0.23325847
BEGAIN	0.23313423
AC134669.1	0.23313205
MLLT10	0.23305559
HNRNPA3P1	0.23301445
AL049733.1	0.2330041
MAFK	0.23300314
RNU2-59P	0.2329964
CHRNA9	0.23296589
PIK3R5	0.23296134
AF201337.1	0.23294178
GALNT6	0.23290138
AC087499.4	0.23289387
HMGXB4	0.23288779
SHISA6	0.23287912
ACLY	0.23276334
TMEM260	0.2327611
CHD6	0.23275496
STXBP6	0.23272781
ATP2A3	0.23270367
AC099552.4	0.23269895
TNR	0.23269401
AC144831.1	0.2326935
PITPNM1	0.23265861
HEATR5B	0.23265362
CYTH3	0.23260027
PALM2-AKAP2	0.23247701
ZSCAN20	0.23247235
AP000889.2	0.23242944
ZFP69B	0.23241757
THSD1	0.2323576
RNU6-920P	0.23224844
AL109914.1	0.23222621
CRYBG3	0.23221767
LINC00924	0.23210126
B3GAT1	0.23207708
AL139246.1	0.23205604
GLCE	0.23204832
PTPN9	0.23204204
STK39	0.23202765
RBM20	0.23198713
CYB5R3	0.23188709
AC092042.1	0.23187728
RAPGEF3	0.23184514
CHRM4	0.23184435
CMTM1	0.23178014
DDX3X	0.23169188
CNN2P7	0.23166251
AC020763.3	0.23160349
IL6R	0.23152818
TBC1D2B	0.23151146
AC011442.1	0.23151018
SEC24AP1	0.2314035
TRBV26OR9-2	0.23139389
CD300LD	0.23133495
GOPC	0.23129655
PLA2G7	0.2312851
LINC02157	0.2312355
FNBP1P1	0.23110022
ZBTB46	0.2310375
AL161751.1	0.23103668
CITED2	0.23103629
AC120193.1	0.23099725
MAU2	0.23097944
AC245452.1	0.23091723
AP3M1	0.23089106
AC244517.7	0.23085515
AL596244.1	0.23080792
DENND4B	0.23079361
SLC16A6	0.23071532
YAP1P1	0.23062205
AL391988.1	0.2306086
FBXO34	0.23059824
Z94160.1	0.23058419
TRIP11	0.23053654
SLC2A13	0.23042776
CHSY3	0.2303934
ZZEF1	0.2303583
RALGAPA1P1	0.23035803
AC023078.7	0.23028031
AF111169.3	0.23026258
PLCE1	0.23025684
AL118556.1	0.23023254
LINC01630	0.23018168
GRIA2	0.23014614
EEF1AKMT2	0.2301007
AC025569.1	0.23007628
GPNMB	0.23002411
AL589863.1	0.2299825
MPRIP-AS1	0.22996163
SNED1	0.22985885
TGFBR1	0.22984694
PTBP3	0.22974761
RN7SL124P	0.22964843
LINC01877	0.22964783
AC007546.2	0.22956866
SERPINI1	0.22942516
AL162311.2	0.22936091
ANKRD30BP3	0.22935885
SRGAP2B	0.22920132
CDK12	0.22912933
UTP14C	0.22910874
AL021331.1	0.2291015
AC136604.2	0.22907303
AC004490.1	0.22899285
AL118558.1	0.228984
AC015921.1	0.2289449
AC112229.3	0.22887719
ABCG1	0.2288545
KRT8P1	0.22877222
GSN-AS1	0.22875062
SETX	0.22870417
LRP1	0.22860453
RNU6-1313P	0.22857974
MXD1	0.22855666
GRM7	0.22848175
NTRK3-AS1	0.22847721
TVP23C-CDRT4	0.22847699
IP6K1	0.22845782
AC009084.2	0.22838944
TMCC3	0.22836359
SLC38A7	0.22826564
AL158210.1	0.22826345
AL732414.1	0.22826244
NR5A2	0.22825983
RAB6C	0.22821796
ATP13A3	0.2281782
FGD2	0.22817208
CPEB4	0.2281651
PAIP2B	0.22816238
SBF1P1	0.22808161
MGAT3-AS1	0.22804432
CD55	0.22799851
FREM2	0.2278684
UBE3C	0.2278215
SV2A	0.22781165
AL031772.1	0.22772099
CYP4X1	0.22769581
SELENOI	0.22768794
AMZ1	0.22768544
SGCD	0.22768405
TBC1D9B	0.22761193
TUBGCP2	0.22759922
AC005082.1	0.22758777
ERCC6	0.22756785
ISLR2	0.22755958
FAM20B	0.22755595
AL391121.1	0.22751285
LINC02300	0.22746702
AC008147.2	0.22744876
MCL1	0.2274054
AC009093.1	0.22737265
PTTG4P	0.22735497
BMPR1AP1	0.22735287
ZCCHC14	0.22733217
YWHAH	0.22730374
PTPN11	0.22730348
MGA	0.2272564
MIR563	0.22724877
PI4K2A	0.22723609
EDC4	0.22715938
GPR4	0.22711582
PMM2	0.22707556
RNU2-70P	0.22706386
ANGPTL2	0.22704577
BMS1P22	0.22701363
AP002373.2	0.22700123
ESM1	0.2269517
AP001020.3	0.22692116
PGM3	0.22690733
REXO1	0.22681728
ESRRB	0.22678882
SHISAL1	0.22675759
AC115618.2	0.22672626
PREP	0.22667833
SNORD114-29	0.22662506
AC016866.1	0.22659151
L1TD1	0.2265702
MIER2	0.22654967
KRT18P11	0.2265224
GTF3C1	0.22651966
CDKL2	0.22645417
PFKFB3	0.22623368
DHX36	0.2261879
AC108463.1	0.22617958
POLDIP3	0.22616923
SNORA55	0.22616747
RAB8B	0.22615053
AL139275.1	0.22610585
BICD2	0.22607814
AJAP1	0.22607355
IGFL2-AS1	0.22606215
CRHBP	0.22589767
ZNF555	0.22585751
ELL	0.22582771
CNTNAP5	0.22571163
PDK4	0.22561584
AL133352.1	0.2256005
ARHGAP30	0.22557029
HS3ST3B1	0.22556469
CERS2	0.22554025
AL157384.1	0.22549096
INSL3	0.22545451
ASH1L	0.22544092
LINC00951	0.22541161
AL049697.1	0.22538884
PRRC2C	0.22534259
JAKMIP3	0.22531672
EMILIN2	0.2251936
RNA5SP298	0.2251554
ABCB10P1	0.22512552
AC093909.5	0.22509435
AC003957.1	0.2250902
UBR1	0.22505139
ADORA2A-AS1	0.22503386
AC073476.3	0.22503231
CD46	0.22499461
ADRA1B	0.22490178
AC133644.1	0.22485691
MED13	0.22478212
RNF31	0.22459526
PPP1R3B	0.22458926
BNIP3P26	0.2245604
LINC00944	0.22453608
SYN3	0.22452693
OR51E2	0.22446838
MGLL	0.22440769
ANKRD26P3	0.22431944
ARHGAP20	0.2242632
RPL18AP7	0.22422613
CNKSR2	0.22421792
AC074043.1	0.22418152
ZNF318	0.22418119
CDH13	0.22417888
RN7SL242P	0.2241615
ST13P4	0.22415534
SERTAD2	0.22406906
MIR1301	0.22400494
DIP2A	0.22377788
AL031846.2	0.22377169
NIPBL	0.22373657
AL031717.1	0.2237325
MIR4312	0.22370933
AC124312.3	0.22368689
MAPK8IP3	0.22362968
AL359643.2	0.223621
EIF2AP4	0.2235691
AC023090.1	0.22341242
RIMBP3	0.22337458
PRR18	0.22332214
TMEM131L	0.22329582
ARHGAP42	0.22324713
SLMAP	0.22322838
ERO1A	0.2232183
LURAP1L	0.2231327
NBEAL1	0.22305502
DOK4	0.22305183
SEMA6D	0.22293489
ERICH1	0.22292429
RPTOR	0.22292028
TNFRSF10A-AS1	0.22289306
BCL6B	0.2228646
ZEB1	0.22284557
BRSK1	0.22283408
AL354809.1	0.22280198
GRK5-IT1	0.22276518
AC009063.1	0.22272976
AL589666.2	0.22267418
NXPH1	0.2226726
LRRC3B	0.22263627
AC126768.1	0.22261783
AVPR1A	0.22261216
LINC01391	0.22254948
LINC02582	0.22253841
STXBP5-AS1	0.2225148
WIPI1	0.22251204
FOXK1	0.22247326
PHIP	0.2224566
NBEA	0.22245531
C3orf70	0.22243327
DOP1B	0.22235139
RAD54L2	0.22234866
AC022919.1	0.22231494
MNT	0.22228025
SMG6	0.22224593
RNF123	0.22222032
TRPM2	0.22220749
YBX1P3	0.2221893
BAAT	0.22214347
AIDA	0.22200213
USP54	0.22198246
ZNF831	0.22196838
LMTK2	0.22191069
SLC30A4	0.22186294
INO80	0.22185229
RNA5SP462	0.22183575
OR10AC1	0.22180717
OTUD7B	0.22180103
TAF2	0.22180058
RAPGEF1	0.2217687
CHP2	0.22176206
PLXDC2	0.22168687
THBD	0.22166052
AC007622.2	0.22156562
COL4A2-AS2	0.22156003
FURIN	0.22152936
CSPG4P13	0.22145979
ROBO1	0.22143975
USP24	0.22141853
Z99716.1	0.2213711
FYCO1	0.2213462
EFR3B	0.22123359
AC023115.1	0.22121982
ATRX	0.2212113
SNORD113-3	0.22121054
DDX10P1	0.22121046
AC084149.1	0.22120722
ANXA11	0.22114989
AC092598.1	0.22106148
CEP97	0.2210103
JMJD7	0.22097956
SLC51A	0.22094616
AL121787.1	0.2208868
AL512604.1	0.22084971
GAPDHP33	0.22076675
ZNRF2P2	0.22073871
AC114760.2	0.22073813
RASSF5	0.22071077
RAB39A	0.22070754
PHACTR2	0.2206813
NOP9	0.22066084
TNFRSF10A	0.22061573
AC006989.1	0.22060408
RNU6-638P	0.22054195
AC087286.2	0.22053137
HS3ST6	0.2203772
NAGA	0.22031619
FYB1	0.2203052
ETS2	0.22027186
TMCC1	0.22025712
AL162431.4	0.22019756
AL356801.1	0.22016335
HERC2	0.22012004
KCNQ3	0.22010459
ARAP1	0.22000864
OR5K2	0.21993728
RICTOR	0.21988797
SNORD116-4	0.21987364
SNAP91	0.21985084
PPP2R5C	0.21984507
ZNRF3	0.2198271
HNRNPUL2-BSCL2	0.21982089
AC005277.2	0.21981837
AL158211.5	0.21979775
TUBB1	0.21974458
TEP1	0.21973386
ZNF91	0.21970518
COL4A2-AS1	0.2196822
LDB1	0.21961708
LINC00508	0.21959409
SLC25A23	0.21955994
SMAP1	0.21955407
AC135178.2	0.21954629
NCOA6	0.21948574
AC025857.2	0.21945997
AC131953.1	0.2193832
DCTN5	0.21929714
ATP1B3-AS1	0.21924715
VAPB	0.21923535
PLEKHG3	0.21918939
ADGRF5P2	0.21910726
GPR158	0.219099
LINC02243	0.21902838
ACBD5	0.21902646
LARGE-AS1	0.21900614
SCN2B	0.21897414
AMOTL1	0.21895905
RC3H2	0.21891741
LAMA2	0.21890877
PCDHGB8P	0.21886277
BAG5	0.21882789
Z99289.1	0.21882153
GRK3	0.21879098
KLHL20	0.21878138
AF181450.1	0.2187212
AL162431.3	0.21869712
GIGYF2	0.21862616
CSMD1	0.21859841
KIF2A	0.21859798
AP002383.1	0.21859235
MIR1254-1	0.21859196
MORC2-AS1	0.21853693
SUSD1	0.21850875
ALG1L6P	0.21848951
PITPNM2	0.21848796
FBXO25	0.21841349
OSBP	0.21839297
MDN1	0.21822375
AC063977.1	0.21815631
SBSN	0.2181544
PPM1H	0.21814297
HOMER1	0.2180856
MBTPS2	0.21806997
AC000078.1	0.21802905
CCND1	0.21802746
TMEM65	0.21802251
AC245060.2	0.21800366
FRMPD2B	0.21797583
MIR4269	0.21797247
AC141586.5	0.21795975
LINC00940	0.21794724
C3orf20	0.21794198
AC004771.5	0.21784975
MON2	0.21782804
ATAD2B	0.21781965
AC009053.1	0.21778765
AC093909.1	0.21769981
RAD51L3-RFFL	0.21769845
ARHGEF15	0.21768712
AC007878.1	0.21767002
AGO2	0.21762188
RAB11FIP4	0.2175941
SAMD4B	0.21759379
C10orf88	0.21758467
AC020978.9	0.21754709
SF3A1	0.21753606
SYNDIG1	0.21752593
ADGRL1	0.21752223
UNC5D	0.217472
MOSMO	0.21747123
IRAK3	0.2174434
ERC2	0.21742004
PLLP	0.21739888
PTPN20CP	0.21738541
NRIP1	0.21733029
PLEKHM1	0.21722753
PTGIR	0.21718149
[truncated: 53,268 more rows]
