# Supplementary material for: NKCC1 involvement in the epithelial-to-mesenchymal transition is a prognostic biomarker in gliomas
Source: PeerJ. 2020 Mar 16;8:e8787. doi: 10.7717/peerj.8787 (PMC7081783; doi:10.7717/peerj.8787)
Supplement: Supplemental Information 1 [file peerj-08-8787-s001.zip › HALL GSEA/HALLMARK_DNA_REPAIR.xls]

NAME	PROBE	DESCRIPTION<br>(from dataset)	GENE SYMBOL	GENE_TITLE	RANK IN GENE LIST	RANK METRIC SCORE	RUNNING ES	CORE ENRICHMENT
row_0	POLR2A	na	null	null	179	0.3680958151817322	0.013157531	No
row_1	ELL	na	null	null	1757	0.22582770884037018	-0.005384892	No
row_2	REV3L	na	null	null	2362	0.2054089456796646	-0.0071871444	No
row_3	RNMT	na	null	null	3657	0.17681339383125305	-0.02278034	No
row_4	CANT1	na	null	null	4010	0.1705438196659088	-0.021565132	No
row_5	ADCY6	na	null	null	4925	0.15610778331756592	-0.03118792	No
row_6	SEC61A1	na	null	null	5464	0.14933213591575623	-0.03429206	No
row_7	SDCBP	na	null	null	6061	0.14226052165031433	-0.03876347	No
row_8	DGCR8	na	null	null	6691	0.13536061346530914	-0.044141	No
row_9	POM121	na	null	null	7617	0.1258617341518402	-0.055311274	No
row_10	HCLS1	na	null	null	7708	0.12503570318222046	-0.05137152	No
row_11	BCAM	na	null	null	7732	0.12474797666072845	-0.046229213	No
row_12	SUPT5H	na	null	null	8514	0.11795079708099365	-0.0551399	No
row_13	CDA	na	null	null	8555	0.1175350621342659	-0.05062742	No
row_14	POLR3C	na	null	null	8631	0.11689138412475586	-0.046778526	No
row_15	POLR2F	na	null	null	9733	0.10841196030378342	-0.0619191	No
row_16	POLH	na	null	null	10346	0.10403631627559662	-0.06838425	No
row_17	RRM2B	na	null	null	10727	0.10129500925540924	-0.0707631	No
row_18	SRSF6	na	null	null	10757	0.10109608620405197	-0.06678371	No
row_19	TAF1C	na	null	null	12081	0.09162909537553787	-0.08669929	No
row_20	ERCC4	na	null	null	13132	0.08415955305099487	-0.10199556	No
row_21	NFX1	na	null	null	13549	0.0810205340385437	-0.10593101	No
row_22	PDE4B	na	null	null	13682	0.08012434840202332	-0.10475465	No
row_23	TK2	na	null	null	13689	0.08008075505495071	-0.10129461	No
row_24	ERCC2	na	null	null	13730	0.0798318013548851	-0.09846242	No
row_25	GTF2F1	na	null	null	13799	0.07928348332643509	-0.09616258	No
row_26	USP11	na	null	null	14282	0.0758306086063385	-0.10152656	No
row_27	ZWINT	na	null	null	15004	0.07107418030500412	-0.111437954	No
row_28	HPRT1	na	null	null	15242	0.06951549649238586	-0.112639084	No
row_29	VPS37B	na	null	null	18497	0.04814174026250839	-0.16952093	No
row_30	ZNF707	na	null	null	18502	0.048111479729413986	-0.16744936	No
row_31	XPC	na	null	null	19120	0.044285908341407776	-0.17666805	No
row_32	ADA	na	null	null	19513	0.04196711257100105	-0.1819086	No
row_33	ERCC5	na	null	null	19754	0.040673840790987015	-0.1844495	No
row_34	STX3	na	null	null	20140	0.0384809672832489	-0.18971843	No
row_35	NUDT21	na	null	null	20835	0.03429786115884781	-0.20077902	No
row_36	DCTN4	na	null	null	22509	0.02394086681306362	-0.23006018	No
row_37	POLD4	na	null	null	22787	0.02224561758339405	-0.23409353	No
row_38	SMAD5	na	null	null	24145	0.014781552366912365	-0.25805068	No
row_39	BOLA2	na	null	null	25573	0.007782540749758482	-0.2835895	No
row_40	PDE6G	na	null	null	25809	0.006678416859358549	-0.28755477	No
row_41	ERCC3	na	null	null	26676	0.003317134454846382	-0.3031161	No
row_42	POLL	na	null	null	26973	0.0022509905975311995	-0.30838522	No
row_43	DDB1	na	null	null	30546	-8.460036478936672E-4	-0.37314335	No
row_44	RFC3	na	null	null	31143	-0.002801421796903014	-0.3838299	No
row_45	RAD51	na	null	null	32244	-0.00714817875996232	-0.40346527	No
row_46	SNAPC4	na	null	null	34700	-0.019894137978553772	-0.4471122	No
row_47	POLD1	na	null	null	36215	-0.029324619099497795	-0.47326916	No
row_48	NPR2	na	null	null	36429	-0.030569175258278847	-0.47577062	No
row_49	ARL6IP1	na	null	null	36476	-0.03085247613489628	-0.4752301	No
row_50	CLP1	na	null	null	36548	-0.03150757774710655	-0.47511387	No
row_51	FEN1	na	null	null	37052	-0.034763626754283905	-0.48268896	No
row_52	CCNO	na	null	null	37194	-0.03579683601856232	-0.48365137	No
row_53	LIG1	na	null	null	37476	-0.03780056908726692	-0.48706406	No
row_54	POLA1	na	null	null	37731	-0.03969387710094452	-0.48990262	No
row_55	BRF2	na	null	null	38107	-0.04219590872526169	-0.4948246	No
row_56	TMED2	na	null	null	38434	-0.044499050825834274	-0.49875507	No
row_57	TP53	na	null	null	38627	-0.04576435312628746	-0.50019836	No
row_58	DDB2	na	null	null	39670	-0.053259771317243576	-0.5167266	No
row_59	POLR2E	na	null	null	39764	-0.05386555939912796	-0.516013	No
row_60	SSRP1	na	null	null	39801	-0.05412409082055092	-0.514254	No
row_61	UMPS	na	null	null	40836	-0.06159432232379913	-0.5302657	No
row_62	AK3	na	null	null	41072	-0.06345582753419876	-0.53170055	No
row_63	POLR1D	na	null	null	41843	-0.06923329830169678	-0.54258287	No
row_64	POLD3	na	null	null	41974	-0.07023267447948456	-0.54181105	No
row_65	GMPR2	na	null	null	42634	-0.07551373541355133	-0.55039996	No
row_66	ERCC8	na	null	null	42822	-0.07690548151731491	-0.55036473	No
row_67	IMPDH2	na	null	null	42944	-0.07795098423957825	-0.5490857	No
row_68	POLR1C	na	null	null	43090	-0.07904710620641708	-0.54819316	No
row_69	TYMS	na	null	null	45155	-0.09713676571846008	-0.58130497	No
row_70	GTF3C5	na	null	null	46144	-0.10588045418262482	-0.5945085	No
row_71	POLR2D	na	null	null	46446	-0.10874956846237183	-0.59512216	No
row_72	RAE1	na	null	null	46457	-0.10888320207595825	-0.59045106	No
row_73	PRIM1	na	null	null	46639	-0.11082001775503159	-0.58879554	No
row_74	RBX1	na	null	null	47611	-0.12153061479330063	-0.6009933	Yes
row_75	CSTF3	na	null	null	47789	-0.12373244017362595	-0.5986898	Yes
row_76	GTF2H3	na	null	null	47801	-0.1238495334982872	-0.59336984	Yes
row_77	POLA2	na	null	null	48001	-0.1265013962984085	-0.59134203	Yes
row_78	POLB	na	null	null	48224	-0.12921768426895142	-0.58961034	Yes
row_79	PNP	na	null	null	48295	-0.13027887046337128	-0.5850741	Yes
row_80	TAF13	na	null	null	48449	-0.13202817738056183	-0.58196557	Yes
row_81	NUDT9	na	null	null	48519	-0.13271765410900116	-0.5773025	Yes
row_82	RAD52	na	null	null	48814	-0.1366647481918335	-0.57654506	Yes
row_83	CMPK2	na	null	null	49240	-0.1423586905002594	-0.5779102	Yes
row_84	RFC5	na	null	null	49277	-0.14292146265506744	-0.57219374	Yes
row_85	NCBP2	na	null	null	49388	-0.14444394409656525	-0.5677519	Yes
row_86	ADRM1	na	null	null	49561	-0.1468910276889801	-0.5643256	Yes
row_87	TAF6	na	null	null	49813	-0.15035425126552582	-0.562178	Yes
row_88	ERCC1	na	null	null	50066	-0.1548183411359787	-0.5598496	Yes
row_89	EIF1B	na	null	null	50337	-0.1599019467830658	-0.5576212	Yes
row_90	TAF9	na	null	null	50355	-0.16033419966697693	-0.5507841	Yes
row_91	PCNA	na	null	null	50743	-0.16729478538036346	-0.5503486	Yes
row_92	GTF2H5	na	null	null	51014	-0.1727108508348465	-0.54754937	Yes
row_93	RFC4	na	null	null	51144	-0.17543812096118927	-0.5420708	Yes
row_94	GTF2H1	na	null	null	51284	-0.17832711338996887	-0.53664494	Yes
row_95	ITPA	na	null	null	51505	-0.18339280784130096	-0.5324626	Yes
row_96	DAD1	na	null	null	51677	-0.18763107061386108	-0.52720255	Yes
row_97	AAAS	na	null	null	51726	-0.1886216551065445	-0.51966715	Yes
row_98	RALA	na	null	null	52075	-0.1970323920249939	-0.5171989	Yes
row_99	VPS37D	na	null	null	52310	-0.20304328203201294	-0.5123948	Yes
row_100	GTF2B	na	null	null	52539	-0.20918577909469604	-0.5072081	Yes
row_101	MPG	na	null	null	52592	-0.21096962690353394	-0.49874932	Yes
row_102	BCAP31	na	null	null	52619	-0.21155104041099548	-0.48979297	Yes
row_103	GUK1	na	null	null	52704	-0.21407997608184814	-0.48177603	Yes
row_104	VPS28	na	null	null	53073	-0.2272212952375412	-0.47832516	Yes
row_105	MRPL40	na	null	null	53086	-0.22767755389213562	-0.46839613	Yes
row_106	GTF2A2	na	null	null	53130	-0.22960057854652405	-0.45894375	Yes
row_107	SF3A3	na	null	null	53206	-0.2329270988702774	-0.44992363	Yes
row_108	POLR2K	na	null	null	53294	-0.23688440024852753	-0.4409448	Yes
row_109	ZNRD1	na	null	null	53370	-0.24092739820480347	-0.43156812	Yes
row_110	POLR3GL	na	null	null	53450	-0.24412688612937927	-0.42212138	Yes
row_111	COX17	na	null	null	53578	-0.2503719627857208	-0.41326708	Yes
row_112	POLR2C	na	null	null	53593	-0.2508746087551117	-0.40234053	Yes
row_113	APRT	na	null	null	53615	-0.2519244849681854	-0.39149418	Yes
row_114	UPF3B	na	null	null	53629	-0.25266408920288086	-0.38046977	Yes
row_115	TARBP2	na	null	null	53765	-0.2586263418197632	-0.3713927	Yes
row_116	TSG101	na	null	null	53859	-0.2631029486656189	-0.36135426	Yes
row_117	DUT	na	null	null	53952	-0.26805317401885986	-0.35107705	Yes
row_118	NME1	na	null	null	54075	-0.2752911150455475	-0.34102148	Yes
row_119	RFC2	na	null	null	54256	-0.2875518202781677	-0.33147162	Yes
row_120	SAC3D1	na	null	null	54314	-0.29168879985809326	-0.31950617	Yes
row_121	GPX4	na	null	null	54461	-0.303800493478775	-0.30861542	Yes
row_122	NME3	na	null	null	54465	-0.30401235818862915	-0.29512122	Yes
row_123	POLE4	na	null	null	54487	-0.3059522211551666	-0.28186706	Yes
row_124	POLR2I	na	null	null	54542	-0.3107829689979553	-0.26899624	Yes
row_125	POLR2G	na	null	null	54603	-0.3151610791683197	-0.25603917	Yes
row_126	SUPT4H1	na	null	null	54607	-0.31583285331726074	-0.24201816	Yes
row_127	SNAPC5	na	null	null	54625	-0.31772348284721375	-0.22816685	Yes
row_128	POLR2H	na	null	null	54870	-0.34495729207992554	-0.2172196	Yes
row_129	NME4	na	null	null	54958	-0.35689738392829895	-0.20289227	Yes
row_130	RPA3	na	null	null	55031	-0.37012940645217896	-0.18770315	Yes
row_131	TAF12	na	null	null	55076	-0.3792567849159241	-0.17159933	Yes
row_132	TAF10	na	null	null	55097	-0.38424164056777954	-0.15483798	Yes
row_133	NT5C	na	null	null	55138	-0.39552608132362366	-0.13793655	Yes
row_134	DGUOK	na	null	null	55155	-0.4000774025917053	-0.12039691	Yes
row_135	CETN2	na	null	null	55164	-0.40248754620552063	-0.10260475	Yes
row_136	AK1	na	null	null	55174	-0.4056013524532318	-0.08469196	Yes
row_137	RPA2	na	null	null	55224	-0.4314296543598175	-0.06635369	Yes
row_138	SURF1	na	null	null	55255	-0.46769189834594727	-0.04605471	Yes
row_139	EDF1	na	null	null	55263	-0.5122918486595154	-0.023350863	Yes
row_140	POLR2J	na	null	null	55264	-0.5251833200454712	5.448681E-5	Yes
