# Supplementary material for: NKCC1 involvement in the epithelial-to-mesenchymal transition is a prognostic biomarker in gliomas
Source: PeerJ. 2020 Mar 16;8:e8787. doi: 10.7717/peerj.8787 (PMC7081783; doi:10.7717/peerj.8787)
Supplement: Supplemental Information 1 [file peerj-08-8787-s001.zip › HALL GSEA/HALLMARK_EPITHELIAL_MESENCHYMAL_TRANSITION.xls]

NAME	PROBE	DESCRIPTION<br>(from dataset)	GENE SYMBOL	GENE_TITLE	RANK IN GENE LIST	RANK METRIC SCORE	RUNNING ES	CORE ENRICHMENT
row_0	TIMP3	na	null	null	76	0.4007857143878937	0.015688343	Yes
row_1	ITGB1	na	null	null	169	0.37072300910949707	0.029805865	Yes
row_2	COL4A1	na	null	null	173	0.36909082531929016	0.04546997	Yes
row_3	NID2	na	null	null	222	0.35684463381767273	0.059795417	Yes
row_4	COL4A2	na	null	null	353	0.33094534277915955	0.0715289	Yes
row_5	PVR	na	null	null	354	0.3308097720146179	0.08561719	Yes
row_6	GREM1	na	null	null	396	0.32331734895706177	0.09864191	Yes
row_7	WIPF1	na	null	null	462	0.3160443902015686	0.11092109	Yes
row_8	EDIL3	na	null	null	561	0.3035711646080017	0.12206984	Yes
row_9	LAMC1	na	null	null	567	0.3031720817089081	0.13489033	Yes
row_10	QSOX1	na	null	null	642	0.29476115107536316	0.14609969	Yes
row_11	APLP1	na	null	null	648	0.29436326026916504	0.15854503	Yes
row_12	CDH11	na	null	null	836	0.27702346444129944	0.1669471	Yes
row_13	PDGFRB	na	null	null	1045	0.26204192638397217	0.17432982	Yes
row_14	DST	na	null	null	1267	0.24827894568443298	0.18089035	Yes
row_15	LRP1	na	null	null	1675	0.2286045253276825	0.18323553	Yes
row_16	SGCD	na	null	null	1703	0.22768405079841614	0.1924417	Yes
row_17	LAMA2	na	null	null	1941	0.21890877187252045	0.1974609	Yes
row_18	MMP14	na	null	null	2061	0.2152344137430191	0.20446631	Yes
row_19	ADAM12	na	null	null	2204	0.20997492969036102	0.21083008	Yes
row_20	CDH2	na	null	null	2214	0.20966437458992004	0.2195957	Yes
row_21	FERMT2	na	null	null	2256	0.2083105593919754	0.22772259	Yes
row_22	SLIT2	na	null	null	2302	0.2067851722240448	0.23571189	Yes
row_23	POSTN	na	null	null	2305	0.2066734880208969	0.24447723	Yes
row_24	COL5A3	na	null	null	2365	0.20536109805107117	0.25215167	Yes
row_25	ITGB3	na	null	null	2469	0.20216104388237	0.25889084	Yes
row_26	ITGA5	na	null	null	2702	0.1962457299232483	0.26303566	Yes
row_27	RGS4	na	null	null	2860	0.19278953969478607	0.2683952	Yes
row_28	TPM4	na	null	null	3178	0.1860533207654953	0.2705625	Yes
row_29	PMEPA1	na	null	null	3326	0.18283380568027496	0.27567962	Yes
row_30	SCG2	na	null	null	3508	0.1791486144065857	0.28002238	Yes
row_31	BDNF	na	null	null	3629	0.17720136046409607	0.28538993	Yes
row_32	TGFB1	na	null	null	3663	0.17664100229740143	0.29231337	Yes
row_33	FBN1	na	null	null	3674	0.17644187808036804	0.29964596	Yes
row_34	DAB2	na	null	null	3858	0.1731874793767929	0.30369857	Yes
row_35	COL3A1	na	null	null	3873	0.17292837798595428	0.3108089	Yes
row_36	MMP2	na	null	null	3880	0.17282626032829285	0.31806013	Yes
row_37	SGCB	na	null	null	4204	0.16751772165298462	0.3193291	Yes
row_38	TNFAIP3	na	null	null	4205	0.1675114929676056	0.32646298	Yes
row_39	GPC1	na	null	null	4337	0.1654115468263626	0.33112866	Yes
row_40	COL5A2	na	null	null	4357	0.1649998128414154	0.33781055	Yes
row_41	FN1	na	null	null	4418	0.1639695018529892	0.34370407	Yes
row_42	TIMP1	na	null	null	4527	0.16185127198696136	0.34863576	Yes
row_43	NTM	na	null	null	4963	0.1556430459022522	0.3473653	Yes
row_44	TGM2	na	null	null	5177	0.1530243456363678	0.35001445	Yes
row_45	ECM1	na	null	null	5228	0.15232495963573456	0.35559362	Yes
row_46	FZD8	na	null	null	5242	0.1521352231502533	0.3618366	Yes
row_47	CTGF	na	null	null	5304	0.15120795369148254	0.3671685	Yes
row_48	BASP1	na	null	null	5322	0.1510547250509262	0.3732928	Yes
row_49	FLNA	na	null	null	5406	0.1499706357717514	0.3781725	Yes
row_50	SPP1	na	null	null	5501	0.14882762730121613	0.38280377	Yes
row_51	ITGAV	na	null	null	5669	0.14684803783893585	0.3860252	Yes
row_52	PLOD1	na	null	null	6004	0.14299507439136505	0.38605008	Yes
row_53	THBS2	na	null	null	6154	0.1412479728460312	0.38935983	Yes
row_54	VCAN	na	null	null	6164	0.14114521443843842	0.3952074	Yes
row_55	COMP	na	null	null	6250	0.14012274146080017	0.39963138	Yes
row_56	COL12A1	na	null	null	6501	0.1373671442270279	0.40094188	Yes
row_57	AREG	na	null	null	6586	0.13652585446834564	0.40523085	Yes
row_58	CALU	na	null	null	6591	0.13648304343223572	0.41097066	Yes
row_59	THY1	na	null	null	6612	0.13626240193843842	0.41641054	Yes
row_60	THBS1	na	null	null	6769	0.13452401757240295	0.41930684	Yes
row_61	PLAUR	na	null	null	6946	0.13259603083133698	0.42175788	Yes
row_62	MATN3	na	null	null	6993	0.13204827904701233	0.4265462	Yes
row_63	CXCL12	na	null	null	7156	0.13034074008464813	0.42915538	Yes
row_64	CYR61	na	null	null	7159	0.13028858602046967	0.4346677	Yes
row_65	MAGEE1	na	null	null	7226	0.1296013742685318	0.43898863	Yes
row_66	LOXL2	na	null	null	7436	0.12756629288196564	0.44062623	Yes
row_67	ANPEP	na	null	null	7615	0.12588270008563995	0.44275504	Yes
row_68	LAMC2	na	null	null	7754	0.12451504915952682	0.44555193	Yes
row_69	CXCL6	na	null	null	7829	0.12377022206783295	0.44947925	Yes
row_70	COL6A3	na	null	null	8312	0.1196378841996193	0.44582197	Yes
row_71	COL6A2	na	null	null	8331	0.11946012079715729	0.45058262	Yes
row_72	NOTCH2	na	null	null	8530	0.11780999600887299	0.45200446	Yes
row_73	VEGFA	na	null	null	8597	0.11725322902202606	0.45579952	Yes
row_74	INHBA	na	null	null	9175	0.11281947046518326	0.4501268	Yes
row_75	SFRP1	na	null	null	9232	0.11230693012475967	0.45389277	Yes
row_76	LRRC15	na	null	null	9274	0.11188220977783203	0.45791304	Yes
row_77	SLIT3	na	null	null	9327	0.11146130412817001	0.46171564	Yes
row_78	COPA	na	null	null	9472	0.11024793237447739	0.463796	Yes
row_79	SERPINH1	na	null	null	9972	0.1067776083946228	0.45928234	Yes
row_80	SPOCK1	na	null	null	10036	0.10631714016199112	0.46266612	Yes
row_81	SNAI2	na	null	null	10041	0.10629656165838242	0.46712038	Yes
row_82	HTRA1	na	null	null	10050	0.10625841468572617	0.47150037	Yes
row_83	DKK1	na	null	null	10201	0.10515570640563965	0.4732549	Yes
row_84	GADD45B	na	null	null	10363	0.10394728183746338	0.47475824	Yes
row_85	ENO2	na	null	null	10415	0.10350928455591202	0.47824034	Yes
row_86	FBN2	na	null	null	10753	0.10112723708152771	0.4764277	Yes
row_87	ACTA2	na	null	null	10823	0.10061836242675781	0.47945985	Yes
row_88	CTHRC1	na	null	null	11079	0.09872671961784363	0.47903395	Yes
row_89	DCN	na	null	null	11133	0.09839241206645966	0.48226184	Yes
row_90	BGN	na	null	null	11317	0.09702637791633606	0.48307094	Yes
row_91	MFAP5	na	null	null	11360	0.09670823812484741	0.48642683	Yes
row_92	COL1A2	na	null	null	11508	0.09574045985937119	0.48783487	Yes
row_93	PLOD3	na	null	null	11633	0.09481444954872131	0.48962113	Yes
row_94	FBLN2	na	null	null	11858	0.09323479980230331	0.48952428	Yes
row_95	MMP3	na	null	null	12106	0.09152234345674515	0.48893684	Yes
row_96	IGFBP4	na	null	null	12381	0.08951736986637115	0.48777375	Yes
row_97	COL1A1	na	null	null	12620	0.08788660913705826	0.4871949	Yes
row_98	ELN	na	null	null	12732	0.08697468787431717	0.48888335	Yes
row_99	LOX	na	null	null	12919	0.08566325902938843	0.48915404	Yes
row_100	BMP1	na	null	null	13318	0.0828302875161171	0.48545453	Yes
row_101	GADD45A	na	null	null	13388	0.08235324919223785	0.4877088	Yes
row_102	VIM	na	null	null	13437	0.0819784551858902	0.49032843	Yes
row_103	FUCA1	na	null	null	13724	0.0798732340335846	0.48853675	No
row_104	MATN2	na	null	null	14096	0.07700395584106445	0.48507938	No
row_105	MYL9	na	null	null	14223	0.07621472328901291	0.4860372	No
row_106	PCOLCE2	na	null	null	14395	0.07500071823596954	0.48612618	No
row_107	SERPINE1	na	null	null	14878	0.07174810767173767	0.4804294	No
row_108	LUM	na	null	null	15086	0.07055285573005676	0.47967526	No
row_109	COL11A1	na	null	null	15626	0.06690982729196548	0.47273743	No
row_110	PTX3	na	null	null	15882	0.06519842147827148	0.47088367	No
row_111	SPARC	na	null	null	16060	0.06416226178407669	0.47040212	No
row_112	OXTR	na	null	null	16253	0.06306488066911697	0.46960148	No
row_113	LAMA1	na	null	null	16305	0.06267508864402771	0.47134456	No
row_114	CXCL1	na	null	null	16343	0.06244160979986191	0.47333193	No
row_115	FSTL1	na	null	null	16398	0.06208784133195877	0.47499552	No
row_116	DPYSL3	na	null	null	16835	0.05919991061091423	0.46959963	No
row_117	COL16A1	na	null	null	16884	0.05888388305902481	0.47123572	No
row_118	CDH6	na	null	null	17292	0.05623503774404526	0.46624017	No
row_119	GAS1	na	null	null	17670	0.05365472659468651	0.4616795	No
row_120	SAT1	na	null	null	17882	0.052133649587631226	0.4600683	No
row_121	PMP22	na	null	null	18589	0.04757384955883026	0.4492745	No
row_122	SDC1	na	null	null	18949	0.04546280577778816	0.4446918	No
row_123	PCOLCE	na	null	null	18965	0.04538211226463318	0.44635212	No
row_124	SERPINE2	na	null	null	20080	0.038794081658124924	0.42777583	No
row_125	MXRA5	na	null	null	20168	0.038236379623413086	0.42782444	No
row_126	TAGLN	na	null	null	20276	0.03759321942925453	0.4274825	No
row_127	COL5A1	na	null	null	20415	0.03673436492681503	0.42654103	No
row_128	FOXC2	na	null	null	20628	0.03552497923374176	0.42420438	No
row_129	MYLK	na	null	null	20689	0.03517947345972061	0.42461306	No
row_130	PDLIM4	na	null	null	20699	0.03512568026781082	0.42594555	No
row_131	CALD1	na	null	null	20978	0.03339465335011482	0.4223197	No
row_132	FBLN1	na	null	null	21149	0.03227037563920021	0.4206071	No
row_133	TGFBI	na	null	null	21347	0.031095905229449272	0.41835418	No
row_134	FAP	na	null	null	21349	0.031093692407011986	0.4196602	No
row_135	NT5E	na	null	null	21992	0.027178840711712837	0.40916002	No
row_136	VEGFC	na	null	null	22926	0.02140764705836773	0.39312994	No
row_137	TPM2	na	null	null	23971	0.015750711783766747	0.3748434	No
row_138	JUN	na	null	null	24785	0.011460680514574051	0.3605687	No
row_139	TNC	na	null	null	24847	0.011179263703525066	0.35993713	No
row_140	PLOD2	na	null	null	24848	0.011174329556524754	0.360413	No
row_141	TPM1	na	null	null	24939	0.010756494477391243	0.35923684	No
row_142	CD59	na	null	null	25086	0.010087049566209316	0.3570153	No
row_143	ITGA2	na	null	null	25212	0.00951941404491663	0.3551509	No
row_144	PTHLH	na	null	null	25325	0.00900651328265667	0.35350075	No
row_145	IL6	na	null	null	25362	0.00885172002017498	0.353224	No
row_146	MMP1	na	null	null	26407	0.00422897981479764	0.33444676	No
row_147	LOXL1	na	null	null	26799	0.0028621372766792774	0.32746872	No
row_148	FBLN5	na	null	null	27369	9.33244766201824E-4	0.31717634	No
row_149	LGALS1	na	null	null	27435	6.681066006422043E-4	0.3160245	No
row_150	SLC6A8	na	null	null	31315	-0.003459746018052101	0.24573551	No
row_151	IGFBP2	na	null	null	33665	-0.013829167000949383	0.20367043	No
row_152	CADM1	na	null	null	35440	-0.024513546377420425	0.17250143	No
row_153	ABI3BP	na	null	null	35603	-0.025515740737318993	0.17064641	No
row_154	COL7A1	na	null	null	35710	-0.026059260591864586	0.16983142	No
row_155	GLIPR1	na	null	null	36095	-0.028509140014648438	0.16407272	No
row_156	PRRX1	na	null	null	37181	-0.03569314256310463	0.14589097	No
row_157	PRSS2	na	null	null	37204	-0.03584876284003258	0.14701818	No
row_158	CD44	na	null	null	37697	-0.03946194425225258	0.13976483	No
row_159	SNTB1	na	null	null	37763	-0.039959102869033813	0.1402863	No
row_160	MEST	na	null	null	37901	-0.04087589681148529	0.13953939	No
row_161	MGP	na	null	null	38284	-0.04346519708633423	0.13445395	No
row_162	FAS	na	null	null	38350	-0.0438288114964962	0.13514021	No
row_163	RHOB	na	null	null	38667	-0.04604560136795044	0.13136312	No
row_164	FSTL3	na	null	null	39181	-0.049627985805273056	0.12416139	No
row_165	TNFRSF12A	na	null	null	39203	-0.049817539751529694	0.12590165	No
row_166	CAP2	na	null	null	39340	-0.05084041506052017	0.12559728	No
row_167	ITGB5	na	null	null	39345	-0.05087770149111748	0.12769139	No
row_168	COL8A2	na	null	null	40332	-0.05781468003988266	0.1122494	No
row_169	WNT5A	na	null	null	40389	-0.05834365636110306	0.11371723	No
row_170	FMOD	na	null	null	40738	-0.0608689971268177	0.10999036	No
row_171	SDC4	na	null	null	41039	-0.06319452822208405	0.10723413	No
row_172	TFPI2	na	null	null	41051	-0.06331968307495117	0.109731	No
row_173	SGCG	na	null	null	42346	-0.0731138288974762	0.08934778	No
row_174	IGFBP3	na	null	null	42776	-0.07653583586215973	0.08481729	No
row_175	CAPG	na	null	null	43768	-0.08488763123750687	0.07043747	No
row_176	MCM7	na	null	null	43778	-0.08498373627662659	0.07389327	No
row_177	TGFBR3	na	null	null	44119	-0.08764433860778809	0.07145196	No
row_178	TNFRSF11B	na	null	null	44912	-0.09503348916769028	0.061117746	No
row_179	SFRP4	na	null	null	45236	-0.09780626744031906	0.059417892	No
row_180	EFEMP2	na	null	null	45733	-0.10214599221944809	0.05476146	No
row_181	IL15	na	null	null	45983	-0.10458791255950928	0.05469414	No
row_182	LAMA3	na	null	null	47466	-0.11989268660545349	0.03288933	No
row_183	FGF2	na	null	null	47825	-0.12414199858903885	0.031675503	No
row_184	PFN2	na	null	null	48027	-0.12688347697257996	0.03342929	No
row_185	GEM	na	null	null	48574	-0.13351768255233765	0.029200975	No
row_186	GJA1	na	null	null	48917	-0.13793987035751343	0.028865295	No
row_187	GPX7	na	null	null	49310	-0.14334046840667725	0.027851693	No
row_188	PPIB	na	null	null	49643	-0.14807865023612976	0.028129382	No
row_189	CRLF1	na	null	null	50195	-0.15712767839431763	0.024815759	No
row_190	IL32	na	null	null	50376	-0.16073746979236603	0.028392626	No
row_191	VCAM1	na	null	null	50681	-0.1661810725927353	0.029949682	No
row_192	EMP3	na	null	null	50868	-0.16986799240112305	0.03380644	No
row_193	NNMT	na	null	null	51310	-0.1787864714860916	0.033412628	No
row_194	ID2	na	null	null	52948	-0.2226831167936325	0.0131708365	No
row_195	ECM2	na	null	null	54412	-0.29970136284828186	-6.3139945E-4	No
row_196	MSX1	na	null	null	55075	-0.37894511222839355	0.0034860023	No
