# Supplementary material for: NKCC1 involvement in the epithelial-to-mesenchymal transition is a prognostic biomarker in gliomas
Source: PeerJ. 2020 Mar 16;8:e8787. doi: 10.7717/peerj.8787 (PMC7081783; doi:10.7717/peerj.8787)
Supplement: Supplemental Information 1 [file peerj-08-8787-s001.zip › HALL GSEA/HALLMARK_INTERFERON_GAMMA_RESPONSE.xls]

NAME	PROBE	DESCRIPTION<br>(from dataset)	GENE SYMBOL	GENE_TITLE	RANK IN GENE LIST	RANK METRIC SCORE	RUNNING ES	CORE ENRICHMENT
row_0	NCOA3	na	null	null	51	0.42213141918182373	0.017673606	No
row_1	PFKP	na	null	null	500	0.31066688895225525	0.023226922	No
row_2	ARID5B	na	null	null	875	0.2738901376724243	0.028503548	No
row_3	IL4R	na	null	null	911	0.2716415524482727	0.0398369	No
row_4	PTPN1	na	null	null	1043	0.26214852929115295	0.04900874	No
row_5	CMKLR1	na	null	null	1269	0.24813231825828552	0.055856086	No
row_6	MVP	na	null	null	1332	0.24452772736549377	0.06550448	No
row_7	RNF31	na	null	null	1783	0.22459526360034943	0.06722904	No
row_8	CSF2RB	na	null	null	2777	0.1947563737630844	0.057778683	No
row_9	STAT3	na	null	null	2943	0.1908671259880066	0.06319237	No
row_10	PELI1	na	null	null	3278	0.18370479345321655	0.06522165	No
row_11	CD40	na	null	null	3741	0.1751500815153122	0.064549685	No
row_12	LATS2	na	null	null	3745	0.17509083449840546	0.072209954	No
row_13	TNFAIP3	na	null	null	4205	0.1675114929676056	0.0712559	No
row_14	IL10RA	na	null	null	4738	0.15889804065227509	0.068596736	No
row_15	JAK2	na	null	null	4872	0.15687033534049988	0.07309355	No
row_16	IRF4	na	null	null	5399	0.1500430554151535	0.07015318	No
row_17	ST8SIA4	na	null	null	5533	0.1483999788761139	0.07427678	No
row_18	MARCH1	na	null	null	6020	0.14279136061668396	0.071743235	No
row_19	LCP2	na	null	null	6112	0.14175111055374146	0.07633655	No
row_20	IL2RB	na	null	null	6493	0.13750730454921722	0.075495	No
row_21	NFKB1	na	null	null	6574	0.1366410255432129	0.080062896	No
row_22	STAT4	na	null	null	7216	0.12970693409442902	0.07413823	No
row_23	IRF8	na	null	null	7472	0.1271999329328537	0.07511237	No
row_24	IFNAR2	na	null	null	7695	0.12513932585716248	0.07659495	No
row_25	FPR1	na	null	null	8654	0.11666522920131683	0.06433934	No
row_26	SAMHD1	na	null	null	9092	0.11343169212341309	0.061401945	No
row_27	CASP7	na	null	null	9310	0.11160168051719666	0.06237883	No
row_28	ST3GAL5	na	null	null	10013	0.10654032230377197	0.054325733	No
row_29	RNF213	na	null	null	10288	0.10443811863660812	0.053951938	No
row_30	PTPN6	na	null	null	10295	0.104403555393219	0.05844315	No
row_31	IRF5	na	null	null	10557	0.1025737076997757	0.05822327	No
row_32	HIF1A	na	null	null	10621	0.10204382985830307	0.061575465	No
row_33	CD274	na	null	null	10717	0.10138292610645294	0.06431746	No
row_34	ISOC1	na	null	null	10730	0.10127115249633789	0.0685617	No
row_35	SOCS3	na	null	null	10791	0.10084598511457443	0.0719156	No
row_36	PIM1	na	null	null	11208	0.09776141494512558	0.06866908	No
row_37	KLRK1	na	null	null	11559	0.09527100622653961	0.0665113	No
row_38	SELP	na	null	null	12016	0.09213870018720627	0.062290695	No
row_39	P2RY14	na	null	null	12069	0.0917789414525032	0.06539035	No
row_40	RIPK1	na	null	null	12102	0.09153501689434052	0.06884243	No
row_41	FCGR1A	na	null	null	12962	0.08533849567174911	0.057004236	No
row_42	IFI30	na	null	null	13238	0.08341113477945328	0.0556858	No
row_43	NLRC5	na	null	null	13380	0.08241146802902222	0.056756586	No
row_44	PDE4B	na	null	null	13682	0.08012434840202332	0.054821208	No
row_45	CIITA	na	null	null	13736	0.07977661490440369	0.057373866	No
row_46	NUP93	na	null	null	15266	0.06933501362800598	0.0326642	No
row_47	MYD88	na	null	null	15593	0.06719916313886642	0.02970535	No
row_48	TXNIP	na	null	null	16592	0.0608033761382103	0.01426204	No
row_49	CCL7	na	null	null	17268	0.05638454481959343	0.0044892943	No
row_50	HLA-G	na	null	null	17420	0.055347200483083725	0.0041860044	No
row_51	ICAM1	na	null	null	19099	0.04441911354660988	-0.024327138	No
row_52	SLAMF7	na	null	null	19123	0.044274620711803436	-0.022793988	No
row_53	CXCL9	na	null	null	19360	0.04294673353433609	-0.02518715	No
row_54	OGFR	na	null	null	19977	0.039398059248924255	-0.034636978	No
row_55	TRIM14	na	null	null	20993	0.0333494171500206	-0.051598646	No
row_56	FGL2	na	null	null	21023	0.033146265894174576	-0.05066478	No
row_57	ADAR	na	null	null	21352	0.031089965254068375	-0.055250965	No
row_58	CD86	na	null	null	21709	0.02888120524585247	-0.06044292	No
row_59	APOL6	na	null	null	21796	0.028339827433228493	-0.060755875	No
row_60	IRF9	na	null	null	22438	0.024415720254182816	-0.07131982	No
row_61	CFH	na	null	null	22997	0.02094295434653759	-0.0805296	No
row_62	TNFAIP6	na	null	null	23207	0.01980619691312313	-0.08345208	No
row_63	HLA-DQA1	na	null	null	23319	0.01915735937654972	-0.0846236	No
row_64	PTGS2	na	null	null	23343	0.019036438316106796	-0.084202476	No
row_65	STAT2	na	null	null	23720	0.01709701307117939	-0.09027683	No
row_66	XCL1	na	null	null	24124	0.014882398769259453	-0.09693905	No
row_67	IDO1	na	null	null	24949	0.01070669200271368	-0.11143007	No
row_68	IL6	na	null	null	25362	0.00885172002017498	-0.118521444	No
row_69	ISG20	na	null	null	25664	0.007376385387033224	-0.1236622	No
row_70	CDKN1A	na	null	null	26096	0.0054034641943871975	-0.13125052	No
row_71	ZNFX1	na	null	null	26406	0.004229001235216856	-0.13667522	No
row_72	GBP6	na	null	null	27533	1.989853917621076E-4	-0.15711316	No
row_73	TNFAIP2	na	null	null	30864	-0.0019209440797567368	-0.21749702	No
row_74	RAPGEF6	na	null	null	32268	-0.007262258790433407	-0.2426537	No
row_75	TOR1B	na	null	null	32422	-0.0080777108669281	-0.24507606	No
row_76	IFITM2	na	null	null	32807	-0.009819512255489826	-0.25161636	No
row_77	CD69	na	null	null	33155	-0.011235292069613934	-0.2574224	No
row_78	ITGB7	na	null	null	33888	-0.015013684518635273	-0.27005303	No
row_79	WARS	na	null	null	33907	-0.015122913755476475	-0.26971355	No
row_80	GPR18	na	null	null	33909	-0.015134171582758427	-0.26906487	No
row_81	MT2A	na	null	null	34204	-0.016944127157330513	-0.27365696	No
row_82	IFIT2	na	null	null	34699	-0.019892917945981026	-0.28175083	No
row_83	TRIM26	na	null	null	34725	-0.020073773339390755	-0.28132033	No
row_84	TRIM25	na	null	null	35052	-0.02206595055758953	-0.28626782	No
row_85	SPPL2A	na	null	null	35141	-0.02262754738330841	-0.28686878	No
row_86	METTL7B	na	null	null	35293	-0.023731350898742676	-0.2885651	No
row_87	ARL4A	na	null	null	35671	-0.025843117386102676	-0.29427224	No
row_88	CXCL11	na	null	null	35801	-0.02653314173221588	-0.29544565	No
row_89	RIPK2	na	null	null	36309	-0.029877062886953354	-0.3033357	No
row_90	BTG1	na	null	null	36964	-0.0342218279838562	-0.31370363	No
row_91	TRAFD1	na	null	null	37538	-0.03820807859301567	-0.32242507	No
row_92	EIF2AK2	na	null	null	37909	-0.040916409343481064	-0.32734093	No
row_93	XAF1	na	null	null	38184	-0.042757291346788406	-0.33043247	No
row_94	TAPBP	na	null	null	38301	-0.04357001930475235	-0.33061913	No
row_95	FAS	na	null	null	38350	-0.0438288114964962	-0.3295596	No
row_96	SLC25A28	na	null	null	38745	-0.04658740758895874	-0.33466142	No
row_97	PARP14	na	null	null	38746	-0.04658745601773262	-0.3326087	No
row_98	PML	na	null	null	39127	-0.049240369349718094	-0.33733943	No
row_99	PTPN2	na	null	null	39330	-0.05073695629835129	-0.33877194	No
row_100	LAP3	na	null	null	39527	-0.05221528932452202	-0.34003037	No
row_101	BANK1	na	null	null	39799	-0.05411967635154724	-0.3425668	No
row_102	CXCL10	na	null	null	39844	-0.05441611632704735	-0.34096813	No
row_103	STAT1	na	null	null	39885	-0.05469733104109764	-0.33928442	No
row_104	CD74	na	null	null	40068	-0.055879782885313034	-0.34012717	No
row_105	LGALS3BP	na	null	null	40618	-0.06005187705159187	-0.34745035	No
row_106	SERPING1	na	null	null	40667	-0.06047495827078819	-0.34565735	No
row_107	C1R	na	null	null	40742	-0.06090458855032921	-0.34431756	No
row_108	GCH1	na	null	null	41045	-0.06324508041143417	-0.3470148	No
row_109	HLA-DMA	na	null	null	41344	-0.06563649326562881	-0.34953406	No
row_110	IL15RA	na	null	null	41489	-0.06678973138332367	-0.34920606	No
row_111	VAMP8	na	null	null	41690	-0.06817630678415298	-0.34983388	No
row_112	CCL5	na	null	null	41723	-0.06841589510440826	-0.34740046	No
row_113	MX2	na	null	null	41833	-0.06915541738271713	-0.34633267	No
row_114	GZMA	na	null	null	41870	-0.06943155080080032	-0.34392712	No
row_115	CASP8	na	null	null	42365	-0.07327926158905029	-0.34966874	No
row_116	PLA2G4A	na	null	null	42385	-0.07345900684595108	-0.34677705	No
row_117	EIF4E3	na	null	null	42449	-0.0739835798740387	-0.34466124	No
row_118	SOD2	na	null	null	43276	-0.08039923012256622	-0.3561178	No
row_119	NAMPT	na	null	null	43431	-0.08182995766401291	-0.3553087	No
row_120	C1S	na	null	null	43815	-0.08525346219539642	-0.35850713	No
row_121	HLA-DRB1	na	null	null	44309	-0.0893629789352417	-0.3635219	Yes
row_122	TNFSF10	na	null	null	44502	-0.09112558513879776	-0.36299324	Yes
row_123	CD38	na	null	null	44524	-0.09134384244680405	-0.35934985	Yes
row_124	MTHFD2	na	null	null	44566	-0.0916997641324997	-0.35605395	Yes
row_125	SP110	na	null	null	44714	-0.09315336495637894	-0.3546188	Yes
row_126	CASP4	na	null	null	44743	-0.09348298609256744	-0.35100824	Yes
row_127	B2M	na	null	null	44775	-0.09380944818258286	-0.3474378	Yes
row_128	SECTM1	na	null	null	44851	-0.09449385851621628	-0.34463617	Yes
row_129	NOD1	na	null	null	45374	-0.09893366694450378	-0.34975585	Yes
row_130	RBCK1	na	null	null	45409	-0.0992945060133934	-0.3459982	Yes
row_131	IL18BP	na	null	null	45578	-0.10073503851890564	-0.34461033	Yes
row_132	NFKBIA	na	null	null	45639	-0.10124330967664719	-0.34123895	Yes
row_133	UPP1	na	null	null	45812	-0.10288789123296738	-0.33982885	Yes
row_134	LY6E	na	null	null	45821	-0.1029750183224678	-0.3354369	Yes
row_135	IL15	na	null	null	45983	-0.10458791255950928	-0.33375216	Yes
row_136	IL7	na	null	null	45997	-0.10468663275241852	-0.3293756	Yes
row_137	IFIT3	na	null	null	46342	-0.1077091321349144	-0.33087635	Yes
row_138	IRF1	na	null	null	46468	-0.10899174213409424	-0.32834387	Yes
row_139	HLA-B	na	null	null	46532	-0.10980887711048126	-0.32464954	Yes
row_140	BATF2	na	null	null	46966	-0.11421114951372147	-0.32747996	Yes
row_141	LYSMD2	na	null	null	47103	-0.11564340442419052	-0.32485414	Yes
row_142	PLSCR1	na	null	null	47322	-0.11806472390890121	-0.32361063	Yes
row_143	USP18	na	null	null	47632	-0.12188180536031723	-0.3238514	Yes
row_144	PSMA2	na	null	null	47694	-0.12259116023778915	-0.31955755	Yes
row_145	HLA-A	na	null	null	48064	-0.1272815316915512	-0.3206499	Yes
row_146	ZBP1	na	null	null	48080	-0.12751932442188263	-0.3153036	Yes
row_147	HERC6	na	null	null	48120	-0.1281088888645172	-0.31036714	Yes
row_148	PNP	na	null	null	48295	-0.13027887046337128	-0.30778646	Yes
row_149	CCL2	na	null	null	48352	-0.13096868991851807	-0.3030327	Yes
row_150	EPSTI1	na	null	null	48630	-0.13421647250652313	-0.3021489	Yes
row_151	MX1	na	null	null	48768	-0.1360582858324051	-0.2986417	Yes
row_152	OAS3	na	null	null	48770	-0.1360771805047989	-0.29266414	Yes
row_153	GBP4	na	null	null	49230	-0.1422116607427597	-0.29473293	Yes
row_154	CMPK2	na	null	null	49240	-0.1423586905002594	-0.28862384	Yes
row_155	TAP1	na	null	null	49299	-0.14316214621067047	-0.28336912	Yes
row_156	CFB	na	null	null	49458	-0.14536979794502258	-0.279833	Yes
row_157	RSAD2	na	null	null	49615	-0.1475919485092163	-0.27616265	Yes
row_158	AUTS2	na	null	null	49644	-0.1480787843465805	-0.27014655	Yes
row_159	IFIT1	na	null	null	49755	-0.14968883991241455	-0.2655485	Yes
row_160	PNPT1	na	null	null	49876	-0.15146639943122864	-0.2610537	Yes
row_161	CASP3	na	null	null	49924	-0.15236808359622955	-0.25519362	Yes
row_162	ISG15	na	null	null	49930	-0.15245142579078674	-0.2485672	Yes
row_163	IRF2	na	null	null	49959	-0.15293513238430023	-0.24233711	Yes
row_164	DDX58	na	null	null	50097	-0.15529121458530426	-0.2379825	Yes
row_165	PSMB10	na	null	null	50151	-0.156069815158844	-0.23206826	Yes
row_166	BST2	na	null	null	50232	-0.15768234431743622	-0.22657326	Yes
row_167	CASP1	na	null	null	50273	-0.15848331153392792	-0.2203166	Yes
row_168	IFITM3	na	null	null	50388	-0.16107775270938873	-0.21528938	Yes
row_169	IFI27	na	null	null	50460	-0.1621936410665512	-0.20943218	Yes
row_170	OAS2	na	null	null	50494	-0.16284801065921783	-0.20285611	Yes
row_171	VCAM1	na	null	null	50681	-0.1661810725927353	-0.19891146	Yes
row_172	TDRD7	na	null	null	51116	-0.17489588260650635	-0.19908617	Yes
row_173	DDX60	na	null	null	51511	-0.18344897031784058	-0.19815768	Yes
row_174	SOCS1	na	null	null	51577	-0.18538901209831238	-0.1911695	Yes
row_175	SSPN	na	null	null	51822	-0.19096489250659943	-0.18718605	Yes
row_176	IFIH1	na	null	null	51903	-0.19277580082416534	-0.18014477	Yes
row_177	BPGM	na	null	null	52154	-0.19875872135162354	-0.17592686	Yes
row_178	TRIM21	na	null	null	52169	-0.19915136694908142	-0.1674062	Yes
row_179	OASL	na	null	null	52272	-0.2021782398223877	-0.16035013	Yes
row_180	SAMD9L	na	null	null	52502	-0.20827847719192505	-0.15533143	Yes
row_181	IRF7	na	null	null	52552	-0.20967206358909607	-0.14698277	Yes
row_182	PSMA3	na	null	null	52756	-0.21557755768299103	-0.14117034	Yes
row_183	IFI44	na	null	null	53238	-0.2343069612979889	-0.13958079	Yes
row_184	IFI44L	na	null	null	53290	-0.2367296665906906	-0.13007624	Yes
row_185	VAMP5	na	null	null	53349	-0.23953895270824432	-0.120575026	Yes
row_186	PARP12	na	null	null	53520	-0.24801304936408997	-0.112734206	Yes
row_187	PSME2	na	null	null	53557	-0.24968363344669342	-0.10238651	Yes
row_188	PSMB8	na	null	null	53685	-0.25486302375793457	-0.09346305	Yes
row_189	PSME1	na	null	null	53770	-0.2589062750339508	-0.083580606	Yes
row_190	PSMB9	na	null	null	54096	-0.276466429233551	-0.07730069	Yes
row_191	RTP4	na	null	null	54099	-0.2765137851238251	-0.06515343	Yes
row_192	SRI	na	null	null	54150	-0.28052669763565063	-0.05370096	Yes
row_193	DHX58	na	null	null	54190	-0.2833564579486847	-0.04192407	Yes
row_194	UBE2L6	na	null	null	54262	-0.2879450023174286	-0.03052608	Yes
row_195	NMI	na	null	null	54676	-0.32277712225914	-0.023803616	Yes
row_196	IFI35	na	null	null	55008	-0.3645302653312683	-0.013752436	Yes
row_197	PSMB2	na	null	null	55204	-0.4184475243091583	0.0011439977	Yes
