# Supplementary material for: NKCC1 involvement in the epithelial-to-mesenchymal transition is a prognostic biomarker in gliomas
Source: PeerJ. 2020 Mar 16;8:e8787. doi: 10.7717/peerj.8787 (PMC7081783; doi:10.7717/peerj.8787)
Supplement: Supplemental Information 1 [file peerj-08-8787-s001.zip › HALL GSEA/HALLMARK_KRAS_SIGNALING_DN.xls]

NAME	PROBE	DESCRIPTION<br>(from dataset)	GENE SYMBOL	GENE_TITLE	RANK IN GENE LIST	RANK METRIC SCORE	RUNNING ES	CORE ENRICHMENT
row_0	PTPRJ	na	null	null	167	0.37129712104797363	0.015165046	Yes
row_1	MAST3	na	null	null	217	0.35855573415756226	0.031848058	Yes
row_2	SGK1	na	null	null	424	0.320435106754303	0.043812294	Yes
row_3	CAMK1D	na	null	null	676	0.2908606231212616	0.053510074	Yes
row_4	NRIP2	na	null	null	839	0.27668580412864685	0.06412904	Yes
row_5	HTR1B	na	null	null	934	0.2695365250110626	0.07563224	Yes
row_6	ENTPD7	na	null	null	1030	0.2628621459007263	0.08679017	Yes
row_7	CPEB3	na	null	null	1343	0.24366064369678497	0.09306718	Yes
row_8	EPHA5	na	null	null	1516	0.23500679433345795	0.10146192	Yes
row_9	SLC25A23	na	null	null	1923	0.2195599377155304	0.10485109	Yes
row_10	RGS11	na	null	null	2027	0.2162913978099823	0.11358136	Yes
row_11	DCC	na	null	null	2101	0.21401625871658325	0.122744806	Yes
row_12	YPEL1	na	null	null	2138	0.2121763676404953	0.13248986	Yes
row_13	MTHFR	na	null	null	2147	0.21196378767490387	0.14273287	Yes
row_14	MFSD6	na	null	null	2182	0.21076764166355133	0.1524452	Yes
row_15	THRB	na	null	null	2272	0.20766681432724	0.16100696	Yes
row_16	SPTBN2	na	null	null	2346	0.20587381720542908	0.16977136	Yes
row_17	ARPP21	na	null	null	2350	0.2057330459356308	0.17979977	Yes
row_18	DTNB	na	null	null	2558	0.1999710202217102	0.18584196	Yes
row_19	NGB	na	null	null	2895	0.19186191260814667	0.18914458	Yes
row_20	GRID2	na	null	null	3490	0.1794552206993103	0.1871549	Yes
row_21	RYR2	na	null	null	3505	0.17918381094932556	0.19568244	Yes
row_22	SSTR4	na	null	null	3531	0.17877046763896942	0.20399	Yes
row_23	KLK7	na	null	null	3608	0.1774473637342453	0.21130675	Yes
row_24	KCNN1	na	null	null	4256	0.16659505665302277	0.20772453	Yes
row_25	CLDN16	na	null	null	4478	0.16282856464385986	0.2116922	Yes
row_26	KRT1	na	null	null	4577	0.16112078726291656	0.21780936	Yes
row_27	SLC29A3	na	null	null	5105	0.15391696989536285	0.21578452	Yes
row_28	KLK8	na	null	null	5652	0.14701567590236664	0.21307647	Yes
row_29	CLPS	na	null	null	6068	0.1421831101179123	0.21251003	Yes
row_30	GDNF	na	null	null	6683	0.13544274866580963	0.2080002	Yes
row_31	CELSR2	na	null	null	6925	0.13279078900814056	0.21013261	Yes
row_32	ABCG4	na	null	null	7394	0.12784187495708466	0.20790105	Yes
row_33	SNCB	na	null	null	7487	0.1270948201417923	0.21245955	Yes
row_34	NPHS1	na	null	null	7693	0.12514705955982208	0.21487096	Yes
row_35	CHRNG	na	null	null	8005	0.12220355868339539	0.21521355	Yes
row_36	CLSTN3	na	null	null	8242	0.12017221748828888	0.21681832	Yes
row_37	CCR8	na	null	null	8281	0.11987025290727615	0.22200318	Yes
row_38	KRT4	na	null	null	8404	0.11884794384241104	0.22561282	Yes
row_39	ARHGDIG	na	null	null	8875	0.1150672435760498	0.22271886	Yes
row_40	NOS1	na	null	null	9282	0.11179285496473312	0.22082642	Yes
row_41	KRT5	na	null	null	9582	0.10938717424869537	0.22075877	Yes
row_42	NR4A2	na	null	null	9639	0.10900171101093292	0.22508416	Yes
row_43	SLC30A3	na	null	null	9774	0.10815495997667313	0.22795187	Yes
row_44	SCN10A	na	null	null	10166	0.10540691018104553	0.22601879	Yes
row_45	SLC16A7	na	null	null	10194	0.1051873117685318	0.23068376	Yes
row_46	CDH16	na	null	null	10219	0.10499029606580734	0.23539354	Yes
row_47	TLX1	na	null	null	10521	0.10280130058526993	0.23496681	Yes
row_48	LGALS7	na	null	null	10702	0.10145430266857147	0.23667096	Yes
row_49	SYNPO	na	null	null	11381	0.09658518433570862	0.22909474	Yes
row_50	ZBTB16	na	null	null	11398	0.09649741649627686	0.23353353	Yes
row_51	SLC5A5	na	null	null	11449	0.0961628407239914	0.23733863	Yes
row_52	PLAG1	na	null	null	11486	0.0959356278181076	0.24138677	Yes
row_53	GP1BA	na	null	null	11558	0.09528428316116333	0.24476753	Yes
row_54	SKIL	na	null	null	11918	0.09276894479990005	0.24279608	Yes
row_55	KCNQ2	na	null	null	12043	0.09198904782533646	0.24505307	Yes
row_56	TCL1A	na	null	null	12297	0.0901050791144371	0.2448756	Yes
row_57	CD207	na	null	null	12379	0.08952776342630386	0.24779266	Yes
row_58	ASB7	na	null	null	12696	0.08730950951576233	0.24633434	No
row_59	FGF16	na	null	null	13223	0.08348535001277924	0.24087584	No
row_60	MEFV	na	null	null	13379	0.08241301029920578	0.24210067	No
row_61	MYO15A	na	null	null	13851	0.0789652019739151	0.23741922	No
row_62	CHST2	na	null	null	14174	0.07656997442245483	0.23532562	No
row_63	SMPX	na	null	null	14231	0.07617896050214767	0.23804237	No
row_64	HTR1D	na	null	null	14970	0.07125163078308105	0.22813521	No
row_65	CALML5	na	null	null	15134	0.0703035444021225	0.22862132	No
row_66	NR6A1	na	null	null	15402	0.06852950900793076	0.22713225	No
row_67	SERPINB2	na	null	null	15507	0.06778223067522049	0.22856599	No
row_68	CACNA1F	na	null	null	15652	0.06671563535928726	0.22922122	No
row_69	PTGFR	na	null	null	15756	0.06601298600435257	0.23058641	No
row_70	ALOX12B	na	null	null	15996	0.06452842056751251	0.22940962	No
row_71	STAG3	na	null	null	16525	0.061295825988054276	0.2228273	No
row_72	ITIH3	na	null	null	17429	0.05529217794537544	0.20914221	No
row_73	LYPD3	na	null	null	19433	0.042418356984853745	0.17485452	No
row_74	P2RY4	na	null	null	19466	0.042239267379045486	0.17634365	No
row_75	EDN1	na	null	null	19760	0.04064925014972687	0.17301612	No
row_76	DLK2	na	null	null	20041	0.039032239466905594	0.16984537	No
row_77	UPK3B	na	null	null	20290	0.037487275898456573	0.1671799	No
row_78	RYR1	na	null	null	20323	0.037251099944114685	0.16842456	No
row_79	CD40LG	na	null	null	20414	0.03673788905143738	0.16859102	No
row_80	H2AFY2	na	null	null	20944	0.033630259335041046	0.16063467	No
row_81	ATP4A	na	null	null	21058	0.03292626515030861	0.16019674	No
row_82	TFCP2L1	na	null	null	21625	0.02941642329096794	0.15136209	No
row_83	SPRR3	na	null	null	21901	0.02776612900197506	0.14772998	No
row_84	KRT15	na	null	null	22862	0.021797847002744675	0.13136846	No
row_85	SLC6A3	na	null	null	22983	0.021044675260782242	0.13022111	No
row_86	MYH7	na	null	null	23336	0.01907445676624775	0.12476501	No
row_87	ACTC1	na	null	null	23511	0.018197020515799522	0.12249768	No
row_88	SLC6A14	na	null	null	23685	0.017266949638724327	0.12020293	No
row_89	EFHD1	na	null	null	23921	0.016033129766583443	0.116722025	No
row_90	CACNG1	na	null	null	24036	0.015338094905018806	0.11540395	No
row_91	CCNA1	na	null	null	24058	0.015241348184645176	0.11576964	No
row_92	PRODH	na	null	null	24367	0.013646520674228668	0.110846385	No
row_93	CKM	na	null	null	24410	0.013450748287141323	0.110743046	No
row_94	SCGB1A1	na	null	null	24958	0.01067438255995512	0.10133482	No
row_95	VPREB1	na	null	null	25608	0.00765586132183671	0.08992674	No
row_96	SERPINA10	na	null	null	25627	0.0075907958671450615	0.08997195	No
row_97	TEX15	na	null	null	25804	0.0067002479918301105	0.08710486	No
row_98	NTF3	na	null	null	26028	0.005765194538980722	0.0833386	No
row_99	HSD11B2	na	null	null	27463	5.46630471944809E-4	0.05732959	No
row_100	SOX10	na	null	null	27778	0.0	0.051628586	No
row_101	PROP1	na	null	null	30654	-0.0012455142568796873	-5.0907244E-4	No
row_102	FGF22	na	null	null	30793	-0.001658511464484036	-0.002933327	No
row_103	WNT16	na	null	null	31231	-0.0031313940417021513	-0.010714062	No
row_104	PAX3	na	null	null	31944	-0.005775278899818659	-0.02335814	No
row_105	PDK2	na	null	null	32228	-0.007078131660819054	-0.028149411	No
row_106	TGM1	na	null	null	32348	-0.007677111774682999	-0.029933732	No
row_107	IL5	na	null	null	32416	-0.008040924556553364	-0.030756107	No
row_108	ADRA2C	na	null	null	32437	-0.008153419010341167	-0.030719632	No
row_109	TSHB	na	null	null	33290	-0.011926625855267048	-0.045604084	No
row_110	GPR3	na	null	null	33346	-0.012240098789334297	-0.046002787	No
row_111	IGFBP2	na	null	null	33665	-0.013829167000949383	-0.051098656	No
row_112	TNNI3	na	null	null	34168	-0.016701439395546913	-0.05939447	No
row_113	PKP1	na	null	null	34497	-0.018579984083771706	-0.064439066	No
row_114	CD80	na	null	null	34767	-0.020255066454410553	-0.068330355	No
row_115	YBX2	na	null	null	34861	-0.02082074247300625	-0.068998456	No
row_116	KLHDC8A	na	null	null	34887	-0.020993271842598915	-0.06842349	No
row_117	P2RX6	na	null	null	35012	-0.02185923606157303	-0.069603525	No
row_118	ATP6V1B1	na	null	null	35492	-0.024771807715296745	-0.07708623	No
row_119	OXT	na	null	null	36011	-0.02797888219356537	-0.08511984	No
row_120	TG	na	null	null	36834	-0.03330496326088905	-0.098411866	No
row_121	PDCD1	na	null	null	37242	-0.036105647683143616	-0.10403187	No
row_122	TGFB2	na	null	null	37326	-0.03665948659181595	-0.10374215	No
row_123	CPB1	na	null	null	37458	-0.0376654677093029	-0.10427463	No
row_124	IL12B	na	null	null	37752	-0.03983316197991371	-0.10764215	No
row_125	KCNMB1	na	null	null	37776	-0.040034327656030655	-0.10609768	No
row_126	MYOT	na	null	null	37839	-0.040466248989105225	-0.10524012	No
row_127	MSH5	na	null	null	38432	-0.04445855692028999	-0.11380962	No
row_128	GP2	na	null	null	39891	-0.05473543331027031	-0.13759862	No
row_129	CPA2	na	null	null	39978	-0.05524184927344322	-0.13645266	No
row_130	KCND1	na	null	null	40476	-0.05895881727337837	-0.14258668	No
row_131	TAS2R4	na	null	null	41012	-0.0630161240696907	-0.14921178	No
row_132	TCF7L1	na	null	null	41172	-0.06425835192203522	-0.14894933	No
row_133	IDUA	na	null	null	41507	-0.0669664740562439	-0.15173145	No
row_134	UGT2B17	na	null	null	42143	-0.07146664708852768	-0.159758	No
row_135	NUDT11	na	null	null	42158	-0.07155369967222214	-0.15650538	No
row_136	BRDT	na	null	null	42182	-0.0717611014842987	-0.15340598	No
row_137	COL2A1	na	null	null	42284	-0.07257232069969177	-0.15168302	No
row_138	PAX4	na	null	null	42482	-0.07420627027750015	-0.15162294	No
row_139	GPRC5C	na	null	null	42537	-0.07467730343341827	-0.14894347	No
row_140	CDKAL1	na	null	null	42669	-0.07574959099292755	-0.14760946	No
row_141	SIDT1	na	null	null	42691	-0.07592584937810898	-0.14426965	No
row_142	TFAP2B	na	null	null	42700	-0.07598624378442764	-0.14069083	No
row_143	SPHK2	na	null	null	43129	-0.07934849709272385	-0.1445728	No
row_144	ITGB1BP2	na	null	null	43152	-0.07953561842441559	-0.14107423	No
row_145	CYP11B2	na	null	null	43179	-0.07975398749113083	-0.13763757	No
row_146	BTG2	na	null	null	43425	-0.08177965134382248	-0.13807783	No
row_147	FSHB	na	null	null	43561	-0.08290647715330124	-0.13646568	No
row_148	PCDHB1	na	null	null	43593	-0.0831262469291687	-0.13295454	No
row_149	CCDC106	na	null	null	43878	-0.08570081740617752	-0.13391072	No
row_150	BARD1	na	null	null	44579	-0.09182488918304443	-0.14211966	No
row_151	KRT13	na	null	null	45011	-0.09578292816877365	-0.14525065	No
row_152	RIBC2	na	null	null	45106	-0.09675373136997223	-0.14221546	No
row_153	HNF1A	na	null	null	45884	-0.1035437285900116	-0.1512481	No
row_154	GTF3C5	na	null	null	46144	-0.10588045418262482	-0.15076137	No
row_155	IFNG	na	null	null	46152	-0.10596995800733566	-0.14569491	No
row_156	CALCB	na	null	null	46616	-0.11053619533777237	-0.14868385	No
row_157	FGFR3	na	null	null	46759	-0.11193840205669403	-0.14577594	No
row_158	IRS4	na	null	null	46959	-0.11414846777915955	-0.14379464	No
row_159	CNTFR	na	null	null	47003	-0.11455220729112625	-0.1389612	No
row_160	SHOX2	na	null	null	47363	-0.11867750436067581	-0.13966289	No
row_161	C5	na	null	null	47405	-0.11912515014410019	-0.13456902	No
row_162	TFF2	na	null	null	47971	-0.12605997920036316	-0.13864906	No
row_163	AMBN	na	null	null	48006	-0.12655521929264069	-0.13306394	No
row_164	CLDN8	na	null	null	48681	-0.1348830610513687	-0.13869058	No
row_165	MX1	na	null	null	48768	-0.1360582858324051	-0.13358384	No
row_166	EDAR	na	null	null	49097	-0.14019417762756348	-0.13266818	No
row_167	EGF	na	null	null	49315	-0.14342331886291504	-0.12957893	No
row_168	RSAD2	na	null	null	49615	-0.1475919485092163	-0.12777418	No
row_169	SNN	na	null	null	49629	-0.14783577620983124	-0.12076484	No
row_170	KCNE2	na	null	null	50008	-0.1540716141462326	-0.12007685	No
row_171	CAPN9	na	null	null	50103	-0.15535251796245575	-0.11416976	No
row_172	GPR19	na	null	null	51050	-0.17361661791801453	-0.12283653	No
row_173	EDN2	na	null	null	51217	-0.17694517970085144	-0.11717843	No
row_174	SLC38A3	na	null	null	51843	-0.19137689471244812	-0.119146675	No
row_175	ABCB11	na	null	null	51981	-0.19460463523864746	-0.11209657	No
row_176	THNSL2	na	null	null	52012	-0.19534695148468018	-0.10306738	No
row_177	AKR1B10	na	null	null	52329	-0.20349915325641632	-0.098831296	No
row_178	LFNG	na	null	null	52584	-0.2107180804014206	-0.09311574	No
row_179	SLC12A3	na	null	null	52692	-0.21363335847854614	-0.08458836	No
row_180	COPZ2	na	null	null	52821	-0.21792203187942505	-0.07623207	No
row_181	PDE6B	na	null	null	53030	-0.22502268850803375	-0.06898027	No
row_182	CYP39A1	na	null	null	53094	-0.2280086874961853	-0.058949497	No
row_183	INSL5	na	null	null	53262	-0.2353426069021225	-0.05044752	No
row_184	IFI44L	na	null	null	53290	-0.2367296665906906	-0.039335717	No
row_185	MAGIX	na	null	null	54010	-0.27162036299705505	-0.039077934	No
row_186	BMPR1B	na	null	null	54362	-0.29626184701919556	-0.030931052	No
row_187	GAMT	na	null	null	54540	-0.3106486201286316	-0.018919922	No
row_188	PNMT	na	null	null	54714	-0.3265652060508728	-0.0060561025	No
row_189	FGGY	na	null	null	54729	-0.3280660808086395	0.009768087	No
