# Supplementary material for: NKCC1 involvement in the epithelial-to-mesenchymal transition is a prognostic biomarker in gliomas
Source: PeerJ. 2020 Mar 16;8:e8787. doi: 10.7717/peerj.8787 (PMC7081783; doi:10.7717/peerj.8787)
Supplement: Supplemental Information 1 [file peerj-08-8787-s001.zip › HALL GSEA/HALLMARK_MYC_TARGETS_V2.xls]

NAME	PROBE	DESCRIPTION<br>(from dataset)	GENE SYMBOL	GENE_TITLE	RANK IN GENE LIST	RANK METRIC SCORE	RUNNING ES	CORE ENRICHMENT
row_0	PPRC1	na	null	null	1466	0.23751845955848694	0.004133714	No
row_1	NOLC1	na	null	null	2361	0.20541249215602875	0.014479849	No
row_2	HK2	na	null	null	2585	0.19930723309516907	0.036190793	No
row_3	UTP20	na	null	null	5749	0.14581626653671265	-0.0022604072	No
row_4	MYBBP1A	na	null	null	6160	0.14117884635925293	0.008553406	No
row_5	GRWD1	na	null	null	8138	0.12107104063034058	-0.011613206	No
row_6	RRP12	na	null	null	9740	0.1083240956068039	-0.026616337	No
row_7	SUPV3L1	na	null	null	10143	0.10556477308273315	-0.020258885	No
row_8	PES1	na	null	null	10840	0.10054361820220947	-0.019875277	No
row_9	SLC19A1	na	null	null	11702	0.09439609199762344	-0.023274506	No
row_10	MCM5	na	null	null	11942	0.09262687712907791	-0.015636237	No
row_11	DUSP2	na	null	null	12020	0.09211809933185577	-0.005129452	No
row_12	BYSL	na	null	null	13005	0.08504495769739151	-0.011964684	No
row_13	MYC	na	null	null	13293	0.0830220878124237	-0.0064367424	No
row_14	TCOF1	na	null	null	13324	0.08276865631341934	0.003713411	No
row_15	PLK1	na	null	null	17253	0.05651012808084488	-0.060132135	No
row_16	WDR43	na	null	null	17274	0.05635267496109009	-0.053213745	No
row_17	NDUFAF4	na	null	null	17973	0.05151480808854103	-0.05920078	No
row_18	PPAN	na	null	null	21363	0.03102787211537361	-0.11657585	No
row_19	PLK4	na	null	null	22521	0.023864850401878357	-0.13444892	No
row_20	FARSA	na	null	null	23042	0.020714368671178818	-0.14119124	No
row_21	LAS1L	na	null	null	24881	0.011015867814421654	-0.17305909	No
row_22	RCL1	na	null	null	27336	0.0010436848970130086	-0.21737273	No
row_23	MAP3K6	na	null	null	31922	-0.005664509255439043	-0.29968745	No
row_24	DDX18	na	null	null	34089	-0.01613178476691246	-0.33683527	No
row_25	MCM4	na	null	null	36802	-0.033114124089479446	-0.38167852	No
row_26	GNL3	na	null	null	38703	-0.04631592333316803	-0.4101087	No
row_27	IPO4	na	null	null	38818	-0.04704905301332474	-0.40609488	No
row_28	NOP56	na	null	null	41062	-0.06339553743600845	-0.438531	No
row_29	CDK4	na	null	null	41767	-0.06869369000196457	-0.44240725	No
row_30	MPHOSPH10	na	null	null	41883	-0.06948638707399368	-0.43551272	No
row_31	SORD	na	null	null	43636	-0.08358249813318253	-0.45644742	No
row_32	NIP7	na	null	null	43646	-0.08368276059627533	-0.44579878	No
row_33	NPM1	na	null	null	45283	-0.09816181659698486	-0.46274883	Yes
row_34	TFB2M	na	null	null	45526	-0.10027287155389786	-0.45417702	Yes
row_35	PA2G4	na	null	null	46286	-0.10717269778251648	-0.45407808	Yes
row_36	TMEM97	na	null	null	46659	-0.11098552495241165	-0.44647688	Yes
row_37	DCTPP1	na	null	null	47058	-0.11514651775360107	-0.43880904	Yes
row_38	PUS1	na	null	null	47987	-0.12633182108402252	-0.4392958	Yes
row_39	SLC29A2	na	null	null	48028	-0.12688572704792023	-0.42362693	Yes
row_40	NOP2	na	null	null	48968	-0.1384938359260559	-0.42274162	Yes
row_41	RRP9	na	null	null	49623	-0.14771106839179993	-0.41550335	Yes
row_42	NOC4L	na	null	null	51288	-0.17837131023406982	-0.42259762	Yes
row_43	HSPD1	na	null	null	51500	-0.18328605592250824	-0.40273923	Yes
row_44	SRM	na	null	null	51948	-0.19387276470661163	-0.38578764	Yes
row_45	WDR74	na	null	null	52118	-0.1978451907634735	-0.3632875	Yes
row_46	NOP16	na	null	null	52288	-0.20262347161769867	-0.34017003	Yes
row_47	PRMT3	na	null	null	52557	-0.20993754267692566	-0.31790075	Yes
row_48	EXOSC5	na	null	null	52678	-0.21316669881343842	-0.29253358	Yes
row_49	PHB	na	null	null	52892	-0.22058731317520142	-0.26789218	Yes
row_50	IMP4	na	null	null	53142	-0.23018957674503326	-0.24266222	Yes
row_51	UNG	na	null	null	53969	-0.2693364918231964	-0.22282559	Yes
row_52	CBX3	na	null	null	54001	-0.27133986353874207	-0.18833055	Yes
row_53	RABEPK	na	null	null	54036	-0.27291813492774963	-0.15368594	Yes
row_54	TBRG4	na	null	null	54124	-0.27851349115371704	-0.11927839	Yes
row_55	MRTO4	na	null	null	54605	-0.3155652582645416	-0.08720212	Yes
row_56	AIMP2	na	null	null	54879	-0.34655240178108215	-0.04737304	Yes
row_57	HSPE1	na	null	null	55214	-0.42092472314834595	9.5989916E-4	Yes
