# Supplementary material for: NKCC1 involvement in the epithelial-to-mesenchymal transition is a prognostic biomarker in gliomas
Source: PeerJ. 2020 Mar 16;8:e8787. doi: 10.7717/peerj.8787 (PMC7081783; doi:10.7717/peerj.8787)
Supplement: Supplemental Information 1 [file peerj-08-8787-s001.zip › HALL GSEA/HALLMARK_PEROXISOME.xls]

NAME	PROBE	DESCRIPTION<br>(from dataset)	GENE SYMBOL	GENE_TITLE	RANK IN GENE LIST	RANK METRIC SCORE	RUNNING ES	CORE ENRICHMENT
row_0	CLN8	na	null	null	12	0.4655942916870117	0.031772837	No
row_1	SLC23A2	na	null	null	159	0.3724113702774048	0.054714125	No
row_2	VPS4B	na	null	null	390	0.3244090974330902	0.07283454	No
row_3	STS	na	null	null	729	0.28570878505706787	0.08633813	No
row_4	IDE	na	null	null	814	0.27868837118148804	0.10396374	No
row_5	ACSL1	na	null	null	1160	0.25459861755371094	0.115202904	No
row_6	MVP	na	null	null	1332	0.24452772736549377	0.1289043	No
row_7	YWHAH	na	null	null	1718	0.22730374336242676	0.13754296	No
row_8	ATXN1	na	null	null	2408	0.20394250750541687	0.13906579	No
row_9	DLG4	na	null	null	3302	0.18325556814670563	0.13546923	No
row_10	LONP2	na	null	null	4558	0.16144157946109772	0.12381174	No
row_11	CACNA1B	na	null	null	4748	0.1587054431438446	0.1312901	No
row_12	IDI1	na	null	null	4799	0.15797176957130432	0.14123775	No
row_13	NUDT19	na	null	null	5087	0.1540854424238205	0.14662218	No
row_14	ESR2	na	null	null	5205	0.15269474685192108	0.15499273	No
row_15	ABCB1	na	null	null	5973	0.143297016620636	0.15093474	No
row_16	ACSL4	na	null	null	6680	0.13546787202358246	0.14744458	No
row_17	ABCC5	na	null	null	6718	0.13502468168735504	0.15605123	No
row_18	RDH11	na	null	null	7635	0.12572439014911652	0.14808486	No
row_19	SMARCC1	na	null	null	8786	0.11568409204483032	0.1351868	No
row_20	PABPC1	na	null	null	9049	0.11374439299106598	0.13825265	No
row_21	HSD17B11	na	null	null	9712	0.10854116082191467	0.13371001	No
row_22	ABCB4	na	null	null	10183	0.10529889166355133	0.13242505	No
row_23	ISOC1	na	null	null	10730	0.10127115249633789	0.12948568	No
row_24	DHCR24	na	null	null	11735	0.09417254477739334	0.11775621	No
row_25	MLYCD	na	null	null	12761	0.08679783344268799	0.10513935	No
row_26	SEMA3C	na	null	null	14520	0.07423947751522064	0.07837222	No
row_27	ABCB9	na	null	null	14779	0.07249631732702255	0.07867646	No
row_28	SLC25A19	na	null	null	18073	0.05077521502971649	0.02247152	No
row_29	ABCC8	na	null	null	18123	0.050490789115428925	0.025052428	No
row_30	ACOX1	na	null	null	21467	0.030329683795571327	-0.033463676	No
row_31	HSD3B7	na	null	null	22986	0.021034538745880127	-0.05953587	No
row_32	TOP2A	na	null	null	22995	0.020976552739739418	-0.058239616	No
row_33	ELOVL5	na	null	null	24081	0.015088661573827267	-0.076871164	No
row_34	IDH1	na	null	null	24184	0.01455503236502409	-0.077720106	No
row_35	HSD17B4	na	null	null	24834	0.011222085915505886	-0.08871375	No
row_36	SCGB1A1	na	null	null	24958	0.01067438255995512	-0.090210006	No
row_37	FABP6	na	null	null	25274	0.009266405366361141	-0.09528346	No
row_38	ERCC3	na	null	null	26676	0.003317134454846382	-0.12045208	No
row_39	CRABP2	na	null	null	27129	0.0016875576693564653	-0.12852974	No
row_40	HSD11B2	na	null	null	27463	5.46630471944809E-4	-0.1345286	No
row_41	ACSL5	na	null	null	31368	-0.00362910027615726	-0.20504877	No
row_42	DIO1	na	null	null	31814	-0.005186848342418671	-0.21275909	No
row_43	SLC27A2	na	null	null	33104	-0.011050703004002571	-0.23536609	No
row_44	BCL10	na	null	null	33251	-0.011702465824782848	-0.23720863	No
row_45	ABCD1	na	null	null	33385	-0.012406290508806705	-0.23876716	No
row_46	CADM1	na	null	null	35440	-0.024513546377420425	-0.2743166	No
row_47	ABCD3	na	null	null	37296	-0.03647527098655701	-0.30543685	No
row_48	RETSAT	na	null	null	37456	-0.037638697773218155	-0.305733	No
row_49	ABCD2	na	null	null	37941	-0.04111722856760025	-0.31168157	No
row_50	CLN6	na	null	null	39465	-0.05170932784676552	-0.33573678	No
row_51	SLC25A17	na	null	null	40372	-0.05818912759423256	-0.34816214	No
row_52	CRAT	na	null	null	40474	-0.058952655643224716	-0.34594244	No
row_53	HAO2	na	null	null	41838	-0.06920114904642105	-0.36589542	No
row_54	UGT2B17	na	null	null	42143	-0.07146664708852768	-0.3664958	No
row_55	SOD2	na	null	null	43276	-0.08039923012256622	-0.3814919	No
row_56	PEX11B	na	null	null	43726	-0.08453820645809174	-0.38382262	No
row_57	SIAH1	na	null	null	44164	-0.08802866190671921	-0.38569596	No
row_58	MSH2	na	null	null	44215	-0.08840039372444153	-0.38052848	No
row_59	EHHADH	na	null	null	44660	-0.09263917058706284	-0.38221195	No
row_60	TSPO	na	null	null	45131	-0.09694796055555344	-0.38407066	No
row_61	PEX5	na	null	null	45885	-0.10354723781347275	-0.39060605	Yes
row_62	ALDH1A1	na	null	null	45961	-0.10433448106050491	-0.38479692	Yes
row_63	FDPS	na	null	null	45962	-0.1043541356921196	-0.37762687	Yes
row_64	SERPINA6	na	null	null	46800	-0.11248492449522018	-0.38507086	Yes
row_65	CAT	na	null	null	47293	-0.11768673360347748	-0.38590345	Yes
row_66	CRABP1	na	null	null	47371	-0.11871184408664703	-0.37914273	Yes
row_67	SLC25A4	na	null	null	47979	-0.12622378766536713	-0.38147342	Yes
row_68	SCP2	na	null	null	48166	-0.12858179211616516	-0.37601042	Yes
row_69	NR1I2	na	null	null	48220	-0.12918466329574585	-0.36809507	Yes
row_70	CEL	na	null	null	48839	-0.13701391220092773	-0.36988378	Yes
row_71	PEX2	na	null	null	49102	-0.14023549854755402	-0.36499777	Yes
row_72	GNPAT	na	null	null	49683	-0.148588165640831	-0.36530238	Yes
row_73	ERCC1	na	null	null	50066	-0.1548183411359787	-0.3615897	Yes
row_74	ECH1	na	null	null	50067	-0.1548682153224945	-0.35094893	Yes
row_75	ALB	na	null	null	50323	-0.159640371799469	-0.34460273	Yes
row_76	PEX13	na	null	null	50623	-0.16513946652412415	-0.33867633	Yes
row_77	ITGB1BP1	na	null	null	50690	-0.1662745475769043	-0.32844824	Yes
row_78	ECI2	na	null	null	50786	-0.1682027131319046	-0.31861335	Yes
row_79	IDH2	na	null	null	50965	-0.1717526614665985	-0.31003913	Yes
row_80	RXRG	na	null	null	51128	-0.17504435777664185	-0.3009487	Yes
row_81	FADS1	na	null	null	51244	-0.17746008932590485	-0.29084033	Yes
row_82	SLC35B2	na	null	null	51249	-0.17761856317520142	-0.2787089	Yes
row_83	CNBP	na	null	null	51716	-0.1884349137544632	-0.27420917	Yes
row_84	PEX14	na	null	null	52120	-0.19786258041858673	-0.26791966	Yes
row_85	CTBP1	na	null	null	52190	-0.19974841177463531	-0.255446	Yes
row_86	PRDX1	na	null	null	52389	-0.2051292210817337	-0.24494107	Yes
row_87	ACAA1	na	null	null	52553	-0.20975835621356964	-0.23348363	Yes
row_88	CDK7	na	null	null	52667	-0.21283425390720367	-0.22090848	Yes
row_89	TTR	na	null	null	53065	-0.22650757431983948	-0.21254203	Yes
row_90	PEX6	na	null	null	53082	-0.22747613489627838	-0.19720249	Yes
row_91	DHRS3	na	null	null	53182	-0.2317831814289093	-0.18307158	Yes
row_92	HRAS	na	null	null	53232	-0.23418594896793365	-0.16786923	Yes
row_93	GSTK1	na	null	null	53519	-0.24795766174793243	-0.15601683	Yes
row_94	ALDH9A1	na	null	null	53637	-0.25295013189315796	-0.14075787	Yes
row_95	EPHX2	na	null	null	53660	-0.25363174080848694	-0.12372997	Yes
row_96	FIS1	na	null	null	53866	-0.26341190934181213	-0.10934741	Yes
row_97	SULT2B1	na	null	null	54038	-0.2730630040168762	-0.0936854	Yes
row_98	ACOT8	na	null	null	54083	-0.2756486237049103	-0.07554356	Yes
row_99	PEX11A	na	null	null	54664	-0.32150617241859436	-0.063967206	Yes
row_100	SOD1	na	null	null	54772	-0.3331098258495331	-0.04301931	Yes
row_101	HMGCL	na	null	null	54851	-0.34241512417793274	-0.020906359	Yes
row_102	PRDX5	na	null	null	55200	-0.4137646555900574	0.0012145157	Yes
