# Supplementary material for: NKCC1 involvement in the epithelial-to-mesenchymal transition is a prognostic biomarker in gliomas
Source: PeerJ. 2020 Mar 16;8:e8787. doi: 10.7717/peerj.8787 (PMC7081783; doi:10.7717/peerj.8787)
Supplement: Supplemental Information 1 [file peerj-08-8787-s001.zip › HALL GSEA/HALLMARK_TGF_BETA_SIGNALING.xls]

NAME	PROBE	DESCRIPTION<br>(from dataset)	GENE SYMBOL	GENE_TITLE	RANK IN GENE LIST	RANK METRIC SCORE	RUNNING ES	CORE ENRICHMENT
row_0	BMPR2	na	null	null	627	0.29683804512023926	0.02769825	Yes
row_1	ENG	na	null	null	993	0.2657005786895752	0.056045014	Yes
row_2	HIPK2	na	null	null	1460	0.23764526844024658	0.07887138	Yes
row_3	TGFBR1	na	null	null	1654	0.22984693944454193	0.105616145	Yes
row_4	FURIN	na	null	null	1868	0.22152936458587646	0.13090436	Yes
row_5	PPM1A	na	null	null	2120	0.2131551057100296	0.15440257	Yes
row_6	ARID4B	na	null	null	2263	0.20807915925979614	0.17920709	Yes
row_7	SPTBN1	na	null	null	2676	0.19688934087753296	0.19764934	Yes
row_8	PMEPA1	na	null	null	3326	0.18283380568027496	0.20994996	Yes
row_9	TGFB1	na	null	null	3663	0.17664100229740143	0.22710465	Yes
row_10	SMURF1	na	null	null	3765	0.1746482402086258	0.24825333	Yes
row_11	APC	na	null	null	4436	0.16366764903068542	0.25765198	Yes
row_12	CDKN1C	na	null	null	4532	0.16180285811424255	0.2772193	Yes
row_13	NCOR2	na	null	null	4652	0.16011294722557068	0.2961296	Yes
row_14	BMPR1A	na	null	null	4904	0.15640975534915924	0.312162	Yes
row_15	TJP1	na	null	null	5194	0.15279562771320343	0.3270307	Yes
row_16	SMAD7	na	null	null	5293	0.15136811137199402	0.34517083	Yes
row_17	XIAP	na	null	null	5314	0.1511085480451584	0.36468947	Yes
row_18	SMURF2	na	null	null	5339	0.15065965056419373	0.38407663	Yes
row_19	SLC20A1	na	null	null	5518	0.14853502810001373	0.4003951	Yes
row_20	TRIM33	na	null	null	5736	0.14594398438930511	0.41566634	Yes
row_21	MAP3K7	na	null	null	6456	0.13798750936985016	0.42079887	Yes
row_22	SKI	na	null	null	6649	0.13586750626564026	0.43519714	Yes
row_23	THBS1	na	null	null	6769	0.13452401757240295	0.4507408	Yes
row_24	SMAD1	na	null	null	7150	0.13041333854198456	0.4610166	Yes
row_25	SMAD3	na	null	null	7283	0.12898269295692444	0.47559574	Yes
row_26	ACVR1	na	null	null	7430	0.12759806215763092	0.48973918	Yes
row_27	WWTR1	na	null	null	7535	0.1265985071659088	0.5045118	Yes
row_28	RAB31	na	null	null	9244	0.11217260360717773	0.4883358	No
row_29	LTBP2	na	null	null	9720	0.10848663747310638	0.49400616	No
row_30	FKBP1A	na	null	null	10475	0.10313739627599716	0.49391967	No
row_31	SKIL	na	null	null	11918	0.09276894479990005	0.48000842	No
row_32	CDH1	na	null	null	12246	0.0904620960354805	0.4859878	No
row_33	JUNB	na	null	null	13186	0.08375826478004456	0.4800011	No
row_34	BMP2	na	null	null	13723	0.07987436652183533	0.48080224	No
row_35	SERPINE1	na	null	null	14878	0.07174810767173767	0.4693414	No
row_36	NOG	na	null	null	14900	0.07162848860025406	0.478385	No
row_37	PPP1R15A	na	null	null	15173	0.07002478837966919	0.48267168	No
row_38	KLF10	na	null	null	17937	0.051753245294094086	0.43943903	No
row_39	SMAD6	na	null	null	18556	0.0478254072368145	0.43453845	No
row_40	ID1	na	null	null	26256	0.004757885355502367	0.29572517	No
row_41	LEFTY2	na	null	null	33435	-0.012720713391900063	0.16739553	No
row_42	CTNNB1	na	null	null	35329	-0.023878734558820724	0.1362524	No
row_43	RHOA	na	null	null	36890	-0.03374093025922775	0.11243789	No
row_44	IFNGR2	na	null	null	38601	-0.04555942118167877	0.0874616	No
row_45	HDAC1	na	null	null	47176	-0.11656439304351807	-0.052489087	No
row_46	BCAR3	na	null	null	47247	-0.11724266409873962	-0.038331628	No
row_47	PPP1CA	na	null	null	47751	-0.12326120585203171	-0.031224538	No
row_48	UBE2D3	na	null	null	49486	-0.14589187502861023	-0.043435074	No
row_49	TGIF1	na	null	null	51991	-0.1947627067565918	-0.06316156	No
row_50	FNTA	na	null	null	52139	-0.1982889324426651	-0.039735667	No
row_51	ID2	na	null	null	52948	-0.2226831167936325	-0.025071908	No
row_52	CDK9	na	null	null	53015	-0.2248135358095169	0.0033107663	No
row_53	ID3	na	null	null	54216	-0.2847060263156891	0.019035043	No
