# Supplementary material for: NKCC1 involvement in the epithelial-to-mesenchymal transition is a prognostic biomarker in gliomas
Source: PeerJ. 2020 Mar 16;8:e8787. doi: 10.7717/peerj.8787 (PMC7081783; doi:10.7717/peerj.8787)
Supplement: Supplemental Information 1 [file peerj-08-8787-s001.zip › HALL GSEA/results.edb]

<?xml version="1.0" encoding="UTF-8"?>

<EDB LC_PROC="none" SORT_MODE="real" ORDER="descending" METRIC="Signal2Noise" NUM_PERMS="100" USE_MEDIAN="false" FIX_LOW="true" USE_BIASED="false">
  <DTG RANKED_LIST="SLC12A2.SLC12A2.cls#h_versus_l.rnk" TEMPLATE="SLC12A2.cls" GENESET="gene_sets.gmt#HALLMARK_DNA_REPAIR" ES="-0.6064" NES="-2.1572" NP="0.0000" FDR="0.0000" FWER="0.0000" RND_ES="-0.3414 0.4788 0.3166 0.2281 -0.2515 0.2216 -0.2315 -0.2683 0.3172 -0.1439 0.1877 0.2695 -0.4900 0.2777 0.2986 -0.4044 0.3020 0.2127 -0.4086 -0.2410 -0.1553 0.2314 -0.2804 -0.2176 -0.2502 0.2431 -0.1543 -0.3115 0.2911 -0.2434 0.1895 0.2705 -0.2051 -0.1802 -0.2427 0.4885 -0.2130 -0.3692 -0.2243 -0.2814 -0.2952 -0.3489 0.6014 0.2174 -0.4879 0.2212 0.4096 0.1622 0.2715 0.3206 0.3528 0.2649 -0.2571 0.1853 -0.3776 -0.3704 0.6026 0.2952 0.2427 0.1984 -0.3438 0.2533 0.2199 -0.3410 0.4225 -0.1873 -0.3565 0.4634 0.2622 0.1932 -0.2330 -0.3370 -0.3153 0.1661 0.4710 -0.2134 -0.2475 -0.1882 -0.2504 0.2401 -0.3036 0.2243 -0.1873 -0.3155 0.4115 0.3487 0.3639 -0.1973 0.2822 -0.2852 0.1670 0.1863 -0.3705 0.3209 -0.1951 -0.3174 -0.4097 -0.2140 0.2305 0.2573" HIT_INDICES="179 1757 2362 3657 4010 4925 5464 6061 6691 7617 7708 7732 8514 8555 8631 9733 10346 10727 10757 12081 13132 13549 13682 13689 13730 13799 14282 15004 15242 18497 18502 19120 19513 19754 20140 20835 22509 22787 24145 25573 25809 26676 26973 30546 31143 32244 34700 36215 36429 36476 36548 37052 37194 37476 37731 38107 38434 38627 39670 39764 39801 40836 41072 41843 41974 42634 42822 42944 43090 45155 46144 46446 46457 46639 47611 47789 47801 48001 48224 48295 48449 48519 48814 49240 49277 49388 49561 49813 50066 50337 50355 50743 51014 51144 51284 51505 51677 51726 52075 52310 52539 52592 52619 52704 53073 53086 53130 53206 53294 53370 53450 53578 53593 53615 53629 53765 53859 53952 54075 54256 54314 54461 54465 54487 54542 54603 54607 54625 54870 54958 55031 55076 55097 55138 55155 55164 55174 55224 55255 55263 55264" ES_PROFILE="0.0132 -0.0054 -0.0072 -0.0228 -0.0216 -0.0312 -0.0343 -0.0388 -0.0441 -0.0553 -0.0514 -0.0462 -0.0551 -0.0506 -0.0468 -0.0619 -0.0684 -0.0708 -0.0668 -0.0867 -0.1020 -0.1059 -0.1048 -0.1013 -0.0985 -0.0962 -0.1015 -0.1114 -0.1126 -0.1695 -0.1674 -0.1767 -0.1819 -0.1844 -0.1897 -0.2008 -0.2301 -0.2341 -0.2581 -0.2836 -0.2876 -0.3031 -0.3084 -0.3731 -0.3838 -0.4035 -0.4471 -0.4733 -0.4758 -0.4752 -0.4751 -0.4827 -0.4837 -0.4871 -0.4899 -0.4948 -0.4988 -0.5002 -0.5167 -0.5160 -0.5143 -0.5303 -0.5317 -0.5426 -0.5418 -0.5504 -0.5504 -0.5491 -0.5482 -0.5813 -0.5945 -0.5951 -0.5905 -0.5888 -0.6010 -0.5987 -0.5934 -0.5913 -0.5896 -0.5851 -0.5820 -0.5773 -0.5765 -0.5779 -0.5722 -0.5678 -0.5643 -0.5622 -0.5598 -0.5576 -0.5508 -0.5503 -0.5475 -0.5421 -0.5366 -0.5325 -0.5272 -0.5197 -0.5172 -0.5124 -0.5072 -0.4987 -0.4898 -0.4818 -0.4783 -0.4684 -0.4589 -0.4499 -0.4409 -0.4316 -0.4221 -0.4133 -0.4023 -0.3915 -0.3805 -0.3714 -0.3614 -0.3511 -0.3410 -0.3315 -0.3195 -0.3086 -0.2951 -0.2819 -0.2690 -0.2560 -0.2420 -0.2282 -0.2172 -0.2029 -0.1877 -0.1716 -0.1548 -0.1379 -0.1204 -0.1026 -0.0847 -0.0664 -0.0461 -0.0234 0.0001" RANK_AT_ES="47610.0000" RANK_SCORE_AT_ES="-0.1215"/>
  <DTG RANKED_LIST="SLC12A2.SLC12A2.cls#h_versus_l.rnk" TEMPLATE="SLC12A2.cls" GENESET="gene_sets.gmt#HALLMARK_OXIDATIVE_PHOSPHORYLATION" ES="-0.6219" NES="-1.7181" NP="0.0357" FDR="0.1015" FWER="0.1900" RND_ES="-0.5854 0.2314 0.5631 -0.5444 -0.3783 0.4280 -0.1835 0.4229 0.2847 -0.3541 0.3097 0.4925 -0.5486 -0.2451 0.5662 -0.3146 -0.3675 0.2600 -0.4485 -0.2557 0.2341 0.4499 -0.3528 -0.6513 0.3600 0.2965 -0.1359 -0.3509 -0.3644 -0.4932 0.2509 0.1427 -0.3589 -0.2494 -0.4148 0.5446 -0.3075 -0.3756 -0.2116 -0.2969 -0.1851 -0.4840 0.6371 0.4091 -0.5167 0.1926 0.5277 -0.3561 -0.2639 0.3237 0.4241 -0.5927 -0.2911 -0.2115 -0.3983 -0.1375 0.6052 0.4459 0.2592 -0.2880 0.2635 -0.2485 -0.3894 -0.1833 0.3237 0.2984 -0.4260 -0.3844 -0.3199 -0.4290 0.4210 -0.5074 -0.6617 0.3646 0.3924 -0.2382 -0.2500 0.2611 -0.3673 0.3666 -0.2997 0.4579 -0.1795 -0.5517 -0.2376 0.5887 0.4693 0.4310 0.3731 -0.3730 0.4282 -0.1734 -0.4948 0.4833 -0.5565 0.3230 -0.4847 0.2329 0.3454 0.4120" HIT_INDICES="924 1230 1497 1604 1759 2488 3233 4276 4476 4594 5301 6321 6618 7067 7349 7370 7815 8661 9013 9310 9733 10143 10745 10781 10996 11823 12315 13901 14248 14736 14786 14826 15061 15400 16414 18249 18371 19153 19529 20360 21040 21559 23123 23314 24184 25756 33022 33572 34184 34407 35106 35356 35938 36793 37456 37496 37627 37987 38267 38270 39070 40019 40166 40828 41110 41168 41255 41581 42047 42738 43018 43213 44624 44950 45706 46026 46149 46429 46565 46663 46847 47046 47215 47342 47636 47693 47788 47821 47836 47979 48951 48961 48962 49205 49368 49386 49448 49468 49774 49968 50064 50067 50106 50290 50369 50419 50551 50570 50792 50812 50965 51068 51099 51113 51399 51568 51768 52021 52077 52131 52172 52298 52363 52454 52467 52497 52511 52553 52609 52627 52739 52812 52815 52869 52978 53115 53120 53121 53163 53167 53196 53276 53285 53311 53320 53375 53384 53497 53570 53578 53603 53606 53609 53669 53850 54021 54136 54141 54161 54236 54248 54368 54370 54371 54416 54425 54461 54513 54557 54642 54753 54757 54760 54801 54951 54976 55023 55058 55086 55123 55236 55244 55255" ES_PROFILE="-0.0079 -0.0052 -0.0023 0.0034 0.0080 0.0014 -0.0060 -0.0195 -0.0177 -0.0146 -0.0224 -0.0363 -0.0372 -0.0411 -0.0419 -0.0381 -0.0421 -0.0536 -0.0562 -0.0579 -0.0620 -0.0660 -0.0736 -0.0709 -0.0715 -0.0835 -0.0894 -0.1156 -0.1194 -0.1258 -0.1243 -0.1227 -0.1246 -0.1285 -0.1449 -0.1765 -0.1771 -0.1898 -0.1953 -0.2091 -0.2204 -0.2288 -0.2565 -0.2593 -0.2746 -0.3029 -0.4344 -0.4440 -0.4545 -0.4579 -0.4699 -0.4736 -0.4832 -0.4977 -0.5084 -0.5079 -0.5090 -0.5141 -0.5178 -0.5164 -0.5293 -0.5447 -0.5455 -0.5555 -0.5585 -0.5574 -0.5568 -0.5605 -0.5666 -0.5766 -0.5791 -0.5800 -0.6026 -0.6054 -0.6157 -0.6181 -0.6168 -0.6183 -0.6171 -0.6152 -0.6149 -0.6147 -0.6139 -0.6123 -0.6136 -0.6106 -0.6082 -0.6047 -0.6009 -0.5994 -0.6124 -0.6081 -0.6035 -0.6032 -0.6014 -0.5970 -0.5933 -0.5889 -0.5895 -0.5880 -0.5846 -0.5796 -0.5752 -0.5733 -0.5694 -0.5650 -0.5620 -0.5569 -0.5554 -0.5502 -0.5473 -0.5435 -0.5383 -0.5328 -0.5320 -0.5290 -0.5264 -0.5245 -0.5191 -0.5135 -0.5077 -0.5033 -0.4977 -0.4926 -0.4860 -0.4797 -0.4731 -0.4669 -0.4610 -0.4543 -0.4493 -0.4434 -0.4363 -0.4301 -0.4247 -0.4197 -0.4122 -0.4047 -0.3978 -0.3903 -0.3832 -0.3768 -0.3692 -0.3619 -0.3542 -0.3473 -0.3395 -0.3334 -0.3265 -0.3184 -0.3106 -0.3024 -0.2941 -0.2869 -0.2815 -0.2756 -0.2685 -0.2594 -0.2505 -0.2425 -0.2332 -0.2256 -0.2159 -0.2061 -0.1971 -0.1874 -0.1780 -0.1688 -0.1593 -0.1504 -0.1415 -0.1307 -0.1198 -0.1095 -0.1006 -0.0892 -0.0779 -0.0662 -0.0542 -0.0420 -0.0295 -0.0150 0.0002" RANK_AT_ES="46428.0000" RANK_SCORE_AT_ES="-0.1086"/>
  <DTG RANKED_LIST="SLC12A2.SLC12A2.cls#h_versus_l.rnk" TEMPLATE="SLC12A2.cls" GENESET="gene_sets.gmt#HALLMARK_PEROXISOME" ES="-0.3977" NES="-1.6727" NP="0.0000" FDR="0.0851" FWER="0.2300" RND_ES="-0.2551 0.1736 -0.2956 -0.2388 0.1816 0.3566 0.2185 0.1932 0.2899 -0.1833 0.1906 -0.2489 -0.1992 0.2639 0.2258 0.2232 -0.1966 -0.2277 -0.2364 -0.1721 -0.2392 -0.2166 -0.2864 -0.2056 0.2678 -0.2579 0.1635 -0.3464 -0.3070 0.2726 -0.2517 -0.2479 0.2064 -0.2183 0.2726 0.2430 -0.2350 -0.2109 0.2698 -0.1980 -0.2516 -0.2250 -0.2125 0.2091 -0.2684 0.1928 -0.2184 0.2367 0.2534 -0.2380 0.2834 -0.2532 -0.2859 -0.1825 0.2470 -0.2088 0.2530 0.3082 -0.2780 -0.2000 -0.3301 -0.1958 -0.2838 -0.1768 -0.2815 -0.2542 -0.2201 0.2612 0.2437 -0.2118 0.2282 -0.2359 -0.3058 0.2135 0.2493 0.2628 -0.2481 -0.2954 -0.2883 -0.1956 0.1948 0.3384 0.2621 0.1736 0.2189 0.2524 0.2499 0.2133 -0.1835 0.2387 0.2182 -0.2007 0.2165 0.2334 -0.2723 0.2591 -0.1387 -0.2246 0.3365 0.2730" HIT_INDICES="12 159 390 729 814 1160 1332 1718 2408 3302 4558 4748 4799 5087 5205 5973 6680 6718 7635 8786 9049 9712 10183 10730 11735 12761 14520 14779 18073 18123 21467 22986 22995 24081 24184 24834 24958 25274 26676 27129 27463 31368 31814 33104 33251 33385 35440 37296 37456 37941 39465 40372 40474 41838 42143 43276 43726 44164 44215 44660 45131 45885 45961 45962 46800 47293 47371 47979 48166 48220 48839 49102 49683 50066 50067 50323 50623 50690 50786 50965 51128 51244 51249 51716 52120 52190 52389 52553 52667 53065 53082 53182 53232 53519 53637 53660 53866 54038 54083 54664 54772 54851 55200" ES_PROFILE="0.0318 0.0547 0.0728 0.0863 0.1040 0.1152 0.1289 0.1375 0.1391 0.1355 0.1238 0.1313 0.1412 0.1466 0.1550 0.1509 0.1474 0.1561 0.1481 0.1352 0.1383 0.1337 0.1324 0.1295 0.1178 0.1051 0.0784 0.0787 0.0225 0.0251 -0.0335 -0.0595 -0.0582 -0.0769 -0.0777 -0.0887 -0.0902 -0.0953 -0.1205 -0.1285 -0.1345 -0.2050 -0.2128 -0.2354 -0.2372 -0.2388 -0.2743 -0.3054 -0.3057 -0.3117 -0.3357 -0.3482 -0.3459 -0.3659 -0.3665 -0.3815 -0.3838 -0.3857 -0.3805 -0.3822 -0.3841 -0.3906 -0.3848 -0.3776 -0.3851 -0.3859 -0.3791 -0.3815 -0.3760 -0.3681 -0.3699 -0.3650 -0.3653 -0.3616 -0.3509 -0.3446 -0.3387 -0.3284 -0.3186 -0.3100 -0.3009 -0.2908 -0.2787 -0.2742 -0.2679 -0.2554 -0.2449 -0.2335 -0.2209 -0.2125 -0.1972 -0.1831 -0.1679 -0.1560 -0.1408 -0.1237 -0.1093 -0.0937 -0.0755 -0.0640 -0.0430 -0.0209 0.0012" RANK_AT_ES="45884.0000" RANK_SCORE_AT_ES="-0.1035"/>
  <DTG RANKED_LIST="SLC12A2.SLC12A2.cls#h_versus_l.rnk" TEMPLATE="SLC12A2.cls" GENESET="gene_sets.gmt#HALLMARK_MYC_TARGETS_V1" ES="-0.5608" NES="-1.5873" NP="0.0612" FDR="0.1388" FWER="0.4100" RND_ES="-0.4909 0.4829 0.5824 0.2860 -0.2135 -0.4123 -0.4746 -0.3134 0.3285 -0.3408 0.3135 0.2208 -0.6273 0.3763 -0.2343 -0.5106 0.3781 0.5196 -0.3783 0.3006 0.2666 -0.1923 -0.1408 -0.4135 -0.2215 0.3958 0.2424 0.2296 0.2530 -0.2280 0.3437 0.2029 -0.2641 0.1713 -0.1675 0.6180 -0.2417 -0.5012 0.1835 -0.2798 -0.2684 -0.5877 0.7129 0.3426 -0.6328 -0.1917 0.2904 -0.3062 0.3628 0.6091 0.3079 -0.1816 -0.2995 0.3625 -0.3816 -0.3206 0.6893 0.3242 0.3204 -0.4520 -0.4272 0.4628 -0.1826 -0.2410 0.5814 -0.1907 -0.2732 0.3128 0.1967 0.3139 -0.4832 0.2311 -0.4882 -0.2703 0.5512 -0.3532 -0.3532 0.2177 -0.4247 0.2734 -0.2872 -0.3355 0.2164 -0.5060 0.5039 0.5301 0.1983 0.2664 0.4291 -0.5110 -0.2917 0.3181 -0.4841 0.5319 0.2982 -0.4827 -0.4595 0.2152 0.1687 0.3929" HIT_INDICES="523 1337 1988 2046 2361 2783 5299 6783 7563 7565 8396 8786 9013 9049 9281 10279 10486 11024 11653 11942 13090 13116 13293 13431 14024 14248 14293 14446 14524 15017 15242 15701 16002 16407 16414 16433 16775 17514 18301 18364 18754 18851 19078 19299 19640 20872 23762 23772 24695 25974 26243 30679 31104 31863 32555 33935 33956 34089 34091 35025 35106 35268 35318 35518 36118 36135 36802 36842 37421 37496 37994 38315 38703 39114 39382 39651 40048 40711 40723 41030 41062 41213 41365 41537 41681 41767 42202 42290 42434 42891 42944 43269 43320 43587 43725 43778 43978 44692 45155 45186 45283 45318 45598 45735 46041 46185 46286 46589 46803 47078 47312 47364 47537 47694 48405 48415 48496 49106 49118 49164 49173 49207 49307 49388 49450 49623 50000 50152 50173 50291 50458 50594 50642 50703 50741 50743 50879 50930 51092 51144 51317 51399 51496 51500 51716 51786 51856 51916 51923 51948 52005 52137 52288 52300 52303 52332 52485 52510 52547 52656 52765 52766 52869 52892 52966 52979 53055 53139 53181 53277 53384 53415 53483 53540 53562 53570 53596 53606 53726 53945 53952 54001 54075 54147 54479 54510 54569 54624 54632 54846 54879 55000 55034 55146 55203 55204 55214" ES_PROFILE="0.0019 -0.0039 -0.0077 -0.0007 0.0011 0.0007 -0.0394 -0.0614 -0.0709 -0.0662 -0.0769 -0.0797 -0.0796 -0.0760 -0.0761 -0.0903 -0.0903 -0.0964 -0.1043 -0.1061 -0.1238 -0.1212 -0.1213 -0.1207 -0.1286 -0.1299 -0.1279 -0.1279 -0.1265 -0.1329 -0.1344 -0.1402 -0.1433 -0.1483 -0.1462 -0.1442 -0.1482 -0.1596 -0.1720 -0.1714 -0.1767 -0.1767 -0.1792 -0.1816 -0.1863 -0.2073 -0.2592 -0.2587 -0.2750 -0.2980 -0.3027 -0.3832 -0.3908 -0.4044 -0.4166 -0.4411 -0.4409 -0.4427 -0.4421 -0.4582 -0.4588 -0.4609 -0.4609 -0.4636 -0.4734 -0.4726 -0.4835 -0.4830 -0.4921 -0.4921 -0.4995 -0.5037 -0.5091 -0.5147 -0.5177 -0.5206 -0.5257 -0.5355 -0.5334 -0.5367 -0.5349 -0.5352 -0.5355 -0.5362 -0.5362 -0.5352 -0.5405 -0.5394 -0.5392 -0.5447 -0.5427 -0.5456 -0.5436 -0.5453 -0.5447 -0.5425 -0.5429 -0.5525 -0.5573 -0.5542 -0.5523 -0.5493 -0.5507 -0.5494 -0.5510 -0.5497 -0.5476 -0.5490 -0.5487 -0.5494 -0.5493 -0.5458 -0.5445 -0.5428 -0.5508 -0.5462 -0.5427 -0.5486 -0.5436 -0.5392 -0.5341 -0.5295 -0.5260 -0.5221 -0.5179 -0.5155 -0.5167 -0.5137 -0.5083 -0.5045 -0.5015 -0.4979 -0.4927 -0.4876 -0.4821 -0.4760 -0.4721 -0.4667 -0.4632 -0.4577 -0.4542 -0.4490 -0.4440 -0.4373 -0.4342 -0.4285 -0.4226 -0.4166 -0.4096 -0.4028 -0.3967 -0.3917 -0.3870 -0.3797 -0.3722 -0.3652 -0.3603 -0.3531 -0.3460 -0.3401 -0.3341 -0.3261 -0.3199 -0.3121 -0.3052 -0.2972 -0.2902 -0.2832 -0.2754 -0.2684 -0.2614 -0.2530 -0.2452 -0.2370 -0.2282 -0.2191 -0.2103 -0.2011 -0.1938 -0.1879 -0.1781 -0.1690 -0.1601 -0.1511 -0.1458 -0.1350 -0.1245 -0.1138 -0.1021 -0.0934 -0.0812 -0.0699 -0.0569 -0.0442 -0.0298 -0.0144 0.0010" RANK_AT_ES="45154.0000" RANK_SCORE_AT_ES="-0.0971"/>
  <DTG RANKED_LIST="SLC12A2.SLC12A2.cls#h_versus_l.rnk" TEMPLATE="SLC12A2.cls" GENESET="gene_sets.gmt#HALLMARK_INTERFERON_ALPHA_RESPONSE" ES="-0.5824" NES="-1.5244" NP="0.1277" FDR="0.1602" FWER="0.4800" RND_ES="0.4366 -0.3951 -0.6571 -0.2237 0.2945 0.5350 -0.4613 0.5597 -0.4185 -0.3201 0.4139 0.2754 -0.2369 -0.2124 0.2785 0.4817 -0.4905 0.6550 -0.8069 0.2501 -0.4652 -0.4114 0.6662 -0.5002 -0.2413 -0.3875 -0.2661 -0.6237 0.1803 -0.4489 0.3530 -0.3116 0.2701 -0.4807 -0.3801 -0.3484 0.5130 0.4743 0.5178 0.3285 0.3303 0.7276 -0.2777 -0.1735 -0.2072 0.1534 -0.3393 -0.5627 0.2874 -0.2409 0.2860 -0.2258 -0.2881 0.4673 0.6968 -0.2380 0.3924 0.6000 0.5884 0.6658 -0.4165 -0.2974 -0.5155 0.3619 0.2359 0.4765 -0.1920 0.8188 0.4463 0.3728 -0.1812 -0.5464 0.4611 0.3577 -0.1640 0.3120 -0.6961 -0.5511 0.4331 -0.4978 0.6066 0.6102 0.4495 0.4640 -0.1667 -0.2239 0.5843 -0.5872 0.2904 0.7873 0.6958 -0.6119 0.3921 -0.4657 0.2551 0.3593 0.2973 0.6633 -0.2030 0.7439" HIT_INDICES="528 894 896 911 1783 4922 13070 13238 15331 16592 19977 20993 21352 21554 22438 23720 25664 32807 33501 33907 34699 34725 35052 35801 36309 37538 37909 38745 38746 39527 39844 40068 40616 40618 41052 42365 43815 44371 44446 44714 44775 45821 45892 45983 45997 46342 46468 46598 46966 47322 47632 47767 48120 48385 48630 48768 49230 49240 49295 49299 49615 49876 49930 49959 50232 50273 50388 50460 51116 51511 51903 52169 52203 52272 52502 52552 52756 52840 52998 53230 53238 53290 53295 53520 53557 53685 53770 54096 54099 54190 54262 54676 55008" ES_PROFILE="0.0145 0.0293 0.0506 0.0717 0.0735 0.0289 -0.1121 -0.1086 -0.1411 -0.1592 -0.2174 -0.2332 -0.2372 -0.2385 -0.2526 -0.2745 -0.3091 -0.4378 -0.4493 -0.4555 -0.4683 -0.4672 -0.4713 -0.4828 -0.4897 -0.5089 -0.5124 -0.5239 -0.5202 -0.5303 -0.5317 -0.5314 -0.5366 -0.5319 -0.5348 -0.5528 -0.5724 -0.5754 -0.5696 -0.5671 -0.5609 -0.5717 -0.5649 -0.5583 -0.5503 -0.5481 -0.5418 -0.5355 -0.5332 -0.5303 -0.5264 -0.5191 -0.5154 -0.5099 -0.5038 -0.4956 -0.4928 -0.4818 -0.4715 -0.4604 -0.4545 -0.4473 -0.4363 -0.4248 -0.4174 -0.4057 -0.3951 -0.3837 -0.3818 -0.3746 -0.3665 -0.3557 -0.3406 -0.3260 -0.3138 -0.2982 -0.2850 -0.2693 -0.2546 -0.2404 -0.2221 -0.2045 -0.1859 -0.1705 -0.1516 -0.1339 -0.1151 -0.0993 -0.0777 -0.0571 -0.0358 -0.0179 0.0047" RANK_AT_ES="44370.0000" RANK_SCORE_AT_ES="-0.0900"/>
  <DTG RANKED_LIST="SLC12A2.SLC12A2.cls#h_versus_l.rnk" TEMPLATE="SLC12A2.cls" GENESET="gene_sets.gmt#HALLMARK_FATTY_ACID_METABOLISM" ES="-0.4000" NES="-1.4893" NP="0.0408" FDR="0.1627" FWER="0.5300" RND_ES="-0.4048 -0.2878 0.2434 -0.3931 -0.2853 0.4045 0.2239 0.2606 0.2482 0.2412 0.2283 0.2846 -0.1820 0.1708 0.3189 -0.2352 -0.2511 0.2246 -0.3582 -0.2019 0.2310 0.2129 -0.3366 -0.3695 0.3406 -0.2710 -0.2088 0.2186 -0.3580 -0.2967 0.1997 -0.3297 -0.1884 -0.2236 -0.2115 0.3077 -0.2759 -0.2868 0.1730 -0.1907 -0.2630 -0.2661 0.3325 0.2068 -0.2821 0.1673 0.2606 -0.2221 -0.1964 0.2272 0.2642 -0.3880 -0.3133 0.2417 -0.1879 -0.1608 0.3061 0.3814 -0.1688 0.2076 -0.2678 -0.2322 -0.2753 -0.1675 0.1973 0.2197 -0.3370 -0.2210 -0.1799 -0.3285 0.1814 0.2081 -0.4032 0.2527 0.2332 0.1760 -0.2980 -0.2648 -0.3001 0.2158 0.2041 0.3602 0.2644 -0.2509 0.1964 0.2996 0.2767 0.2044 0.3071 -0.2647 0.2338 -0.1813 -0.2870 0.2243 -0.3061 0.2647 0.1854 0.2253 0.3376 0.3318" HIT_INDICES="37 89 584 698 1160 1433 1497 1718 1789 2057 2286 2710 2978 3064 3096 3448 3673 4276 4799 5151 5529 6321 6348 6680 6845 7349 7635 7797 7801 8428 8809 9127 9658 9712 10415 10815 11499 11735 12144 12761 12832 14429 15355 16346 16414 16611 17172 18371 18511 18548 20117 20394 20745 20902 20991 21467 22434 23838 23916 24081 24184 24425 24834 24955 25133 26637 27435 31368 31858 33735 35891 36338 36394 37033 37456 37577 37627 38084 38267 38411 38455 39070 40386 40424 40474 41213 41581 41834 41838 42738 42763 43213 43317 43855 44399 44660 44950 45139 45186 45706 45829 45961 46565 46580 46683 47188 47342 48839 48961 49448 49545 49774 50067 50083 50106 50570 50724 50785 50786 50823 50848 51113 51142 51196 51404 51405 51673 51786 51972 52021 52424 52436 52511 52544 52553 52707 52767 52834 53036 53458 53583 53637 53731 53770 54083 54100 54253 54262 54269 54362 54513 54623 54813 54851 54976 55086 55261" ES_PROFILE="0.0193 0.0363 0.0412 0.0523 0.0556 0.0616 0.0712 0.0776 0.0866 0.0916 0.0970 0.0982 0.1021 0.1091 0.1172 0.1190 0.1230 0.1197 0.1175 0.1181 0.1180 0.1101 0.1159 0.1161 0.1193 0.1160 0.1166 0.1193 0.1249 0.1190 0.1174 0.1168 0.1122 0.1162 0.1082 0.1055 0.0975 0.0976 0.0943 0.0871 0.0898 0.0642 0.0506 0.0355 0.0371 0.0363 0.0288 0.0093 0.0090 0.0105 -0.0162 -0.0195 -0.0243 -0.0256 -0.0256 -0.0329 -0.0493 -0.0740 -0.0746 -0.0769 -0.0781 -0.0819 -0.0887 -0.0904 -0.0932 -0.1203 -0.1347 -0.2059 -0.2146 -0.2479 -0.2858 -0.2925 -0.2921 -0.3021 -0.3081 -0.3085 -0.3076 -0.3139 -0.3153 -0.3158 -0.3146 -0.3235 -0.3447 -0.3427 -0.3409 -0.3513 -0.3549 -0.3563 -0.3532 -0.3660 -0.3629 -0.3674 -0.3656 -0.3714 -0.3772 -0.3777 -0.3785 -0.3775 -0.3739 -0.3787 -0.3762 -0.3738 -0.3797 -0.3749 -0.3717 -0.3755 -0.3728 -0.3937 -0.3896 -0.3918 -0.3868 -0.3841 -0.3823 -0.3755 -0.3688 -0.3697 -0.3648 -0.3582 -0.3505 -0.3435 -0.3362 -0.3330 -0.3255 -0.3184 -0.3138 -0.3056 -0.3018 -0.2952 -0.2897 -0.2816 -0.2795 -0.2702 -0.2620 -0.2530 -0.2436 -0.2366 -0.2278 -0.2190 -0.2123 -0.2088 -0.1996 -0.1890 -0.1789 -0.1678 -0.1609 -0.1485 -0.1381 -0.1251 -0.1120 -0.1002 -0.0888 -0.0762 -0.0643 -0.0493 -0.0351 -0.0196 0.0001" RANK_AT_ES="48838.0000" RANK_SCORE_AT_ES="-0.1370"/>
  <DTG RANKED_LIST="SLC12A2.SLC12A2.cls#h_versus_l.rnk" TEMPLATE="SLC12A2.cls" GENESET="gene_sets.gmt#HALLMARK_ADIPOGENESIS" ES="-0.3908" NES="-1.4620" NP="0.0213" FDR="0.1663" FWER="0.6100" RND_ES="-0.2943 -0.2812 0.2090 -0.3321 0.2093 0.3922 0.1811 0.2751 0.2615 0.1805 0.2223 0.2566 -0.2892 -0.1906 0.4182 0.2393 -0.2251 0.2314 -0.3302 -0.2062 -0.2181 -0.2444 -0.2683 -0.3309 0.3505 -0.2631 -0.2484 -0.2720 -0.3076 -0.2774 0.2853 -0.2326 0.2325 -0.2117 -0.3107 0.2890 -0.3570 0.1812 0.2358 0.2108 -0.2654 -0.3054 0.3399 0.2541 -0.3139 0.3022 0.2487 0.1670 -0.1605 0.1505 0.2916 -0.3831 -0.2051 -0.1705 0.2019 0.2213 0.3050 0.2912 -0.1702 -0.1818 -0.2350 -0.3231 -0.3131 0.2244 0.1860 0.1763 -0.3574 -0.2354 -0.1735 -0.3176 0.2363 -0.3283 -0.4044 0.2135 0.2997 0.2413 0.1771 0.2290 -0.2832 0.1944 0.2337 0.3401 -0.2099 -0.3418 0.2165 0.3830 0.2452 0.3014 -0.2110 -0.1705 0.3416 -0.1557 0.1939 0.2738 -0.3404 0.2185 -0.3159 0.2409 0.2714 0.2523" HIT_INDICES="60 173 212 237 435 449 481 984 1239 1287 1416 1497 1578 1745 1789 2169 2307 2655 2721 2761 2772 2838 2848 3015 3673 3688 4476 4477 4605 4793 4925 5417 5507 5668 5953 6259 6348 6429 6618 6636 7203 7853 8234 9010 9321 9658 9757 10096 10709 11499 11557 11640 11679 11702 12127 13372 13388 13467 13607 13971 14076 14471 14836 15244 15355 17172 17686 17966 18010 20689 20899 20929 20936 21077 21467 21610 21676 22002 23314 24173 24184 24489 25756 26428 27135 31698 32019 32077 32990 33636 33806 35106 35197 35671 36338 36449 36482 36793 36875 37456 37956 37987 38270 38943 39454 39996 40297 40386 40474 41374 41519 41896 42362 42380 42479 42644 43213 43225 46565 46649 47293 47342 47746 48166 48489 48598 48692 48961 49046 49368 49448 49862 49904 49968 50052 50067 50106 50135 50466 50488 50570 50632 50848 50932 50960 51113 51236 51399 51417 51568 51673 51768 51822 52090 52120 52172 52363 52454 52500 52511 52544 52739 52815 52826 52831 52834 53024 53068 53311 53484 53508 53570 53660 53733 53890 54021 54078 54092 54161 54368 54416 54461 54480 54623 54683 54753 54772 54801 54877 55249" ES_PROFILE="0.0135 0.0246 0.0368 0.0489 0.0568 0.0679 0.0785 0.0789 0.0832 0.0912 0.0974 0.1044 0.1113 0.1163 0.1235 0.1242 0.1291 0.1299 0.1357 0.1419 0.1487 0.1544 0.1611 0.1649 0.1593 0.1653 0.1568 0.1626 0.1661 0.1683 0.1715 0.1680 0.1716 0.1740 0.1740 0.1734 0.1768 0.1803 0.1817 0.1863 0.1806 0.1733 0.1707 0.1607 0.1590 0.1568 0.1589 0.1565 0.1490 0.1381 0.1405 0.1424 0.1451 0.1480 0.1436 0.1240 0.1266 0.1281 0.1285 0.1247 0.1256 0.1211 0.1170 0.1121 0.1126 0.0817 0.0742 0.0710 0.0721 0.0247 0.0221 0.0228 0.0239 0.0225 0.0165 0.0150 0.0149 0.0099 -0.0132 -0.0282 -0.0279 -0.0329 -0.0557 -0.0677 -0.0805 -0.1631 -0.1687 -0.1695 -0.1857 -0.1969 -0.1995 -0.2223 -0.2231 -0.2307 -0.2418 -0.2427 -0.2421 -0.2466 -0.2469 -0.2560 -0.2636 -0.2627 -0.2663 -0.2768 -0.2842 -0.2920 -0.2954 -0.2949 -0.2944 -0.3084 -0.3086 -0.3129 -0.3188 -0.3165 -0.3156 -0.3159 -0.3233 -0.3207 -0.3774 -0.3749 -0.3824 -0.3790 -0.3819 -0.3850 -0.3861 -0.3833 -0.3801 -0.3800 -0.3766 -0.3773 -0.3735 -0.3756 -0.3709 -0.3666 -0.3626 -0.3573 -0.3524 -0.3474 -0.3476 -0.3422 -0.3378 -0.3330 -0.3308 -0.3262 -0.3206 -0.3171 -0.3130 -0.3095 -0.3033 -0.2994 -0.2946 -0.2895 -0.2837 -0.2815 -0.2750 -0.2688 -0.2649 -0.2592 -0.2525 -0.2453 -0.2384 -0.2342 -0.2278 -0.2202 -0.2125 -0.2047 -0.2001 -0.1928 -0.1887 -0.1831 -0.1747 -0.1668 -0.1594 -0.1515 -0.1449 -0.1376 -0.1287 -0.1191 -0.1103 -0.1034 -0.0936 -0.0835 -0.0729 -0.0642 -0.0537 -0.0432 -0.0316 -0.0201 -0.0091 0.0003" RANK_AT_ES="48488.0000" RANK_SCORE_AT_ES="-0.1324"/>
  <DTG RANKED_LIST="SLC12A2.SLC12A2.cls#h_versus_l.rnk" TEMPLATE="SLC12A2.cls" GENESET="gene_sets.gmt#HALLMARK_MYC_TARGETS_V2" ES="-0.4754" NES="-1.3291" NP="0.2200" FDR="0.3013" FWER="0.7600" RND_ES="-0.3851 0.5462 0.5226 0.3810 0.3164 -0.6203 -0.3281 -0.4941 0.3147 -0.3181 0.2617 0.3364 -0.6196 -0.2151 -0.4038 -0.2776 0.2494 0.3737 -0.4372 0.3527 0.2724 -0.2493 0.4085 -0.2595 -0.4448 0.4643 0.3855 0.4024 0.3724 0.3566 0.4901 0.2877 -0.2735 -0.3668 -0.5452 0.5095 -0.2471 -0.5874 0.2851 -0.1772 -0.3234 -0.5402 0.5696 0.2502 -0.5620 -0.1685 -0.2016 -0.4389 0.5422 0.6201 0.5210 0.3438 -0.2461 0.4865 -0.4738 -0.2783 0.6883 0.1981 0.3305 -0.3355 -0.4739 0.4339 0.2108 -0.3583 0.5842 -0.2369 0.2282 0.2939 0.1974 0.4604 -0.5568 0.2913 -0.2357 -0.2672 0.2487 0.2331 -0.4997 0.2427 -0.2226 -0.3730 0.2656 -0.4844 -0.2616 -0.3521 0.5901 0.2729 -0.3273 -0.1686 0.4099 -0.4762 -0.2457 0.5339 -0.2524 0.2047 0.2072 -0.4378 -0.3320 -0.2331 -0.2719 0.2520" HIT_INDICES="1466 2361 2585 5749 6160 8138 9740 10143 10840 11702 11942 12020 13005 13293 13324 17253 17274 17973 21363 22521 23042 24881 27336 31922 34089 36802 38703 38818 41062 41767 41883 43636 43646 45283 45526 46286 46659 47058 47987 48028 48968 49623 51288 51500 51948 52118 52288 52557 52678 52892 53142 53969 54001 54036 54124 54605 54879 55214" ES_PROFILE="0.0041 0.0145 0.0362 -0.0023 0.0086 -0.0116 -0.0266 -0.0203 -0.0199 -0.0233 -0.0156 -0.0051 -0.0120 -0.0064 0.0037 -0.0601 -0.0532 -0.0592 -0.1166 -0.1344 -0.1412 -0.1731 -0.2174 -0.2997 -0.3368 -0.3817 -0.4101 -0.4061 -0.4385 -0.4424 -0.4355 -0.4564 -0.4458 -0.4627 -0.4542 -0.4541 -0.4465 -0.4388 -0.4393 -0.4236 -0.4227 -0.4155 -0.4226 -0.4027 -0.3858 -0.3633 -0.3402 -0.3179 -0.2925 -0.2679 -0.2427 -0.2228 -0.1883 -0.1537 -0.1193 -0.0872 -0.0474 0.0010" RANK_AT_ES="45282.0000" RANK_SCORE_AT_ES="-0.0982"/>
  <DTG RANKED_LIST="SLC12A2.SLC12A2.cls#h_versus_l.rnk" TEMPLATE="SLC12A2.cls" GENESET="gene_sets.gmt#HALLMARK_BILE_ACID_METABOLISM" ES="-0.3831" NES="-1.3175" NP="0.1400" FDR="0.2853" FWER="0.7800" RND_ES="-0.2221 -0.3646 -0.4210 -0.3370 0.2088 0.4483 0.3255 0.2760 0.3199 0.2808 -0.3027 -0.2431 0.3191 0.2919 0.3046 0.2917 -0.3283 0.1695 -0.2450 -0.3587 -0.2267 -0.2439 -0.3934 -0.1741 0.4254 -0.3553 -0.2384 -0.3921 -0.2330 0.3086 0.2080 -0.2179 0.2409 -0.2429 0.3479 -0.3142 -0.3009 0.2497 0.3120 -0.2155 0.1723 0.1963 -0.3401 0.2573 0.2247 0.2193 -0.2514 0.3223 -0.2418 -0.3702 0.3118 -0.2948 -0.3260 -0.2731 0.2557 -0.2496 -0.3339 0.3005 -0.2638 0.2056 -0.4522 -0.4175 -0.2541 0.2417 -0.4026 -0.2742 -0.2265 -0.2026 0.2865 -0.2530 0.2791 -0.2028 -0.2314 0.3430 0.2975 0.2966 0.2154 -0.4653 -0.2763 0.1946 0.2620 0.3858 0.2833 -0.1587 -0.2923 0.2324 0.2937 -0.2515 0.2317 0.2938 0.3264 -0.2743 0.3340 -0.2417 -0.3479 0.3663 0.3101 0.1967 0.3618 0.1970" HIT_INDICES="124 159 195 237 1160 1324 2143 2408 2440 2441 3267 4558 4799 5800 6106 6490 6500 7374 7394 7408 7546 7853 7911 8131 8188 8701 9224 9712 10730 10734 11735 12761 14949 15053 15300 17638 18066 18788 20205 21625 21990 22379 22986 24184 24341 24834 30433 31047 31368 31814 33104 33385 33504 35267 35957 36014 37296 37456 37799 37941 38270 40003 40150 40762 41074 41294 42150 43164 45588 45715 45961 46228 46800 47247 47293 47695 48166 48220 48680 49333 49683 49746 49920 50073 50353 50479 50623 50962 50965 51128 51244 51249 51473 52280 52388 53065 53082 53094 53111 53205 53519 53637 53660 53856 53861 54038 54382 54564 54664 54772 54903 55200" ES_PROFILE="0.0222 0.0455 0.0682 0.0900 0.0897 0.1024 0.1012 0.1095 0.1219 0.1349 0.1317 0.1187 0.1245 0.1157 0.1192 0.1211 0.1297 0.1221 0.1300 0.1379 0.1436 0.1459 0.1528 0.1566 0.1633 0.1615 0.1592 0.1573 0.1454 0.1518 0.1397 0.1267 0.0916 0.0943 0.0943 0.0553 0.0509 0.0408 0.0175 -0.0063 -0.0112 -0.0166 -0.0263 -0.0470 -0.0490 -0.0572 -0.1587 -0.1696 -0.1752 -0.1829 -0.2056 -0.2099 -0.2112 -0.2416 -0.2523 -0.2515 -0.2724 -0.2729 -0.2765 -0.2764 -0.2796 -0.3075 -0.3065 -0.3137 -0.3152 -0.3150 -0.3259 -0.3392 -0.3767 -0.3724 -0.3702 -0.3682 -0.3713 -0.3719 -0.3651 -0.3646 -0.3648 -0.3575 -0.3572 -0.3598 -0.3566 -0.3481 -0.3415 -0.3343 -0.3291 -0.3210 -0.3130 -0.3081 -0.2971 -0.2888 -0.2795 -0.2682 -0.2606 -0.2622 -0.2510 -0.2487 -0.2344 -0.2200 -0.2057 -0.1924 -0.1822 -0.1681 -0.1522 -0.1389 -0.1221 -0.1078 -0.0949 -0.0782 -0.0594 -0.0400 -0.0199 0.0012" RANK_AT_ES="45587.0000" RANK_SCORE_AT_ES="-0.1008"/>
  <DTG RANKED_LIST="SLC12A2.SLC12A2.cls#h_versus_l.rnk" TEMPLATE="SLC12A2.cls" GENESET="gene_sets.gmt#HALLMARK_UV_RESPONSE_UP" ES="-0.3110" NES="-1.2165" NP="0.1429" FDR="0.3866" FWER="0.8700" RND_ES="-0.2348 0.2801 -0.2737 0.2561 -0.2854 0.1998 -0.2232 0.2227 -0.2208 0.2689 0.2982 -0.2070 -0.3903 0.2117 0.2958 0.2942 -0.2542 0.3231 -0.3093 -0.3223 -0.3180 0.2982 -0.2625 -0.1759 0.2216 0.2687 -0.3774 -0.2935 -0.2276 0.2439 -0.2346 -0.2279 -0.2237 -0.3701 -0.2759 0.2665 -0.2363 0.1771 0.2301 0.2893 -0.2672 0.2461 0.3096 -0.2127 -0.2605 0.3940 -0.2643 0.2575 -0.1837 0.2346 0.1962 0.2932 0.2732 0.2670 -0.2504 0.3416 0.2206 0.2581 0.2098 -0.2363 -0.2472 -0.2681 0.2018 0.2296 -0.2537 0.1858 -0.2595 0.3390 0.2606 0.1861 0.2661 0.2439 0.2505 0.2618 0.2056 0.2681 -0.3699 0.2380 -0.2810 0.2370 -0.2181 -0.1823 -0.2807 -0.2157 0.2996 0.2948 -0.2350 -0.2162 -0.2441 0.2989 -0.2141 0.2627 0.3042 -0.2310 -0.1629 -0.3217 -0.2636 -0.2440 -0.1979 0.2252" HIT_INDICES="147 523 894 1078 1372 1407 1868 2061 2282 2325 2475 2490 2906 3233 3302 3402 4139 4166 4221 4532 4603 4817 5073 5327 5398 5427 5529 5973 6158 6293 6934 6986 7094 8907 9230 9679 10017 10415 10438 11670 11906 12346 12542 12983 13170 13186 13723 13755 14040 14345 14452 14839 16136 16203 16653 18197 18548 19078 19099 19269 19320 19886 20745 20747 21738 22642 23123 25362 27135 30629 30639 31315 33234 33665 33678 34400 34646 35162 35629 35891 35997 36338 36964 37017 37033 37052 38058 38667 39714 40235 40325 40539 41045 41453 42284 42616 43031 43276 43425 43989 44277 44982 45221 45639 45936 46028 46237 46267 46468 46803 47184 47363 47656 47939 47955 47979 48437 48667 49299 49386 49412 49463 49775 49924 49970 49996 50146 50632 50840 50960 51144 51370 51378 51641 51889 52050 52172 52321 52332 52488 52553 52686 53390 53459 53508 53701 53945 54040 54138 54813 54870 54946 55075 55175" ES_PROFILE="0.0163 0.0251 0.0322 0.0419 0.0489 0.0605 0.0633 0.0707 0.0772 0.0869 0.0944 0.1044 0.1065 0.1100 0.1180 0.1254 0.1206 0.1286 0.1361 0.1386 0.1455 0.1496 0.1528 0.1558 0.1622 0.1692 0.1749 0.1741 0.1779 0.1825 0.1777 0.1834 0.1881 0.1610 0.1609 0.1582 0.1575 0.1555 0.1604 0.1428 0.1433 0.1398 0.1408 0.1371 0.1380 0.1419 0.1363 0.1397 0.1385 0.1368 0.1386 0.1353 0.1150 0.1170 0.1119 0.0865 0.0825 0.0752 0.0771 0.0762 0.0775 0.0692 0.0554 0.0572 0.0407 0.0255 0.0178 -0.0224 -0.0544 -0.1178 -0.1179 -0.1299 -0.1641 -0.1713 -0.1708 -0.1829 -0.1864 -0.1946 -0.2017 -0.2051 -0.2056 -0.2102 -0.2199 -0.2190 -0.2176 -0.2161 -0.2322 -0.2409 -0.2572 -0.2638 -0.2625 -0.2633 -0.2693 -0.2733 -0.2847 -0.2869 -0.2904 -0.2908 -0.2893 -0.2952 -0.2959 -0.3038 -0.3032 -0.3056 -0.3057 -0.3021 -0.3004 -0.2955 -0.2937 -0.2940 -0.2950 -0.2922 -0.2914 -0.2901 -0.2840 -0.2780 -0.2797 -0.2770 -0.2812 -0.2755 -0.2686 -0.2621 -0.2602 -0.2552 -0.2482 -0.2409 -0.2357 -0.2362 -0.2314 -0.2248 -0.2193 -0.2142 -0.2052 -0.2005 -0.1953 -0.1883 -0.1804 -0.1728 -0.1627 -0.1549 -0.1455 -0.1371 -0.1376 -0.1265 -0.1149 -0.1054 -0.0963 -0.0842 -0.0718 -0.0670 -0.0505 -0.0339 -0.0171 0.0017" RANK_AT_ES="45935.0000" RANK_SCORE_AT_ES="-0.1040"/>
  <DTG RANKED_LIST="SLC12A2.SLC12A2.cls#h_versus_l.rnk" TEMPLATE="SLC12A2.cls" GENESET="gene_sets.gmt#HALLMARK_MTORC1_SIGNALING" ES="-0.2960" NES="-1.1398" NP="0.2826" FDR="0.4701" FWER="0.9200" RND_ES="-0.2472 0.2365 -0.2180 0.3847 -0.1923 -0.1952 -0.2049 -0.1842 0.2017 -0.1701 0.3779 -0.1896 -0.3369 0.3974 0.3224 0.4096 0.1900 0.3015 -0.3822 0.3022 -0.2516 -0.2078 -0.1795 -0.2794 0.3435 -0.1711 -0.2016 0.2358 -0.3466 0.1709 0.3495 -0.2846 -0.2292 -0.1961 -0.2181 0.3618 -0.2243 0.2299 0.2518 -0.1711 -0.3342 -0.3001 -0.2525 0.2289 -0.4123 0.4006 -0.2034 0.1719 0.1706 0.3214 0.1993 -0.2424 -0.2685 0.1910 0.1887 0.3694 0.2710 0.2038 0.1740 -0.3453 -0.2150 0.1900 0.1867 0.2492 0.2750 -0.1897 0.3173 0.3656 0.3970 -0.2319 -0.3540 0.3066 -0.4367 -0.1825 0.2992 0.2380 -0.2358 0.3824 -0.4250 0.1839 0.2443 0.1951 0.2907 -0.3425 0.3607 0.3269 -0.1801 -0.2303 -0.2451 -0.2335 0.2402 0.2336 0.2138 0.4373 0.2312 -0.3605 -0.4437 0.3608 0.2940 0.2924" HIT_INDICES="107 132 449 513 688 751 883 975 1128 1180 1348 1578 2121 2585 2710 2750 2768 2925 2986 2987 3049 3569 3845 4033 4223 4288 4477 4565 4594 4605 4680 4751 4799 5493 5681 5715 6348 7251 7411 7635 8162 8873 9281 9296 9937 9972 11418 11499 11634 11640 11679 11735 12160 12611 13238 13286 14524 14736 15173 15242 15939 16203 16414 16775 16860 16988 17253 17495 17514 17602 17890 17966 18003 18531 18580 19320 19868 20321 20735 20747 21023 21532 21891 21984 22471 24081 24161 24184 24200 24848 25571 25756 26096 26724 26940 27540 28467 32821 33097 33181 33219 33579 33907 34644 35033 35522 36070 36338 36405 36518 36802 37175 37775 37994 38380 38573 38868 39114 39898 39913 40828 41294 41662 41732 42491 42850 43131 43425 43431 43465 43636 43788 43943 44566 44799 44982 44994 45276 45724 45758 45819 46659 47049 47488 47869 47941 47986 48107 48295 48304 49012 49118 49313 49412 49424 49486 49490 49623 49739 49775 50052 50152 50235 50519 50962 51041 51244 51284 51370 51417 51496 51500 51705 51876 51889 52106 52300 52389 52451 52543 52588 52595 52616 52756 53104 53562 53563 53726 53969 54040 54227 54363 54632 54819 54848 55177 55214" ES_PROFILE="0.0136 0.0285 0.0356 0.0469 0.0554 0.0657 0.0743 0.0834 0.0910 0.1003 0.1070 0.1123 0.1110 0.1106 0.1163 0.1234 0.1310 0.1359 0.1424 0.1501 0.1566 0.1543 0.1563 0.1598 0.1631 0.1686 0.1717 0.1767 0.1826 0.1889 0.1940 0.1991 0.2047 0.1981 0.2006 0.2059 0.2000 0.1889 0.1911 0.1921 0.1874 0.1792 0.1763 0.1806 0.1732 0.1769 0.1546 0.1570 0.1584 0.1621 0.1652 0.1680 0.1640 0.1594 0.1513 0.1538 0.1344 0.1335 0.1284 0.1299 0.1199 0.1177 0.1164 0.1122 0.1131 0.1131 0.1106 0.1085 0.1103 0.1109 0.1078 0.1085 0.1099 0.1023 0.1034 0.0917 0.0834 0.0766 0.0706 0.0718 0.0681 0.0601 0.0547 0.0541 0.0463 0.0177 0.0168 0.0170 0.0173 0.0060 -0.0068 -0.0098 -0.0158 -0.0270 -0.0308 -0.0417 -0.0585 -0.1372 -0.1417 -0.1428 -0.1430 -0.1489 -0.1543 -0.1668 -0.1730 -0.1809 -0.1897 -0.1933 -0.1933 -0.1940 -0.1978 -0.2032 -0.2124 -0.2147 -0.2199 -0.2216 -0.2250 -0.2275 -0.2395 -0.2375 -0.2517 -0.2575 -0.2614 -0.2599 -0.2707 -0.2741 -0.2759 -0.2780 -0.2748 -0.2720 -0.2718 -0.2711 -0.2704 -0.2780 -0.2784 -0.2779 -0.2742 -0.2754 -0.2794 -0.2759 -0.2728 -0.2836 -0.2860 -0.2891 -0.2910 -0.2872 -0.2829 -0.2799 -0.2781 -0.2730 -0.2802 -0.2764 -0.2742 -0.2701 -0.2645 -0.2597 -0.2539 -0.2503 -0.2464 -0.2410 -0.2398 -0.2353 -0.2304 -0.2290 -0.2301 -0.2245 -0.2210 -0.2146 -0.2088 -0.2024 -0.1964 -0.1891 -0.1852 -0.1805 -0.1730 -0.1690 -0.1643 -0.1576 -0.1504 -0.1436 -0.1359 -0.1275 -0.1194 -0.1132 -0.1103 -0.1085 -0.0985 -0.0910 -0.0846 -0.0749 -0.0667 -0.0572 -0.0493 -0.0390 -0.0258 -0.0153 0.0010" RANK_AT_ES="47868.0000" RANK_SCORE_AT_ES="-0.1248"/>
  <DTG RANKED_LIST="SLC12A2.SLC12A2.cls#h_versus_l.rnk" TEMPLATE="SLC12A2.cls" GENESET="gene_sets.gmt#HALLMARK_XENOBIOTIC_METABOLISM" ES="-0.2794" NES="-1.1285" NP="0.2549" FDR="0.4439" FWER="0.9300" RND_ES="0.2382 -0.3384 -0.3495 -0.2873 -0.2227 0.2862 0.3517 0.2669 0.1911 0.2711 -0.2576 0.2248 0.1848 -0.2263 0.3135 0.2378 -0.2107 0.2351 -0.2266 -0.1968 -0.2799 -0.1887 -0.2052 -0.1847 0.3398 -0.3423 -0.2801 -0.2395 -0.2689 0.1807 0.1961 -0.2985 0.2480 -0.2927 -0.2217 -0.2331 -0.2884 0.2150 0.2100 0.2619 -0.2247 0.2034 -0.2409 0.1926 0.2047 -0.2047 -0.2226 0.2913 -0.2738 -0.1999 0.2264 -0.2775 0.2831 -0.2158 0.2487 0.2307 -0.2321 0.1991 -0.1930 -0.2167 -0.3084 -0.3370 -0.2589 0.2643 -0.2787 0.1989 -0.2745 -0.2049 0.2372 0.1746 0.2654 0.1959 -0.1881 -0.1815 -0.2332 0.3288 -0.2487 -0.2369 -0.2818 -0.2080 0.2844 0.3186 0.2549 -0.2289 -0.2028 0.3489 0.2146 0.2008 -0.3232 0.3147 0.2043 0.2236 0.3409 -0.2708 -0.2204 0.2633 0.2589 0.1840 0.2026 0.2867" HIT_INDICES="107 124 751 846 973 1423 1495 1497 1506 1759 1901 2284 2371 2916 2986 3029 3064 3330 3580 4323 4373 5151 5281 5529 6229 6845 7188 7279 7324 7472 7756 7774 7911 7997 8389 8555 8925 9112 10441 10878 10927 11906 11963 11964 12381 12642 12689 12778 13236 13374 13637 13700 13985 14186 14345 14471 14598 14603 14878 15242 15278 15920 16419 16620 16975 17069 17172 17966 18076 18511 18548 18988 19213 19279 19464 19999 20204 20745 21149 21467 21471 21676 22140 22531 22918 23123 23907 24081 24170 24184 25505 26635 27496 32564 32919 33468 33504 33622 34204 34206 34588 34815 35295 35833 35854 35891 35957 36518 36999 37033 37219 37326 37456 37592 37663 37775 37941 38308 38350 38455 38643 39140 39543 39675 39676 41045 41268 42149 42413 42850 42860 43367 43373 43530 43700 43855 44075 45452 45715 45809 45812 45939 46007 46042 46135 46228 46379 46492 46522 46659 46748 46800 47067 47293 47537 48473 48489 48493 48635 48929 48933 49046 49281 49292 49458 49546 49638 49774 50067 50116 50119 50122 50151 50290 50363 50510 50515 50703 50724 50785 50823 51404 51417 51641 51676 52424 52488 52815 52948 53226 53484 53540 53637 53733 53948 53984 54085 54188 54687" ES_PROFILE="0.0155 0.0324 0.0339 0.0446 0.0544 0.0570 0.0664 0.0770 0.0875 0.0931 0.1005 0.1029 0.1106 0.1093 0.1166 0.1244 0.1323 0.1357 0.1392 0.1332 0.1398 0.1326 0.1371 0.1393 0.1329 0.1278 0.1274 0.1316 0.1366 0.1397 0.1401 0.1454 0.1485 0.1525 0.1508 0.1531 0.1515 0.1533 0.1338 0.1304 0.1340 0.1205 0.1236 0.1278 0.1243 0.1235 0.1266 0.1289 0.1244 0.1256 0.1245 0.1270 0.1253 0.1252 0.1257 0.1268 0.1278 0.1311 0.1293 0.1259 0.1284 0.1197 0.1134 0.1125 0.1087 0.1096 0.1103 0.0983 0.0986 0.0929 0.0944 0.0884 0.0863 0.0871 0.0857 0.0778 0.0758 0.0675 0.0617 0.0573 0.0586 0.0562 0.0490 0.0430 0.0369 0.0341 0.0206 0.0182 0.0172 0.0177 -0.0059 -0.0263 -0.0419 -0.1335 -0.1395 -0.1488 -0.1489 -0.1504 -0.1602 -0.1594 -0.1655 -0.1687 -0.1763 -0.1848 -0.1840 -0.1834 -0.1833 -0.1921 -0.1993 -0.1983 -0.2000 -0.2003 -0.2010 -0.2017 -0.2012 -0.2014 -0.2025 -0.2072 -0.2060 -0.2058 -0.2072 -0.2140 -0.2189 -0.2189 -0.2165 -0.2385 -0.2396 -0.2523 -0.2538 -0.2582 -0.2549 -0.2604 -0.2568 -0.2559 -0.2552 -0.2541 -0.2542 -0.2747 -0.2748 -0.2719 -0.2673 -0.2649 -0.2614 -0.2572 -0.2541 -0.2510 -0.2489 -0.2460 -0.2415 -0.2390 -0.2356 -0.2314 -0.2310 -0.2298 -0.2288 -0.2398 -0.2341 -0.2282 -0.2247 -0.2238 -0.2176 -0.2133 -0.2111 -0.2049 -0.2013 -0.1963 -0.1913 -0.1870 -0.1853 -0.1791 -0.1722 -0.1652 -0.1586 -0.1540 -0.1481 -0.1433 -0.1361 -0.1319 -0.1248 -0.1183 -0.1113 -0.1137 -0.1058 -0.1014 -0.0935 -0.0978 -0.0896 -0.0857 -0.0780 -0.0725 -0.0661 -0.0559 -0.0462 -0.0363 -0.0281 -0.0166 -0.0060 0.0050 0.0105" RANK_AT_ES="45714.0000" RANK_SCORE_AT_ES="-0.1019"/>
  <DTG RANKED_LIST="SLC12A2.SLC12A2.cls#h_versus_l.rnk" TEMPLATE="SLC12A2.cls" GENESET="gene_sets.gmt#HALLMARK_INTERFERON_GAMMA_RESPONSE" ES="-0.3675" NES="-1.1265" NP="0.2979" FDR="0.4117" FWER="0.9300" RND_ES="0.3167 -0.4745 -0.5748 -0.1985 0.2345 0.3837 -0.2101 0.5617 -0.3445 -0.2348 0.3371 0.2189 -0.2809 0.2042 0.2641 0.3591 -0.2311 0.5693 -0.6201 -0.2267 -0.4608 -0.4748 0.5969 -0.3468 0.2755 -0.2995 -0.2134 -0.5604 -0.2842 0.2030 0.4332 -0.3476 0.2248 -0.3476 -0.3302 -0.2282 0.4173 0.4192 0.3511 0.3521 0.2713 0.6685 -0.2928 0.2057 -0.1690 -0.1711 -0.2327 -0.4459 -0.2530 -0.2301 -0.1731 -0.2557 0.2176 0.3730 0.6553 0.2480 0.2136 0.4707 0.4739 0.4887 -0.2942 -0.3884 -0.3330 0.3971 -0.2804 0.3683 -0.1734 0.7637 0.4378 0.4064 0.1390 -0.4297 0.4318 -0.2268 -0.1752 0.4231 -0.5435 -0.3108 0.2428 -0.4219 0.4834 0.4069 0.5065 0.3155 -0.2576 0.2410 0.5097 -0.4978 -0.3675 0.7227 0.6299 -0.5244 0.4498 -0.3627 0.1814 0.2937 0.3439 0.5417 -0.2304 0.6682" HIT_INDICES="51 500 875 911 1043 1269 1332 1783 2777 2943 3278 3741 3745 4205 4738 4872 5399 5533 6020 6112 6493 6574 7216 7472 7695 8654 9092 9310 10013 10288 10295 10557 10621 10717 10730 10791 11208 11559 12016 12069 12102 12962 13238 13380 13682 13736 15266 15593 16592 17268 17420 19099 19123 19360 19977 20993 21023 21352 21709 21796 22438 22997 23207 23319 23343 23720 24124 24949 25362 25664 26096 26406 27533 30864 32268 32422 32807 33155 33888 33907 33909 34204 34699 34725 35052 35141 35293 35671 35801 36309 36964 37538 37909 38184 38301 38350 38745 38746 39127 39330 39527 39799 39844 39885 40068 40618 40667 40742 41045 41344 41489 41690 41723 41833 41870 42365 42385 42449 43276 43431 43815 44309 44502 44524 44566 44714 44743 44775 44851 45374 45409 45578 45639 45812 45821 45983 45997 46342 46468 46532 46966 47103 47322 47632 47694 48064 48080 48120 48295 48352 48630 48768 48770 49230 49240 49299 49458 49615 49644 49755 49876 49924 49930 49959 50097 50151 50232 50273 50388 50460 50494 50681 51116 51511 51577 51822 51903 52154 52169 52272 52502 52552 52756 53238 53290 53349 53520 53557 53685 53770 54096 54099 54150 54190 54262 54676 55008 55204" ES_PROFILE="0.0177 0.0232 0.0285 0.0398 0.0490 0.0559 0.0655 0.0672 0.0578 0.0632 0.0652 0.0645 0.0722 0.0713 0.0686 0.0731 0.0702 0.0743 0.0717 0.0763 0.0755 0.0801 0.0741 0.0751 0.0766 0.0643 0.0614 0.0624 0.0543 0.0540 0.0584 0.0582 0.0616 0.0643 0.0686 0.0719 0.0687 0.0665 0.0623 0.0654 0.0688 0.0570 0.0557 0.0568 0.0548 0.0574 0.0327 0.0297 0.0143 0.0045 0.0042 -0.0243 -0.0228 -0.0252 -0.0346 -0.0516 -0.0507 -0.0553 -0.0604 -0.0608 -0.0713 -0.0805 -0.0835 -0.0846 -0.0842 -0.0903 -0.0969 -0.1114 -0.1185 -0.1237 -0.1313 -0.1367 -0.1571 -0.2175 -0.2427 -0.2451 -0.2516 -0.2574 -0.2701 -0.2697 -0.2691 -0.2737 -0.2818 -0.2813 -0.2863 -0.2869 -0.2886 -0.2943 -0.2954 -0.3033 -0.3137 -0.3224 -0.3273 -0.3304 -0.3306 -0.3296 -0.3347 -0.3326 -0.3373 -0.3388 -0.3400 -0.3426 -0.3410 -0.3393 -0.3401 -0.3475 -0.3457 -0.3443 -0.3470 -0.3495 -0.3492 -0.3498 -0.3474 -0.3463 -0.3439 -0.3497 -0.3468 -0.3447 -0.3561 -0.3553 -0.3585 -0.3635 -0.3630 -0.3593 -0.3561 -0.3546 -0.3510 -0.3474 -0.3446 -0.3498 -0.3460 -0.3446 -0.3412 -0.3398 -0.3354 -0.3338 -0.3294 -0.3309 -0.3283 -0.3246 -0.3275 -0.3249 -0.3236 -0.3239 -0.3196 -0.3206 -0.3153 -0.3104 -0.3078 -0.3030 -0.3021 -0.2986 -0.2927 -0.2947 -0.2886 -0.2834 -0.2798 -0.2762 -0.2701 -0.2655 -0.2611 -0.2552 -0.2486 -0.2423 -0.2380 -0.2321 -0.2266 -0.2203 -0.2153 -0.2094 -0.2029 -0.1989 -0.1991 -0.1982 -0.1912 -0.1872 -0.1801 -0.1759 -0.1674 -0.1604 -0.1553 -0.1470 -0.1412 -0.1396 -0.1301 -0.1206 -0.1127 -0.1024 -0.0935 -0.0836 -0.0773 -0.0652 -0.0537 -0.0419 -0.0305 -0.0238 -0.0138 0.0011" RANK_AT_ES="44308.0000" RANK_SCORE_AT_ES="-0.0894"/>
  <DTG RANKED_LIST="SLC12A2.SLC12A2.cls#h_versus_l.rnk" TEMPLATE="SLC12A2.cls" GENESET="gene_sets.gmt#HALLMARK_REACTIVE_OXIGEN_SPECIES_PATHWAY" ES="-0.3689" NES="-1.1242" NP="0.3125" FDR="0.3854" FWER="0.9300" RND_ES="-0.3286 -0.4567 -0.3315 0.2471 -0.5236 0.3308 0.3684 0.3384 -0.3672 0.3861 -0.2701 0.4639 -0.2711 0.2285 0.3911 0.1904 0.3342 -0.2950 0.2172 -0.3186 -0.4577 0.2622 -0.2175 -0.3249 0.4218 0.1933 -0.2578 -0.3943 -0.4822 0.3324 -0.3583 -0.3104 -0.2713 -0.5464 0.1654 0.2955 -0.1271 -0.1853 0.2578 0.2347 0.3458 0.3200 -0.3327 0.3748 -0.2100 -0.2573 0.3342 0.2451 -0.3795 -0.3789 0.1840 -0.3605 0.4306 0.2348 0.3011 0.3644 -0.4219 -0.2279 0.3206 -0.4240 -0.1620 -0.3098 -0.2531 0.3131 -0.5236 0.3181 -0.2492 0.3373 0.2429 0.2713 0.4800 -0.2623 0.2466 -0.2520 -0.2438 0.4494 -0.3068 0.3894 -0.4556 0.2846 0.2097 0.3279 0.3327 -0.2748 -0.3145 0.5835 0.2464 0.2180 -0.3712 0.4618 -0.2855 -0.2490 0.4186 -0.2306 -0.4314 0.2898 0.2274 -0.4866 0.1654 0.4850" HIT_INDICES="146 457 500 1531 7338 8040 8261 10778 12280 13186 13730 14034 15530 17545 18187 19033 19153 25854 27135 31784 34076 37439 37775 38868 39898 41554 42850 43164 43276 43700 44799 47293 47636 47955 48415 50880 51945 52389 52394 52707 52762 52830 52916 54461 54772 55058" ES_PROFILE="0.0585 0.1044 0.1542 0.1736 0.0894 0.0965 0.1121 0.0829 0.0704 0.0677 0.0708 0.0780 0.0619 0.0343 0.0308 0.0228 0.0278 -0.0924 -0.1153 -0.1987 -0.2376 -0.2923 -0.2919 -0.3039 -0.3137 -0.3327 -0.3436 -0.3363 -0.3252 -0.3192 -0.3237 -0.3497 -0.3361 -0.3214 -0.3083 -0.3252 -0.3129 -0.2876 -0.2543 -0.2251 -0.1909 -0.1566 -0.1222 -0.1007 -0.0521 0.0038" RANK_AT_ES="47292.0000" RANK_SCORE_AT_ES="-0.1177"/>
  <DTG RANKED_LIST="SLC12A2.SLC12A2.cls#h_versus_l.rnk" TEMPLATE="SLC12A2.cls" GENESET="gene_sets.gmt#HALLMARK_E2F_TARGETS" ES="-0.4234" NES="-1.1221" NP="0.4286" FDR="0.3609" FWER="0.9300" RND_ES="-0.2823 0.7174 0.3014 0.3894 -0.2512 -0.4922 -0.5754 -0.3793 0.4065 -0.3116 0.4337 -0.2829 -0.2547 0.2888 -0.4470 -0.5224 0.5178 0.4112 -0.5396 -0.1471 0.2879 -0.3477 -0.3085 0.3014 -0.5425 0.4047 0.2419 0.5453 0.4343 0.1842 0.3638 0.4610 0.1916 -0.2057 0.2285 0.5805 0.2083 -0.4139 0.3500 -0.1856 -0.5462 -0.4460 0.6876 -0.4314 -0.6733 0.3468 0.2161 -0.1966 0.4677 0.5150 0.4530 0.3673 -0.3795 0.4063 -0.4430 -0.3756 0.7337 0.2078 -0.2949 -0.4266 -0.5122 0.4676 0.4030 -0.3406 0.4232 -0.3108 0.2515 0.6151 0.5139 0.3437 -0.5811 0.5420 -0.2287 0.1609 0.5008 -0.3474 -0.4517 -0.1747 -0.1360 0.3603 0.1869 -0.5705 -0.1515 -0.2348 0.6644 -0.3778 -0.2557 -0.5153 0.5510 -0.4713 -0.3321 0.5262 -0.4618 0.2237 0.4002 -0.6429 -0.4855 0.3878 0.2752 -0.2032" HIT_INDICES="964 1337 2046 2361 2791 2844 3047 3142 3214 4305 4400 5016 5539 5632 6758 7016 8022 9304 11369 11942 12709 13202 13293 13508 14281 14446 15249 15488 15803 16310 16407 16697 17227 17253 17483 17792 17940 18155 18498 19320 20513 20652 20835 21100 21286 21783 21827 21935 21945 22471 22521 22853 22995 23091 23772 24072 24425 24528 24589 24919 25075 25833 26096 26848 26940 30775 31143 31863 32821 33045 33325 33579 33918 34355 34819 34856 35025 35268 35321 36135 36215 36733 36802 37228 37270 37319 37476 37494 37893 37895 37912 37994 38154 38279 38410 38440 38627 38811 38954 38985 39310 39565 39797 39801 39954 40281 40513 40595 40910 41030 41062 41365 41453 41568 41681 41767 41974 42210 42753 42848 42891 43190 43587 43702 43778 44215 44566 44579 44692 44788 45024 45486 45735 45871 46211 46286 46547 46549 47040 47045 47058 47092 47146 47428 47668 47848 47899 47908 48001 48273 48408 48415 48496 48692 49012 49189 49413 49654 49739 50000 50125 50743 50791 50824 50887 51141 51356 51423 51642 51665 51722 51724 51775 51786 51836 52090 52518 52543 52559 52776 52932 53483 53701 53813 53952 53969 54075 54124 54256 54487 54791 55031 55038 55120 55146 55224" ES_PROFILE="-0.0046 0.0004 -0.0020 0.0022 0.0038 0.0122 0.0177 0.0250 0.0327 0.0209 0.0271 0.0234 0.0211 0.0266 0.0127 0.0144 0.0020 -0.0159 -0.0487 -0.0546 -0.0643 -0.0692 -0.0668 -0.0667 -0.0771 -0.0765 -0.0877 -0.0887 -0.0912 -0.0974 -0.0961 -0.0985 -0.1054 -0.1031 -0.1046 -0.1076 -0.1078 -0.1093 -0.1131 -0.1260 -0.1459 -0.1467 -0.1483 -0.1515 -0.1534 -0.1610 -0.1604 -0.1610 -0.1599 -0.1682 -0.1680 -0.1729 -0.1745 -0.1752 -0.1867 -0.1914 -0.1972 -0.1984 -0.1989 -0.2043 -0.2067 -0.2201 -0.2246 -0.2381 -0.2396 -0.3092 -0.3157 -0.3285 -0.3454 -0.3489 -0.3534 -0.3574 -0.3628 -0.3698 -0.3772 -0.3769 -0.3789 -0.3821 -0.3819 -0.3953 -0.3953 -0.4031 -0.4028 -0.4087 -0.4077 -0.4068 -0.4078 -0.4063 -0.4116 -0.4096 -0.4079 -0.4074 -0.4082 -0.4084 -0.4086 -0.4070 -0.4081 -0.4092 -0.4095 -0.4077 -0.4111 -0.4132 -0.4148 -0.4122 -0.4123 -0.4154 -0.4168 -0.4153 -0.4180 -0.4172 -0.4147 -0.4170 -0.4153 -0.4141 -0.4129 -0.4111 -0.4115 -0.4122 -0.4184 -0.4164 -0.4134 -0.4149 -0.4181 -0.4161 -0.4134 -0.4170 -0.4189 -0.4147 -0.4123 -0.4095 -0.4091 -0.4126 -0.4122 -0.4097 -0.4107 -0.4068 -0.4062 -0.4009 -0.4043 -0.3988 -0.3935 -0.3885 -0.3838 -0.3832 -0.3816 -0.3788 -0.3737 -0.3678 -0.3633 -0.3620 -0.3581 -0.3518 -0.3469 -0.3439 -0.3429 -0.3393 -0.3363 -0.3335 -0.3278 -0.3251 -0.3199 -0.3230 -0.3157 -0.3081 -0.3010 -0.2972 -0.2923 -0.2848 -0.2797 -0.2711 -0.2630 -0.2539 -0.2456 -0.2366 -0.2283 -0.2233 -0.2210 -0.2113 -0.2014 -0.1949 -0.1870 -0.1851 -0.1767 -0.1661 -0.1557 -0.1429 -0.1315 -0.1190 -0.1074 -0.0968 -0.0861 -0.0726 -0.0548 -0.0374 -0.0187 0.0008" RANK_AT_ES="44565.0000" RANK_SCORE_AT_ES="-0.0917"/>
  <DTG RANKED_LIST="SLC12A2.SLC12A2.cls#h_versus_l.rnk" TEMPLATE="SLC12A2.cls" GENESET="gene_sets.gmt#HALLMARK_PANCREAS_BETA_CELLS" ES="-0.3085" NES="-1.0232" NP="0.3704" FDR="0.4543" FWER="0.9600" RND_ES="-0.3858 0.2262 0.2493 -0.2411 -0.4858 0.3006 -0.2519 -0.2395 0.2926 0.2629 0.3161 -0.2386 0.2760 -0.2623 0.2291 -0.2287 0.3947 -0.3782 0.3696 -0.3486 -0.2030 0.3460 -0.2244 -0.3913 0.2536 0.2836 -0.1708 -0.2520 -0.3446 0.3439 -0.4635 0.2615 0.3914 -0.3042 0.2397 0.3798 -0.3602 0.2206 0.3388 -0.2158 0.2166 -0.2728 0.3378 0.2970 0.3039 -0.3443 -0.4737 0.4289 -0.2239 -0.2595 -0.2681 0.2971 0.4131 0.2862 -0.2640 0.3216 0.2329 0.2380 -0.2897 0.2217 -0.2709 -0.1825 0.3145 0.2449 -0.2665 -0.3824 -0.3846 -0.3390 -0.2176 -0.2357 0.4621 0.3606 -0.2765 0.2715 -0.2561 -0.2201 -0.3749 -0.2165 -0.4528 0.2355 -0.2948 -0.3206 -0.2837 -0.2740 -0.2345 0.3563 -0.2594 0.2123 -0.3600 0.2884 -0.5321 -0.2797 0.2808 0.3079 -0.2453 0.1867 0.2531 -0.4189 -0.3137 0.2973" HIT_INDICES="2774 3619 3777 3850 4561 5546 6948 7775 8485 9929 11468 12337 14016 14693 15473 16313 18123 18258 19469 21259 25544 34250 35331 39662 40959 42482 44003 44924 45884 46591 47869 48774 49330 50935 51000 53379 53678 53958 54281 54581" ES_PROFILE="-0.0105 0.0104 0.0431 0.0772 0.0972 0.1096 0.1113 0.1217 0.1330 0.1287 0.1204 0.1230 0.1085 0.1111 0.1109 0.1085 0.0860 0.0937 0.0804 0.0545 -0.0215 -0.1756 -0.1903 -0.2578 -0.2685 -0.2809 -0.2908 -0.2880 -0.2843 -0.2746 -0.2722 -0.2608 -0.2416 -0.2357 -0.2017 -0.1955 -0.1490 -0.0993 -0.0461 0.0124" RANK_AT_ES="44002.0000" RANK_SCORE_AT_ES="-0.0867"/>
  <DTG RANKED_LIST="SLC12A2.SLC12A2.cls#h_versus_l.rnk" TEMPLATE="SLC12A2.cls" GENESET="gene_sets.gmt#HALLMARK_GLYCOLYSIS" ES="-0.2567" NES="-1.0086" NP="0.4651" FDR="0.4495" FWER="0.9600" RND_ES="0.1809 -0.2216 -0.2187 0.4076 0.3100 -0.2868 0.2582 -0.1762 -0.2405 0.2819 0.2279 -0.1822 -0.2621 0.3582 0.2435 0.4370 -0.2026 0.2079 -0.2517 0.2677 -0.3353 0.2388 -0.1702 0.2111 0.2791 0.1915 -0.2812 0.2315 -0.3132 0.2526 0.2440 -0.2209 -0.1565 -0.2295 -0.3469 0.2021 -0.3682 0.2230 0.3005 0.2373 -0.2953 -0.1954 -0.3329 0.1749 -0.2769 0.3118 0.1843 0.3531 0.2108 0.1928 -0.1483 -0.2206 0.2309 -0.1776 -0.2978 0.3492 -0.2978 -0.2233 0.2418 -0.3007 -0.2315 0.2837 -0.1744 0.2229 0.1675 0.2011 0.4155 0.2109 0.2743 0.1480 -0.3453 0.3186 -0.3414 0.1727 0.2615 0.3894 0.2254 0.4371 -0.3010 0.1934 0.3957 -0.2973 0.2307 -0.1623 0.2718 0.2383 -0.2184 -0.2405 -0.2892 0.2137 -0.2000 0.2050 0.2897 0.3617 0.1939 -0.3032 -0.3982 0.1915 0.1970 -0.2116" HIT_INDICES="500 642 1067 1132 1348 1598 1600 1624 1725 1951 1964 2111 2270 2585 2779 2987 3152 3343 3498 3821 3951 4289 4337 4627 4660 4670 4739 5052 5188 5219 5493 5681 6004 6033 6164 6238 6348 6374 6698 6786 7571 8032 8216 8597 8763 9013 9296 9353 9457 9724 10397 10415 11133 11154 11322 11638 13474 13928 14023 14107 14174 14186 14189 14311 14954 15850 16414 16555 16775 17477 17495 17656 18003 18082 18198 18789 18949 19611 19656 19923 20415 20849 21347 21532 21680 21992 22635 22762 22769 23138 23626 23907 24132 24184 24200 24848 24919 25641 25664 25693 25744 25807 26117 26637 28994 32230 32398 32474 32821 33045 34269 34705 35040 36037 36338 36405 36449 37270 37319 37688 37697 37775 38628 38868 39368 39465 39705 41072 41143 41507 41732 42256 42362 42776 43099 43187 43213 43407 43633 44030 44774 44798 44799 44950 45409 45485 45579 45871 46849 47031 47188 47314 47656 47820 47986 48114 48338 48539 48643 48860 48871 48961 49066 49448 49482 49872 50083 50228 50290 50313 50359 50665 50932 51046 51134 51154 51182 51477 51496 51711 51724 51877 52216 52422 52451 52638 52762 53101 53475 53476 53637 53984 54085 54467 54632 54762 54772 55087" ES_PROFILE="0.0045 0.0148 0.0185 0.0285 0.0353 0.0409 0.0510 0.0607 0.0688 0.0743 0.0836 0.0903 0.0965 0.0995 0.1045 0.1091 0.1142 0.1188 0.1238 0.1255 0.1307 0.1318 0.1382 0.1400 0.1464 0.1532 0.1589 0.1600 0.1643 0.1704 0.1719 0.1749 0.1754 0.1811 0.1849 0.1897 0.1938 0.1994 0.1995 0.2038 0.1950 0.1920 0.1940 0.1922 0.1943 0.1947 0.1945 0.1983 0.2013 0.2012 0.1935 0.1977 0.1890 0.1929 0.1942 0.1926 0.1628 0.1580 0.1597 0.1616 0.1637 0.1669 0.1702 0.1713 0.1627 0.1493 0.1418 0.1420 0.1406 0.1303 0.1323 0.1318 0.1277 0.1285 0.1286 0.1200 0.1191 0.1089 0.1099 0.1068 0.0995 0.0931 0.0854 0.0834 0.0820 0.0775 0.0669 0.0656 0.0665 0.0607 0.0526 0.0482 0.0448 0.0445 0.0448 0.0336 0.0328 0.0200 0.0200 0.0198 0.0192 0.0183 0.0129 0.0037 -0.0391 -0.0975 -0.1002 -0.1012 -0.1071 -0.1107 -0.1321 -0.1391 -0.1442 -0.1611 -0.1652 -0.1651 -0.1645 -0.1778 -0.1771 -0.1821 -0.1805 -0.1801 -0.1936 -0.1959 -0.2027 -0.2022 -0.2042 -0.2262 -0.2247 -0.2284 -0.2294 -0.2358 -0.2345 -0.2386 -0.2410 -0.2391 -0.2361 -0.2360 -0.2364 -0.2398 -0.2492 -0.2455 -0.2414 -0.2400 -0.2440 -0.2409 -0.2382 -0.2390 -0.2518 -0.2501 -0.2478 -0.2449 -0.2458 -0.2433 -0.2408 -0.2375 -0.2358 -0.2336 -0.2296 -0.2275 -0.2217 -0.2173 -0.2131 -0.2136 -0.2079 -0.2083 -0.2053 -0.2011 -0.1952 -0.1887 -0.1825 -0.1807 -0.1781 -0.1726 -0.1665 -0.1591 -0.1519 -0.1493 -0.1416 -0.1373 -0.1292 -0.1236 -0.1210 -0.1157 -0.1071 -0.1012 -0.0940 -0.0902 -0.0863 -0.0755 -0.0674 -0.0619 -0.0516 -0.0452 -0.0343 -0.0221 -0.0077 0.0033" RANK_AT_ES="46848.0000" RANK_SCORE_AT_ES="-0.1129"/>
  <DTG RANKED_LIST="SLC12A2.SLC12A2.cls#h_versus_l.rnk" TEMPLATE="SLC12A2.cls" GENESET="gene_sets.gmt#HALLMARK_UNFOLDED_PROTEIN_RESPONSE" ES="-0.2533" NES="-0.8697" NP="0.5581" FDR="0.6391" FWER="1.0000" RND_ES="-0.1994 0.3378 0.3920 0.4074 0.3798 -0.4023 -0.2223 -0.2404 0.1844 -0.2476 0.3802 -0.2620 -0.5141 0.3077 0.2964 -0.2499 0.2793 0.4191 -0.3147 0.3546 -0.1957 -0.1813 0.2668 0.2480 0.2066 0.2306 -0.1328 0.2597 -0.2617 0.3332 0.3326 0.2043 -0.1842 -0.2147 -0.3491 0.4482 -0.1958 0.2853 0.2041 0.2170 -0.2967 -0.4165 0.3628 0.2853 -0.4715 0.1835 0.1924 -0.2283 0.1807 0.4149 0.3189 0.2718 -0.2796 0.2599 -0.2547 0.2462 0.4106 0.2559 0.2328 -0.4252 -0.3185 0.2672 0.2486 -0.2302 0.4475 -0.2170 0.3328 0.3565 0.4096 0.2923 -0.5082 0.2964 -0.3777 -0.2138 0.3427 0.2065 -0.3174 0.3180 -0.2918 -0.2200 -0.1958 -0.3440 0.2137 -0.3466 0.4793 0.3309 -0.2617 -0.1985 0.2095 -0.3815 0.1803 0.2845 0.2804 0.3818 0.2253 -0.4327 -0.4419 -0.1915 -0.2969 0.2035" HIT_INDICES="5 429 756 970 975 1319 1411 1723 1838 2015 2361 2750 2872 2880 3962 4024 4061 4084 4255 5709 5754 6407 6757 6934 7411 7482 8180 8396 8597 10413 11418 11698 11960 12611 12737 13151 15957 16213 16407 16518 17433 17495 17983 18175 18198 18615 18988 20640 20872 21532 22528 22891 24695 25040 26117 28467 30455 32596 34926 35504 36070 36529 37017 38150 38357 38897 39324 40006 40144 40828 41062 41519 42185 42290 44277 44566 44694 45077 45283 46309 46591 46961 47146 47500 47869 48352 49268 49342 49412 49487 49490 49623 49755 49914 50447 51705 51937 52084 52102 52678 53701 53871 54045 54411 54480 54569 54581 54994 55212" ES_PROFILE="0.0335 0.0482 0.0620 0.0768 0.0953 0.1062 0.1213 0.1315 0.1449 0.1568 0.1649 0.1715 0.1827 0.1960 0.1883 0.1991 0.2103 0.2217 0.2302 0.2141 0.2234 0.2213 0.2243 0.2304 0.2307 0.2383 0.2340 0.2384 0.2430 0.2173 0.2058 0.2073 0.2090 0.2034 0.2072 0.2056 0.1592 0.1590 0.1598 0.1621 0.1494 0.1521 0.1469 0.1469 0.1500 0.1457 0.1421 0.1147 0.1129 0.1030 0.0866 0.0816 0.0497 0.0442 0.0251 -0.0175 -0.0535 -0.0917 -0.1324 -0.1412 -0.1494 -0.1555 -0.1620 -0.1795 -0.1802 -0.1866 -0.1908 -0.1993 -0.1979 -0.2060 -0.2058 -0.2094 -0.2164 -0.2132 -0.2430 -0.2419 -0.2377 -0.2379 -0.2348 -0.2459 -0.2433 -0.2420 -0.2372 -0.2352 -0.2332 -0.2328 -0.2395 -0.2308 -0.2219 -0.2131 -0.2029 -0.1950 -0.1870 -0.1792 -0.1776 -0.1873 -0.1780 -0.1669 -0.1534 -0.1490 -0.1497 -0.1344 -0.1184 -0.1042 -0.0841 -0.0639 -0.0422 -0.0244 0.0010" RANK_AT_ES="46308.0000" RANK_SCORE_AT_ES="-0.1074"/>
  <DTG RANKED_LIST="SLC12A2.SLC12A2.cls#h_versus_l.rnk" TEMPLATE="SLC12A2.cls" GENESET="gene_sets.gmt#HALLMARK_P53_PATHWAY" ES="-0.2268" NES="-0.8657" NP="0.6458" FDR="0.6133" FWER="1.0000" RND_ES="0.2015 -0.2183 -0.3964 0.2791 -0.3112 -0.2286 0.2971 0.2764 -0.2241 0.3154 -0.2270 -0.2146 -0.2742 0.3895 0.3847 0.3716 0.2502 0.2206 -0.1822 -0.3972 -0.4345 -0.2806 -0.2116 0.2851 0.2596 -0.3044 -0.2987 -0.2401 -0.2048 0.2605 0.2576 -0.2578 0.2119 -0.3809 0.1638 -0.2838 -0.1618 -0.2078 0.2371 0.2720 0.1894 0.3771 -0.2948 0.1981 0.2085 0.2531 -0.1978 0.3581 0.2352 -0.2722 -0.1875 0.2163 0.2848 -0.1762 0.2188 0.3050 -0.2360 0.2930 0.3790 -0.2342 -0.2383 -0.4098 -0.2502 0.2873 -0.3264 -0.2659 -0.2262 0.4494 0.2991 0.2489 0.2443 -0.1970 0.2864 -0.3562 -0.2279 0.3412 0.1728 0.2826 -0.2283 -0.2536 -0.2172 0.1771 0.2794 -0.2457 0.2269 0.3299 0.2365 -0.2677 -0.4335 0.4224 0.2334 0.2210 0.4241 -0.1803 -0.2591 0.1920 0.2040 -0.2261 -0.2251 0.2752" HIT_INDICES="10 254 297 377 928 964 989 1150 1161 1347 1519 1677 1796 2103 2257 2371 3045 3067 3192 3563 3663 3719 3971 4968 5073 5327 5464 5569 5635 5652 5947 6357 6718 6772 7324 7617 7863 7877 7947 8759 8818 10038 10346 10583 10784 11398 11732 11960 12206 12298 12368 12778 13238 13388 13723 13724 13947 14016 14345 14730 14842 14954 15173 15524 15885 16136 16592 16607 16794 16797 17495 17502 17515 17599 17714 17882 17885 18510 18639 18949 19120 19513 19754 19855 19886 19907 19918 20478 21468 22635 22853 23346 23905 23931 24139 24272 24785 25564 26096 26829 26835 31899 33447 33619 34588 35429 36544 36576 36910 36964 37017 37033 37456 37497 37538 37870 38181 38350 38410 38627 38630 39399 39670 39938 39952 40019 40325 40366 40454 40531 41074 41215 41690 42491 42519 43425 43788 44217 44219 44446 44987 45093 45257 45507 45812 45859 46161 46826 46849 46867 47046 47184 47275 47300 47334 47474 47479 47780 47876 48304 48474 48635 48685 48885 49299 49754 49908 50120 50135 50235 50273 50519 50612 50694 50743 50792 50962 51092 51115 51142 51577 51653 51765 52289 52417 52500 52518 52680 52748 53232 53426 53665 53951 54687 55049 55174" ES_PROFILE="0.0204 0.0314 0.0457 0.0587 0.0606 0.0718 0.0831 0.0914 0.1025 0.1098 0.1171 0.1243 0.1321 0.1359 0.1423 0.1493 0.1454 0.1534 0.1593 0.1604 0.1664 0.1732 0.1762 0.1649 0.1699 0.1719 0.1760 0.1807 0.1860 0.1922 0.1932 0.1919 0.1913 0.1963 0.1919 0.1922 0.1932 0.1984 0.2025 0.1929 0.1969 0.1795 0.1785 0.1787 0.1796 0.1727 0.1708 0.1707 0.1703 0.1726 0.1753 0.1717 0.1670 0.1680 0.1654 0.1690 0.1684 0.1706 0.1679 0.1642 0.1653 0.1665 0.1656 0.1622 0.1586 0.1568 0.1512 0.1537 0.1529 0.1555 0.1453 0.1476 0.1498 0.1506 0.1509 0.1502 0.1525 0.1432 0.1430 0.1394 0.1383 0.1330 0.1304 0.1304 0.1316 0.1330 0.1346 0.1260 0.1094 0.0892 0.0863 0.0782 0.0688 0.0690 0.0659 0.0641 0.0553 0.0415 0.0321 0.0190 0.0190 -0.0727 -0.1002 -0.1027 -0.1195 -0.1336 -0.1525 -0.1516 -0.1562 -0.1556 -0.1551 -0.1538 -0.1598 -0.1589 -0.1579 -0.1621 -0.1659 -0.1670 -0.1661 -0.1680 -0.1660 -0.1777 -0.1803 -0.1827 -0.1805 -0.1792 -0.1822 -0.1804 -0.1794 -0.1781 -0.1852 -0.1849 -0.1905 -0.2017 -0.1989 -0.2118 -0.2146 -0.2185 -0.2146 -0.2147 -0.2203 -0.2179 -0.2166 -0.2167 -0.2177 -0.2139 -0.2147 -0.2218 -0.2172 -0.2125 -0.2107 -0.2081 -0.2045 -0.1997 -0.1951 -0.1924 -0.1872 -0.1872 -0.1834 -0.1854 -0.1826 -0.1796 -0.1745 -0.1721 -0.1733 -0.1749 -0.1710 -0.1679 -0.1613 -0.1562 -0.1499 -0.1471 -0.1415 -0.1356 -0.1291 -0.1226 -0.1181 -0.1127 -0.1054 -0.0982 -0.0979 -0.0910 -0.0846 -0.0852 -0.0784 -0.0707 -0.0618 -0.0554 -0.0471 -0.0455 -0.0383 -0.0314 -0.0248 -0.0239 -0.0139 0.0017" RANK_AT_ES="46825.0000" RANK_SCORE_AT_ES="-0.1127"/>
  <DTG RANKED_LIST="SLC12A2.SLC12A2.cls#h_versus_l.rnk" TEMPLATE="SLC12A2.cls" GENESET="gene_sets.gmt#HALLMARK_G2M_CHECKPOINT" ES="0.2915" NES="0.7420" NP="0.7091" FDR="0.7705" FWER="1.0000" RND_ES="0.1845 0.6874 0.2333 0.4830 0.2432 -0.5857 -0.5693 -0.3490 0.2537 -0.3118 0.4500 -0.4335 -0.1483 0.3088 -0.4545 -0.4832 0.5955 0.3905 -0.4499 0.1828 0.2303 -0.4589 0.1971 0.4448 -0.5527 0.3293 0.4025 0.6237 0.4924 0.3485 0.4255 0.4890 0.2714 0.1816 0.2419 0.5291 0.3280 -0.4286 0.4120 0.1639 -0.4857 -0.4483 0.5616 -0.4903 -0.5501 0.2992 -0.2809 -0.2191 0.4514 0.5117 0.4627 0.4543 -0.3638 0.5118 -0.2265 -0.3715 0.6620 -0.1958 -0.3399 -0.4616 -0.4160 0.4296 0.4621 -0.4171 0.4208 -0.3045 0.3700 0.5858 0.4996 0.3055 -0.5925 0.5931 0.2024 -0.1371 0.3174 -0.3651 -0.3931 -0.1809 0.1755 0.2416 0.2118 -0.6283 -0.1474 -0.1598 0.6857 -0.4805 -0.3849 -0.5317 0.5003 -0.5310 -0.2925 0.5505 -0.3760 -0.1838 0.4596 -0.6620 -0.3475 0.3701 0.1895 -0.2270" HIT_INDICES="0 5 588 927 954 1143 1337 1482 1876 1967 2046 2282 2361 2418 2497 2745 2791 2844 2874 3142 3306 3376 3663 4305 4400 4769 4833 4942 5111 5539 6551 6740 6808 7014 7016 7283 7411 7634 7661 7910 7950 8530 8786 9304 9783 10621 11089 11942 13293 13570 14120 14121 14641 15249 15801 15823 15971 16039 16529 16735 16844 16988 17253 17760 17792 17821 18301 18364 18498 18747 18851 19078 19640 20513 20735 20884 21597 21783 21827 21945 22521 22525 22781 22995 23274 23308 23654 23762 23859 24072 24237 24688 24919 25084 25840 25922 26848 27152 30775 31462 31863 32265 32821 33579 33898 33918 33943 34021 34126 34204 34859 35033 35268 35463 35865 36030 36090 36135 36359 36395 37089 37237 37270 37286 37319 37490 37895 37994 38279 38474 38971 38985 39027 39127 39382 40281 40983 41030 41088 41098 41365 41538 41568 41681 41767 41976 42227 42564 42848 43177 43190 43216 43320 43702 44046 44579 44692 44788 45024 45080 45186 45486 45871 46441 46547 47045 47146 47668 47908 48001 48373 48408 48496 48539 48692 49189 49268 49315 49654 49739 50000 50147 50173 50313 50790 51334 51356 51775 51786 52877 53181 53701 54890 55224" ES_PROFILE="0.0536 0.0779 0.0825 0.0900 0.1030 0.1125 0.1213 0.1307 0.1347 0.1441 0.1535 0.1597 0.1687 0.1779 0.1867 0.1921 0.2010 0.2098 0.2190 0.2236 0.2299 0.2378 0.2415 0.2382 0.2448 0.2461 0.2529 0.2588 0.2636 0.2633 0.2518 0.2552 0.2608 0.2637 0.2703 0.2720 0.2762 0.2785 0.2843 0.2860 0.2915 0.2869 0.2881 0.2844 0.2812 0.2711 0.2676 0.2568 0.2365 0.2356 0.2295 0.2333 0.2276 0.2201 0.2134 0.2163 0.2169 0.2190 0.2132 0.2125 0.2135 0.2138 0.2119 0.2054 0.2075 0.2096 0.2034 0.2048 0.2048 0.2026 0.2031 0.2012 0.1931 0.1791 0.1769 0.1759 0.1645 0.1625 0.1632 0.1624 0.1532 0.1543 0.1508 0.1480 0.1440 0.1443 0.1389 0.1379 0.1369 0.1338 0.1316 0.1240 0.1204 0.1179 0.1045 0.1034 0.0867 0.0813 0.0156 0.0034 -0.0036 -0.0105 -0.0201 -0.0332 -0.0382 -0.0378 -0.0374 -0.0381 -0.0391 -0.0397 -0.0505 -0.0525 -0.0556 -0.0579 -0.0638 -0.0653 -0.0650 -0.0643 -0.0668 -0.0659 -0.0768 -0.0776 -0.0764 -0.0748 -0.0735 -0.0747 -0.0800 -0.0797 -0.0826 -0.0839 -0.0905 -0.0883 -0.0866 -0.0859 -0.0879 -0.1013 -0.1109 -0.1085 -0.1064 -0.1033 -0.1048 -0.1046 -0.1017 -0.1003 -0.0984 -0.0986 -0.0995 -0.1018 -0.1031 -0.1050 -0.1012 -0.0976 -0.0954 -0.0981 -0.0999 -0.1049 -0.1023 -0.0993 -0.0987 -0.0948 -0.0918 -0.0922 -0.0940 -0.0988 -0.0952 -0.0984 -0.0943 -0.0976 -0.0956 -0.0909 -0.0911 -0.0850 -0.0799 -0.0740 -0.0699 -0.0718 -0.0660 -0.0596 -0.0583 -0.0522 -0.0492 -0.0440 -0.0365 -0.0310 -0.0312 -0.0320 -0.0233 -0.0213 -0.0119 -0.0206 -0.0144 -0.0109 -0.0149 0.0008" RANK_AT_ES="7950.0000" RANK_SCORE_AT_ES="0.1227"/>
  <DTG RANKED_LIST="SLC12A2.SLC12A2.cls#h_versus_l.rnk" TEMPLATE="SLC12A2.cls" GENESET="gene_sets.gmt#HALLMARK_ALLOGRAFT_REJECTION" ES="0.3172" NES="0.8643" NP="0.5094" FDR="0.6223" FWER="0.9900" RND_ES="-0.3132 -0.5061 -0.4450 -0.2920 -0.2505 0.1873 0.1857 0.5617 -0.5213 0.2442 0.2884 -0.1484 -0.2075 0.3027 0.2445 -0.2690 0.5064 0.4423 -0.4758 -0.4463 -0.4198 -0.4549 0.5303 0.2112 0.5244 0.1969 0.1722 -0.3635 -0.3288 0.3942 0.4391 -0.4653 -0.2359 -0.3827 0.2223 0.2988 0.2660 0.2052 -0.3329 0.4529 0.3387 0.5591 -0.2937 0.2976 -0.2796 -0.2572 0.1631 -0.3968 -0.3859 -0.2250 -0.3665 -0.3035 0.4097 0.5207 0.6067 0.2255 -0.2224 0.2868 0.3849 -0.2750 -0.3110 -0.5410 -0.1572 0.2464 -0.4053 0.2832 -0.2183 0.6167 0.4016 0.4461 0.2867 -0.2841 0.4824 -0.2992 -0.2093 0.5421 -0.1923 0.3924 -0.2790 -0.2451 0.3005 0.2366 0.5589 0.1642 0.1922 0.4162 0.3121 -0.3301 -0.5144 0.5806 0.5162 -0.4558 0.5496 -0.3861 -0.1619 -0.1777 0.4174 0.1778 -0.2117 0.6581" HIT_INDICES="154 319 911 1056 1494 2506 2563 2768 2954 2986 3045 3081 3202 3217 3299 3352 3387 3663 3741 3792 4200 4457 4527 4577 4872 4926 5295 5399 5406 5533 5929 6112 6456 6493 6550 6612 6614 6717 6797 6911 6986 7121 7216 7308 7472 7563 7695 7708 7847 7988 8692 8724 8809 8810 9144 9175 9688 10295 10501 10555 10621 10862 10909 11417 11485 11538 11715 11914 12191 12201 12298 12384 12531 13349 13431 13656 13680 14173 14909 15310 15331 15885 15968 16924 17226 17268 17303 17420 17682 19099 19360 19534 19815 19886 20414 20586 20800 20868 20901 21046 21077 21375 21469 21709 21828 21906 22231 22234 22379 22781 23080 23147 23240 23319 23750 24161 25362 25781 26399 27165 27504 30563 30573 32919 33251 33306 33340 33501 33593 33907 34077 34419 34522 34629 34767 35518 35794 36111 36309 36322 36806 37298 37326 37752 38301 38350 38410 38601 38611 38786 39544 39604 39885 39938 40068 40616 41241 41344 41567 41723 41870 42375 42496 43187 43768 44775 45283 45445 45983 45997 46152 46211 47186 47207 47586 47834 48064 48191 48275 48352 48362 49190 49299 49505 49872 50151 51446 51577 51657 51982 52008 52338 52351 52552 52650 52935 54075 54334 54709" ES_PROFILE="0.0159 0.0298 0.0328 0.0432 0.0472 0.0389 0.0479 0.0540 0.0602 0.0692 0.0776 0.0864 0.0936 0.1026 0.1104 0.1186 0.1271 0.1309 0.1383 0.1462 0.1472 0.1508 0.1576 0.1648 0.1674 0.1743 0.1752 0.1808 0.1883 0.1934 0.1935 0.1973 0.1980 0.2042 0.2101 0.2158 0.2227 0.2276 0.2329 0.2375 0.2428 0.2469 0.2517 0.2566 0.2600 0.2647 0.2686 0.2747 0.2784 0.2820 0.2750 0.2803 0.2846 0.2904 0.2900 0.2951 0.2913 0.2855 0.2870 0.2912 0.2951 0.2958 0.3000 0.2956 0.2992 0.3031 0.3046 0.3057 0.3052 0.3096 0.3124 0.3154 0.3172 0.3065 0.3091 0.3091 0.3127 0.3076 0.2978 0.2941 0.2971 0.2904 0.2921 0.2777 0.2751 0.2772 0.2794 0.2801 0.2780 0.2546 0.2520 0.2510 0.2479 0.2486 0.2409 0.2396 0.2375 0.2380 0.2391 0.2381 0.2392 0.2354 0.2352 0.2323 0.2316 0.2316 0.2270 0.2282 0.2269 0.2207 0.2163 0.2161 0.2155 0.2150 0.2080 0.2013 0.1800 0.1727 0.1617 0.1479 0.1418 0.0863 0.0862 0.0441 0.0387 0.0383 0.0384 0.0361 0.0351 0.0302 0.0279 0.0227 0.0217 0.0208 0.0193 0.0070 0.0033 -0.0010 -0.0031 -0.0018 -0.0089 -0.0160 -0.0146 -0.0204 -0.0281 -0.0268 -0.0256 -0.0268 -0.0247 -0.0255 -0.0366 -0.0350 -0.0373 -0.0355 -0.0351 -0.0420 -0.0501 -0.0486 -0.0493 -0.0486 -0.0478 -0.0533 -0.0517 -0.0602 -0.0665 -0.0801 -0.0843 -0.0823 -0.0868 -0.0817 -0.0792 -0.0749 -0.0868 -0.0812 -0.0820 -0.0803 -0.0780 -0.0738 -0.0688 -0.0636 -0.0572 -0.0651 -0.0599 -0.0563 -0.0553 -0.0525 -0.0669 -0.0599 -0.0520 -0.0481 -0.0387 -0.0345 -0.0244 -0.0175 -0.0086 -0.0026 -0.0095 0.0006 0.0101" RANK_AT_ES="12531.0000" RANK_SCORE_AT_ES="0.0886"/>
  <DTG RANKED_LIST="SLC12A2.SLC12A2.cls#h_versus_l.rnk" TEMPLATE="SLC12A2.cls" GENESET="gene_sets.gmt#HALLMARK_ESTROGEN_RESPONSE_LATE" ES="0.2272" NES="0.8782" NP="0.6889" FDR="0.6212" FWER="0.9900" RND_ES="0.2894 -0.3135 -0.3679 0.2253 -0.2079 -0.2721 0.1914 0.3020 -0.2752 0.3331 -0.2057 -0.3060 0.2002 0.2361 0.2522 0.2660 -0.3211 0.2986 0.2464 -0.2639 -0.3182 -0.2399 -0.2863 0.1776 0.3307 -0.2613 -0.2797 -0.2453 -0.3180 0.2049 0.1896 0.1756 -0.2167 -0.3510 -0.1717 0.2338 -0.3169 -0.1703 0.2612 0.3113 -0.1918 0.2961 -0.2135 -0.1598 -0.1907 -0.2044 -0.2543 0.4475 0.2310 -0.2259 -0.1780 -0.2136 0.2513 -0.2036 0.2245 0.2202 -0.2832 0.2165 -0.2296 -0.3502 -0.4074 -0.2688 -0.1890 0.3231 -0.3939 -0.2613 0.2783 0.2528 0.3220 0.2347 0.2274 0.2943 -0.1914 -0.2285 -0.2285 0.2480 0.2142 -0.2432 -0.2347 0.2146 0.2953 -0.2118 0.2759 -0.1833 0.2090 0.2848 -0.1845 -0.2248 -0.2269 0.2452 -0.2074 0.2656 0.3534 -0.2499 -0.1981 -0.2017 0.2114 -0.2416 -0.2424 0.2801" HIT_INDICES="70 138 424 571 846 1450 1484 1550 1551 1558 1967 1997 2246 2355 2440 2561 2655 3064 3127 3271 3286 3465 3844 4279 4652 4656 4872 4958 5327 5569 5705 5870 6402 6586 6772 6925 7156 7411 7683 7754 7844 8077 8114 8266 8318 9244 9316 9335 9757 10295 11361 11418 11640 11670 11733 12011 12020 12127 12246 12381 12945 13113 13317 13342 13587 14452 14522 14839 15062 15128 15242 15285 15390 15533 15632 16113 16744 17064 17768 18557 18639 18938 19483 19656 20013 20745 20811 21328 21680 21736 22521 22995 23530 24058 24081 24170 24224 24542 24833 24902 25649 25664 26835 27060 27086 28467 30441 30639 30964 31294 32370 32386 33104 33367 33880 34286 34780 35118 35678 36091 36376 37331 37483 37697 37901 38462 38474 38573 39078 39293 40030 40626 40829 40875 40983 41030 41051 42585 42907 42977 43131 43391 43636 44174 44636 44816 44960 45011 45026 45077 45419 45588 45724 46027 46038 46161 46441 46522 46580 46759 47167 47314 47656 47876 47964 48528 48716 48861 48866 48871 49729 49745 49862 50107 50125 50146 50965 51154 51342 51568 51972 52106 52321 52500 52627 52751 52948 53005 53226 53281 53458 53508 53862 54038 54093 54138 54529 54687" ES_PROFILE="0.0168 0.0324 0.0416 0.0525 0.0598 0.0595 0.0695 0.0788 0.0892 0.0995 0.1019 0.1110 0.1159 0.1231 0.1306 0.1374 0.1445 0.1455 0.1527 0.1584 0.1663 0.1711 0.1720 0.1715 0.1719 0.1790 0.1822 0.1876 0.1876 0.1899 0.1940 0.1974 0.1940 0.1968 0.1994 0.2026 0.2042 0.2053 0.2060 0.2103 0.2142 0.2154 0.2202 0.2228 0.2272 0.2154 0.2191 0.2238 0.2210 0.2159 0.2009 0.2042 0.2044 0.2081 0.2112 0.2103 0.2142 0.2164 0.2183 0.2198 0.2134 0.2142 0.2142 0.2174 0.2166 0.2043 0.2063 0.2038 0.2029 0.2049 0.2060 0.2083 0.2095 0.2099 0.2111 0.2053 0.1965 0.1933 0.1829 0.1707 0.1713 0.1680 0.1600 0.1587 0.1540 0.1423 0.1426 0.1346 0.1296 0.1299 0.1167 0.1090 0.1001 0.0913 0.0915 0.0906 0.0903 0.0851 0.0803 0.0796 0.0664 0.0664 0.0453 0.0413 0.0410 0.0159 -0.0199 -0.0234 -0.0292 -0.0350 -0.0542 -0.0541 -0.0667 -0.0709 -0.0795 -0.0861 -0.0941 -0.0992 -0.1082 -0.1144 -0.1182 -0.1339 -0.1350 -0.1371 -0.1389 -0.1471 -0.1453 -0.1451 -0.1520 -0.1537 -0.1645 -0.1727 -0.1736 -0.1716 -0.1708 -0.1688 -0.1663 -0.1908 -0.1932 -0.1909 -0.1902 -0.1912 -0.1919 -0.1977 -0.2020 -0.2010 -0.1993 -0.1960 -0.1919 -0.1885 -0.1903 -0.1888 -0.1867 -0.1875 -0.1830 -0.1805 -0.1807 -0.1772 -0.1733 -0.1716 -0.1738 -0.1711 -0.1719 -0.1703 -0.1662 -0.1705 -0.1679 -0.1643 -0.1583 -0.1522 -0.1611 -0.1547 -0.1501 -0.1475 -0.1409 -0.1343 -0.1415 -0.1370 -0.1324 -0.1282 -0.1268 -0.1204 -0.1152 -0.1092 -0.1020 -0.0946 -0.0882 -0.0792 -0.0727 -0.0632 -0.0554 -0.0453 -0.0399 -0.0309 -0.0196 -0.0079 -0.0011 0.0105" RANK_AT_ES="8318.0000" RANK_SCORE_AT_ES="0.1196"/>
  <DTG RANKED_LIST="SLC12A2.SLC12A2.cls#h_versus_l.rnk" TEMPLATE="SLC12A2.cls" GENESET="gene_sets.gmt#HALLMARK_APOPTOSIS" ES="0.2790" NES="0.9511" NP="0.5510" FDR="0.5346" FWER="0.9900" RND_ES="0.2259 -0.3874 -0.3245 0.2771 0.1855 -0.2560 0.2442 0.3390 -0.2090 0.3092 -0.2002 0.2004 -0.2433 0.2948 0.2948 0.3763 0.2047 0.4044 -0.2918 -0.3382 -0.4026 -0.3467 0.2297 0.2441 0.3650 -0.2335 -0.3808 -0.2321 -0.2568 0.3008 0.3480 -0.2613 -0.1997 -0.2384 -0.1855 -0.3184 -0.2703 0.2412 0.2204 0.3460 -0.2078 0.3436 -0.3654 0.2141 -0.3175 0.2660 -0.2107 0.1964 -0.1912 -0.2462 -0.2074 -0.2258 0.2430 0.2704 0.2811 0.3527 -0.3289 0.2562 0.3497 -0.2596 -0.3481 -0.3494 -0.2253 0.3799 -0.3175 -0.2151 0.2555 0.3884 0.4090 0.3052 0.2379 -0.1874 -0.1780 -0.2829 -0.1973 0.3334 0.2177 0.3352 -0.2253 0.1253 0.2902 -0.1883 0.3820 -0.1642 -0.1890 0.2955 0.1958 -0.2312 -0.4022 0.3765 0.3551 -0.1457 0.4660 -0.2144 -0.1936 -0.1847 0.1992 -0.1863 -0.1581 0.4018" HIT_INDICES="76 440 606 727 736 771 785 928 970 1045 1201 1484 1508 1524 1713 1834 1967 2563 2666 2924 3045 3248 3702 3880 4527 5167 5293 5314 5413 5518 5580 6971 7451 7815 8047 8227 8727 9248 9281 9310 9516 9757 9910 10075 10363 10415 10501 11133 11317 11770 12716 12756 12922 12944 13010 13388 13723 14084 14345 14909 14954 15086 15397 15770 15885 15955 16592 16653 17226 17882 18735 20651 21077 21328 22995 23750 24058 24204 24785 25362 25664 26096 26803 27135 33155 33251 33285 33572 33918 34077 34522 34856 35329 35531 35775 37017 37326 37456 37697 37921 38350 38667 38786 39203 39298 39903 39977 40019 40053 40539 41045 41461 42365 42519 42594 42850 43099 43276 43425 43717 44119 44502 44524 44614 44620 44743 45131 46028 46211 46409 46468 46557 46803 46833 47668 47924 47986 48304 49299 49924 50146 50273 50388 50962 51205 51683 51836 51889 52213 52619 52643 52646 52805 53104 53390 53623 54085 54461 54772" ES_PROFILE="0.0200 0.0305 0.0435 0.0566 0.0717 0.0861 0.1009 0.1128 0.1263 0.1390 0.1496 0.1572 0.1693 0.1816 0.1903 0.2000 0.2093 0.2092 0.2179 0.2234 0.2313 0.2375 0.2387 0.2447 0.2416 0.2382 0.2440 0.2518 0.2580 0.2640 0.2708 0.2527 0.2508 0.2508 0.2531 0.2563 0.2535 0.2500 0.2554 0.2609 0.2630 0.2645 0.2674 0.2701 0.2705 0.2751 0.2790 0.2728 0.2747 0.2715 0.2590 0.2629 0.2645 0.2687 0.2721 0.2696 0.2678 0.2654 0.2647 0.2583 0.2614 0.2627 0.2608 0.2576 0.2590 0.2612 0.2529 0.2550 0.2477 0.2386 0.2256 0.1928 0.1868 0.1839 0.1548 0.1420 0.1373 0.1354 0.1255 0.1155 0.1105 0.1029 0.0903 0.0843 -0.0243 -0.0254 -0.0253 -0.0298 -0.0353 -0.0373 -0.0443 -0.0493 -0.0565 -0.0589 -0.0619 -0.0825 -0.0862 -0.0865 -0.0887 -0.0906 -0.0960 -0.0993 -0.0989 -0.1038 -0.1028 -0.1109 -0.1092 -0.1070 -0.1046 -0.1102 -0.1160 -0.1200 -0.1325 -0.1313 -0.1286 -0.1291 -0.1294 -0.1283 -0.1266 -0.1274 -0.1300 -0.1320 -0.1275 -0.1242 -0.1194 -0.1166 -0.1184 -0.1291 -0.1267 -0.1245 -0.1197 -0.1154 -0.1139 -0.1084 -0.1170 -0.1149 -0.1092 -0.1080 -0.1184 -0.1216 -0.1173 -0.1111 -0.1046 -0.1058 -0.1007 -0.0994 -0.0919 -0.0826 -0.0777 -0.0738 -0.0628 -0.0516 -0.0428 -0.0360 -0.0283 -0.0190 -0.0126 -0.0032 0.0090" RANK_AT_ES="10501.0000" RANK_SCORE_AT_ES="0.1029"/>
  <DTG RANKED_LIST="SLC12A2.SLC12A2.cls#h_versus_l.rnk" TEMPLATE="SLC12A2.cls" GENESET="gene_sets.gmt#HALLMARK_SPERMATOGENESIS" ES="0.2705" NES="0.9755" NP="0.4255" FDR="0.5236" FWER="0.9800" RND_ES="-0.2338 0.4291 -0.2175 -0.1918 -0.3162 -0.2164 -0.2804 0.1882 0.1833 -0.2338 0.4412 -0.3077 0.1778 0.3178 -0.2423 -0.4090 0.2717 -0.2682 0.3236 -0.2825 0.2835 0.1940 -0.1976 0.2054 -0.2286 0.1895 0.3323 0.3330 0.2698 0.2655 -0.2126 0.2454 -0.1863 -0.2450 0.2020 0.3576 0.2184 -0.2481 0.3149 -0.2274 0.2040 -0.3212 0.3339 -0.3369 -0.2953 -0.2107 -0.2194 0.2748 0.2000 -0.2002 0.1901 0.2569 -0.3243 0.2379 -0.2101 -0.2270 0.3863 0.1893 -0.3348 -0.3074 -0.3302 0.1958 0.3909 -0.3835 -0.2204 -0.2696 0.2401 -0.2166 0.2053 -0.2017 0.2198 0.4806 0.2304 0.1969 0.2521 -0.2518 -0.3230 -0.3153 -0.2364 0.3692 -0.2623 -0.2423 0.2173 0.2866 0.4727 -0.2459 -0.2254 -0.2726 0.4089 -0.3255 -0.3550 0.2424 -0.2179 -0.2219 0.3531 -0.3802 -0.2345 0.2537 -0.2175 -0.1836" HIT_INDICES="0 270 352 512 814 923 997 1475 1566 1607 1681 1911 2101 2291 2982 3620 3626 3636 4209 4307 4479 4488 4499 4647 6058 6919 7192 7311 7513 8745 9282 10188 10438 10878 10937 11096 11517 11743 11961 12000 12779 12944 13091 13454 13683 13728 13848 14734 15686 17191 18053 18366 18839 19269 19867 20304 20847 21131 22499 23308 24058 24919 25765 26637 26932 27501 29833 30908 31263 31902 32821 33379 34168 34861 35033 35173 35671 35735 35865 36062 36414 37244 38574 38985 40281 40892 41129 41876 42094 42125 42355 42362 42410 43328 43702 44046 44774 44842 44897 45206 46252 46699 47499 47876 47908 47970 48244 48253 48476 49375 49445 50350 50558 50748 50826 51144 51319 51435 51877 52530 52588 52841 52869 52884 52941 53011 53019 53114 53325 53573 54358 54378 54845 55171" ES_PROFILE="0.0613 0.0765 0.0941 0.1091 0.1197 0.1334 0.1474 0.1524 0.1642 0.1769 0.1888 0.1973 0.2062 0.2148 0.2132 0.2119 0.2220 0.2321 0.2314 0.2392 0.2455 0.2547 0.2639 0.2705 0.2532 0.2452 0.2478 0.2531 0.2568 0.2411 0.2379 0.2275 0.2290 0.2268 0.2315 0.2343 0.2322 0.2336 0.2350 0.2396 0.2305 0.2325 0.2347 0.2329 0.2334 0.2372 0.2396 0.2277 0.2143 0.1903 0.1776 0.1748 0.1689 0.1636 0.1551 0.1494 0.1415 0.1383 0.1148 0.1013 0.0886 0.0736 0.0587 0.0431 0.0379 0.0276 -0.0147 -0.0340 -0.0402 -0.0515 -0.0676 -0.0770 -0.0903 -0.1016 -0.1035 -0.1047 -0.1122 -0.1118 -0.1126 -0.1145 -0.1191 -0.1321 -0.1536 -0.1582 -0.1784 -0.1859 -0.1865 -0.1960 -0.1958 -0.1923 -0.1922 -0.1881 -0.1847 -0.1966 -0.1985 -0.1997 -0.2075 -0.2033 -0.1988 -0.1987 -0.2115 -0.2132 -0.2207 -0.2203 -0.2136 -0.2075 -0.2049 -0.1976 -0.1940 -0.2020 -0.1948 -0.2020 -0.1963 -0.1900 -0.1817 -0.1773 -0.1701 -0.1617 -0.1586 -0.1584 -0.1472 -0.1392 -0.1270 -0.1145 -0.1027 -0.0910 -0.0781 -0.0666 -0.0567 -0.0467 -0.0438 -0.0270 -0.0158 0.0017" RANK_AT_ES="4647.0000" RANK_SCORE_AT_ES="0.1602"/>
  <DTG RANKED_LIST="SLC12A2.SLC12A2.cls#h_versus_l.rnk" TEMPLATE="SLC12A2.cls" GENESET="gene_sets.gmt#HALLMARK_KRAS_SIGNALING_DN" ES="0.2478" NES="1.0050" NP="0.4400" FDR="0.5076" FWER="0.9800" RND_ES="0.2942 -0.2166 -0.2390 -0.2636 -0.3229 0.2498 0.1713 0.2746 -0.3385 0.1897 0.2640 -0.3282 0.2489 -0.3137 -0.2786 0.2020 -0.2741 -0.3696 0.3721 -0.3064 0.1763 -0.2158 -0.2223 -0.2281 -0.2865 -0.1648 -0.1806 0.1965 0.2387 0.2357 -0.3078 0.2138 0.2736 -0.2291 -0.2549 -0.2858 0.2802 0.2518 0.3140 0.2296 0.3185 0.2593 -0.1932 -0.3636 0.3702 -0.1873 -0.3573 0.3450 0.2292 -0.2489 0.1940 0.1694 0.2360 -0.2105 -0.2048 -0.2360 -0.2507 -0.2751 -0.3065 0.2143 -0.2601 -0.2345 0.2146 -0.2489 -0.2644 0.1971 0.2395 -0.3115 0.2491 0.2062 0.3276 0.3215 0.2243 0.2875 -0.3427 0.2138 -0.3336 -0.3234 0.1743 0.2345 0.2469 0.1583 -0.2521 0.3011 0.2291 -0.2133 -0.2699 -0.2330 0.2519 0.2346 -0.4076 -0.2342 0.2621 -0.3977 -0.2240 0.2374 0.2969 -0.1896 -0.2827 0.2076" HIT_INDICES="167 217 424 676 839 934 1030 1343 1516 1923 2027 2101 2138 2147 2182 2272 2346 2350 2558 2895 3490 3505 3531 3608 4256 4478 4577 5105 5652 6068 6683 6925 7394 7487 7693 8005 8242 8281 8404 8875 9282 9582 9639 9774 10166 10194 10219 10521 10702 11381 11398 11449 11486 11558 11918 12043 12297 12379 12696 13223 13379 13851 14174 14231 14970 15134 15402 15507 15652 15756 15996 16525 17429 19433 19466 19760 20041 20290 20323 20414 20944 21058 21625 21901 22862 22983 23336 23511 23685 23921 24036 24058 24367 24410 24958 25608 25627 25804 26028 27463 27778 30654 30793 31231 31944 32228 32348 32416 32437 33290 33346 33665 34168 34497 34767 34861 34887 35012 35492 36011 36834 37242 37326 37458 37752 37776 37839 38432 39891 39978 40476 41012 41172 41507 42143 42158 42182 42284 42482 42537 42669 42691 42700 43129 43152 43179 43425 43561 43593 43878 44579 45011 45106 45884 46144 46152 46616 46759 46959 47003 47363 47405 47971 48006 48681 48768 49097 49315 49615 49629 50008 50103 51050 51217 51843 51981 52012 52329 52584 52692 52821 53030 53094 53262 53290 54010 54362 54540 54714 54729" ES_PROFILE="0.0152 0.0318 0.0438 0.0535 0.0641 0.0756 0.0868 0.0931 0.1015 0.1049 0.1136 0.1227 0.1325 0.1427 0.1524 0.1610 0.1698 0.1798 0.1858 0.1891 0.1872 0.1957 0.2040 0.2113 0.2077 0.2117 0.2178 0.2158 0.2131 0.2125 0.2080 0.2101 0.2079 0.2125 0.2149 0.2152 0.2168 0.2220 0.2256 0.2227 0.2208 0.2208 0.2251 0.2280 0.2260 0.2307 0.2354 0.2350 0.2367 0.2291 0.2335 0.2373 0.2414 0.2448 0.2428 0.2451 0.2449 0.2478 0.2463 0.2409 0.2421 0.2374 0.2353 0.2380 0.2281 0.2286 0.2271 0.2286 0.2292 0.2306 0.2294 0.2228 0.2091 0.1749 0.1763 0.1730 0.1698 0.1672 0.1684 0.1686 0.1606 0.1602 0.1514 0.1477 0.1314 0.1302 0.1248 0.1225 0.1202 0.1167 0.1154 0.1158 0.1108 0.1107 0.1013 0.0899 0.0900 0.0871 0.0833 0.0573 0.0516 -0.0005 -0.0029 -0.0107 -0.0234 -0.0281 -0.0299 -0.0308 -0.0307 -0.0456 -0.0460 -0.0511 -0.0594 -0.0644 -0.0683 -0.0690 -0.0684 -0.0696 -0.0771 -0.0851 -0.0984 -0.1040 -0.1037 -0.1043 -0.1076 -0.1061 -0.1052 -0.1138 -0.1376 -0.1365 -0.1426 -0.1492 -0.1489 -0.1517 -0.1598 -0.1565 -0.1534 -0.1517 -0.1516 -0.1489 -0.1476 -0.1443 -0.1407 -0.1446 -0.1411 -0.1376 -0.1381 -0.1365 -0.1330 -0.1339 -0.1421 -0.1453 -0.1422 -0.1512 -0.1508 -0.1457 -0.1487 -0.1458 -0.1438 -0.1390 -0.1397 -0.1346 -0.1386 -0.1331 -0.1387 -0.1336 -0.1327 -0.1296 -0.1278 -0.1208 -0.1201 -0.1142 -0.1228 -0.1172 -0.1191 -0.1121 -0.1031 -0.0988 -0.0931 -0.0846 -0.0762 -0.0690 -0.0589 -0.0504 -0.0393 -0.0391 -0.0309 -0.0189 -0.0061 0.0098" RANK_AT_ES="12379.0000" RANK_SCORE_AT_ES="0.0895"/>
  <DTG RANKED_LIST="SLC12A2.SLC12A2.cls#h_versus_l.rnk" TEMPLATE="SLC12A2.cls" GENESET="gene_sets.gmt#HALLMARK_NOTCH_SIGNALING" ES="0.3410" NES="1.0738" NP="0.3774" FDR="0.4191" FWER="0.9700" RND_ES="0.2716 0.2513 0.3189 0.4010 0.5066 -0.2217 0.2782 -0.2790 -0.3018 -0.2528 -0.3125 -0.2602 -0.3706 0.4344 -0.3748 -0.2204 0.2075 0.3265 -0.3230 -0.2477 -0.3128 0.2699 0.3346 0.5456 -0.3028 0.3802 -0.3029 0.3213 0.2918 0.2748 0.5079 -0.2117 0.2080 0.2399 -0.3384 -0.3974 -0.3045 0.2469 0.3502 0.4588 -0.2607 -0.2352 -0.2463 0.2180 -0.3005 0.4264 -0.3200 -0.3179 0.3515 0.3459 0.2181 0.3431 -0.3561 0.3121 0.3145 0.2543 0.3466 -0.2345 -0.2590 0.3092 -0.2535 -0.2273 0.4070 0.2326 0.2820 -0.2360 -0.3033 0.3877 0.3042 -0.2790 -0.3811 0.2284 0.2204 -0.2203 0.3464 0.3490 0.3107 0.2749 -0.2267 -0.4041 0.3523 -0.3748 -0.2692 -0.2860 0.4957 -0.3887 -0.3701 0.2351 0.2244 -0.2601 0.2099 0.2246 0.4630 -0.2944 -0.3063 -0.2275 -0.3218 0.2197 0.1964 -0.3385" HIT_INDICES="104 181 369 766 1325 1967 2425 4482 4907 7520 8530 12368 12982 15690 15829 18784 19213 20531 22748 40389 45025 47610 47611 50173 50313 50773 52584 52643 53122 53464 53523 55139" ES_PROFILE="0.0690 0.1347 0.1913 0.2358 0.2704 0.2987 0.3276 0.3201 0.3410 0.3169 0.3201 0.2670 0.2715 0.2346 0.2441 0.1991 0.1993 0.1821 0.1460 -0.1627 -0.2291 -0.2536 -0.2314 -0.2492 -0.2226 -0.2002 -0.1944 -0.1568 -0.1235 -0.0850 -0.0407 0.0023" RANK_AT_ES="4907.0000" RANK_SCORE_AT_ES="0.1564"/>
  <DTG RANKED_LIST="SLC12A2.SLC12A2.cls#h_versus_l.rnk" TEMPLATE="SLC12A2.cls" GENESET="gene_sets.gmt#HALLMARK_CHOLESTEROL_HOMEOSTASIS" ES="0.3081" NES="1.1086" NP="0.2941" FDR="0.3799" FWER="0.9700" RND_ES="0.1758 -0.4019 -0.3058 -0.2018 -0.1744 0.1958 0.2990 -0.2313 -0.2083 0.2024 0.2225 0.2554 -0.2935 0.3206 0.3745 0.3529 -0.3372 0.2183 -0.3163 0.4129 -0.3425 0.2072 -0.2390 0.1963 0.2394 -0.2784 -0.2982 0.3482 -0.4096 -0.2087 -0.2149 -0.4100 0.2348 -0.2097 -0.2260 0.2668 0.2279 0.2010 -0.2036 0.3079 -0.3491 0.2955 -0.3220 -0.4435 -0.3712 0.4354 -0.3621 0.2835 0.3261 0.2545 0.2481 0.4642 -0.2028 0.2807 0.2193 0.3031 -0.2521 0.3674 -0.2528 -0.2149 -0.3238 0.3704 -0.2006 0.2007 0.1718 -0.2215 -0.2556 0.3036 0.2452 -0.3084 -0.2957 0.2875 -0.3662 -0.2020 -0.2968 -0.2422 -0.3681 0.3384 -0.2843 0.2204 0.2540 0.1629 0.2450 -0.1883 0.3265 -0.2708 0.1931 0.2368 -0.2780 -0.2043 -0.3138 0.4169 -0.2227 0.2498 0.3356 -0.2922 -0.2631 0.3556 0.2728 0.2476" HIT_INDICES="144 195 688 1092 1834 2121 2319 2425 2710 2838 3049 3448 3547 3845 4381 4565 4799 4997 5668 6946 8198 8310 8873 9405 11640 12101 12935 14522 15971 19547 19714 20283 20718 20735 20811 21891 22642 22762 22770 24955 25817 26803 33097 35329 36192 37017 37743 39203 41009 41294 43480 43633 44508 45962 46038 46659 47322 47489 47738 50067 50083 50235 51089 51933 52106 52436 52641 52805 53104 54019 54227 54830 55116" ES_PROFILE="0.0357 0.0719 0.0925 0.1115 0.1207 0.1372 0.1547 0.1735 0.1883 0.2057 0.2211 0.2323 0.2487 0.2610 0.2680 0.2811 0.2930 0.3052 0.3081 0.2984 0.2880 0.2982 0.2998 0.3014 0.2706 0.2716 0.2652 0.2440 0.2244 0.1639 0.1650 0.1586 0.1543 0.1575 0.1597 0.1430 0.1317 0.1319 0.1340 0.0955 0.0806 0.0631 -0.0498 -0.0878 -0.1005 -0.1119 -0.1210 -0.1423 -0.1686 -0.1671 -0.1983 -0.1926 -0.1991 -0.2148 -0.2055 -0.2054 -0.2054 -0.1961 -0.1881 -0.2145 -0.1990 -0.1856 -0.1833 -0.1789 -0.1619 -0.1468 -0.1289 -0.1097 -0.0919 -0.0807 -0.0554 -0.0317 0.0027" RANK_AT_ES="5668.0000" RANK_SCORE_AT_ES="0.1469"/>
  <DTG RANKED_LIST="SLC12A2.SLC12A2.cls#h_versus_l.rnk" TEMPLATE="SLC12A2.cls" GENESET="gene_sets.gmt#HALLMARK_TNFA_SIGNALING_VIA_NFKB" ES="0.4070" NES="1.1197" NP="0.3396" FDR="0.3844" FWER="0.9700" RND_ES="0.3083 -0.6286 -0.4737 0.4992 -0.2467 -0.2944 0.3825 0.4202 -0.4277 0.3190 -0.3629 -0.2382 -0.5284 0.5207 0.4502 0.5645 0.2125 0.5443 0.2006 -0.3792 -0.6384 -0.3619 0.3103 0.3306 0.4170 0.2041 -0.5456 -0.4178 -0.4965 0.3945 0.3836 -0.4935 0.1529 -0.3331 0.2047 -0.3291 -0.1492 0.3001 -0.1575 0.3827 0.2780 0.4898 -0.4835 0.3157 -0.3039 0.2893 0.1572 0.3432 -0.4530 -0.1831 -0.2756 0.3839 0.2299 -0.2493 0.2332 0.5018 -0.5119 0.2962 0.5925 -0.2761 0.2732 -0.3661 0.3190 0.5702 -0.4113 -0.2591 0.3373 0.6220 0.5966 0.4375 -0.2430 0.2968 -0.2010 -0.4899 -0.3259 0.3473 0.1698 0.4119 -0.4475 -0.2523 -0.2229 -0.2797 0.3700 -0.1688 -0.2898 0.3961 -0.2269 -0.3644 -0.6935 0.5820 0.2001 0.1747 0.6188 -0.3641 0.2286 -0.2808 0.2565 -0.3149 -0.2904 0.4446" HIT_INDICES="10 205 233 424 505 772 1006 1197 1484 1632 1677 1713 1745 1901 1967 2208 2425 2650 3001 3099 3129 3326 3452 3563 3638 3963 4111 4205 4565 4922 5002 5119 5167 5327 5514 5569 5849 6033 6103 6158 6357 6574 6586 6827 6946 6965 7094 7121 7159 7251 7283 7654 7660 7829 7853 7947 7988 8597 8717 8950 9175 9290 9321 9639 9889 9980 10363 10409 10501 10552 10791 11634 11670 11801 12020 12191 12202 12298 13113 13186 13293 13388 13682 13700 13723 13726 13928 14076 14603 14632 14878 14909 14954 15173 15507 15882 16343 16607 16955 17873 17882 17937 18175 18512 18601 18615 18818 18824 19099 19760 19868 19949 20217 20478 20620 20734 21468 21608 22434 22781 23207 23343 23750 23892 24237 24785 24847 24905 24992 25362 25371 26096 26236 26489 30864 31169 31539 32727 33097 33155 33619 33821 34553 34588 34699 34767 35162 35734 35801 36309 36964 37017 37697 37743 37752 37944 38601 38667 39298 39754 39844 40616 40760 41039 41045 41071 41405 41489 41583 41723 42519 42594 43091 43276 43425 43431 44217 45310 45639 46219 46468 48287 48352 48574 48598 49299 49629 50097 50146 50264 50805 51889 51903 51991 52479 52948 53464 53547" ES_PROFILE="0.0225 0.0365 0.0532 0.0653 0.0789 0.0878 0.0964 0.1052 0.1115 0.1200 0.1303 0.1407 0.1512 0.1590 0.1684 0.1743 0.1802 0.1858 0.1886 0.1959 0.2045 0.2098 0.2163 0.2229 0.2302 0.2326 0.2382 0.2446 0.2459 0.2470 0.2531 0.2585 0.2651 0.2695 0.2734 0.2796 0.2815 0.2851 0.2908 0.2966 0.2998 0.3025 0.3089 0.3111 0.3154 0.3215 0.3255 0.3314 0.3370 0.3417 0.3474 0.3467 0.3527 0.3557 0.3613 0.3656 0.3708 0.3654 0.3689 0.3702 0.3717 0.3750 0.3799 0.3794 0.3801 0.3837 0.3818 0.3860 0.3893 0.3934 0.3940 0.3833 0.3872 0.3894 0.3899 0.3913 0.3955 0.3981 0.3875 0.3902 0.3923 0.3946 0.3932 0.3968 0.4002 0.4041 0.4042 0.4053 0.3993 0.4024 0.4014 0.4044 0.4070 0.4065 0.4037 0.4001 0.3948 0.3929 0.3895 0.3753 0.3777 0.3793 0.3774 0.3736 0.3743 0.3764 0.3750 0.3771 0.3743 0.3643 0.3643 0.3648 0.3618 0.3588 0.3580 0.3576 0.3458 0.3447 0.3309 0.3257 0.3189 0.3174 0.3109 0.3091 0.3035 0.2941 0.2936 0.2931 0.2920 0.2858 0.2860 0.2731 0.2709 0.2665 0.1871 0.1818 0.1753 0.1542 0.1480 0.1475 0.1398 0.1368 0.1245 0.1248 0.1238 0.1235 0.1175 0.1084 0.1085 0.1007 0.0905 0.0912 0.0808 0.0819 0.0837 0.0822 0.0725 0.0736 0.0646 0.0590 0.0600 0.0489 0.0493 0.0473 0.0503 0.0529 0.0501 0.0518 0.0534 0.0542 0.0434 0.0457 0.0405 0.0411 0.0424 0.0462 0.0363 0.0212 0.0202 0.0148 0.0156 -0.0111 -0.0059 -0.0034 0.0027 -0.0031 -0.0019 -0.0028 0.0039 0.0095 0.0078 -0.0025 0.0066 0.0145 0.0158 0.0181 0.0206 0.0312" RANK_AT_ES="14954.0000" RANK_SCORE_AT_ES="0.0714"/>
  <DTG RANKED_LIST="SLC12A2.SLC12A2.cls#h_versus_l.rnk" TEMPLATE="SLC12A2.cls" GENESET="gene_sets.gmt#HALLMARK_COAGULATION" ES="0.3357" NES="1.1268" NP="0.3273" FDR="0.3942" FWER="0.9600" RND_ES="0.3346 -0.4508 -0.3430 0.2444 0.2315 -0.2369 0.3478 0.3398 -0.3799 0.4414 -0.3720 -0.1872 0.1790 0.2469 0.2991 0.3639 0.3345 0.2138 0.1860 -0.2677 -0.4612 -0.1887 -0.2475 0.2539 0.3700 0.2540 -0.2929 -0.2978 -0.2765 0.3728 -0.2084 -0.3846 -0.1883 -0.3418 0.2343 -0.3322 -0.3197 0.2786 -0.2116 0.3629 0.2008 0.4095 -0.3840 0.3155 0.3084 0.2178 -0.2283 0.3479 -0.3528 -0.3483 -0.2770 -0.2697 0.3842 0.2067 0.2352 0.2778 -0.4548 0.1630 0.4234 -0.2994 0.1749 -0.3427 -0.3464 0.3189 -0.3236 0.2211 0.3195 0.3215 0.3001 0.3214 0.2245 0.1791 0.2974 -0.2381 -0.1910 0.3522 0.3073 0.3385 -0.2352 -0.2266 0.3545 0.1793 0.3106 0.1865 -0.3484 0.4494 -0.1953 -0.2150 -0.3977 0.3769 0.3205 -0.1818 0.4690 -0.2055 -0.2458 -0.1925 0.3832 -0.2760 -0.2597 0.2986" HIT_INDICES="76 165 325 368 655 944 1056 1076 1125 1201 1606 1675 1737 1865 1868 2061 2121 2469 2774 2883 3009 3058 3580 3674 3880 4262 4418 4527 5417 5652 5870 6104 6250 6769 6832 7500 7571 7654 7873 8950 9037 9256 9889 9892 10050 10075 10526 10555 10945 11558 11599 12021 12106 12222 12549 12973 13318 13587 13637 14282 14393 14878 15310 15447 15507 15932 16060 16955 17806 18580 19279 19717 20439 20709 21464 21804 21928 21990 22273 22997 25212 26407 27072 30551 31169 32364 32757 32919 33386 33435 33468 33988 34077 34129 36037 37108 37345 38096 38363 39543 39675 40667 40742 41051 42288 42413 43727 43815 44204 45501 46522 46580 46764 46833 47053 47590 48906 49194 49458 50044 50137 50735 50792 51376 52002 52106 52213 52805 53397 53412 53757 53817 53933 54452 55093 55132" ES_PROFILE="0.0218 0.0418 0.0583 0.0766 0.0884 0.0987 0.1118 0.1265 0.1405 0.1537 0.1598 0.1719 0.1839 0.1944 0.2072 0.2162 0.2275 0.2329 0.2387 0.2479 0.2566 0.2666 0.2675 0.2760 0.2823 0.2850 0.2917 0.2992 0.2917 0.2960 0.3004 0.3044 0.3099 0.3083 0.3149 0.3102 0.3162 0.3220 0.3252 0.3123 0.3174 0.3199 0.3147 0.3209 0.3242 0.3299 0.3277 0.3331 0.3318 0.3262 0.3310 0.3287 0.3325 0.3357 0.3349 0.3321 0.3307 0.3305 0.3343 0.3270 0.3294 0.3247 0.3209 0.3224 0.3253 0.3213 0.3227 0.3099 0.2975 0.2863 0.2761 0.2706 0.2596 0.2568 0.2448 0.2403 0.2397 0.2402 0.2365 0.2246 0.1850 0.1636 0.1517 0.0886 0.0776 0.0564 0.0499 0.0475 0.0398 0.0397 0.0398 0.0313 0.0307 0.0307 -0.0023 -0.0197 -0.0218 -0.0330 -0.0352 -0.0536 -0.0529 -0.0674 -0.0652 -0.0671 -0.0853 -0.0833 -0.1022 -0.0988 -0.1007 -0.1185 -0.1306 -0.1252 -0.1221 -0.1168 -0.1141 -0.1168 -0.1326 -0.1296 -0.1260 -0.1276 -0.1203 -0.1214 -0.1127 -0.1128 -0.1128 -0.1033 -0.0936 -0.0917 -0.0884 -0.0746 -0.0659 -0.0518 -0.0384 -0.0302 -0.0197 0.0024" RANK_AT_ES="12222.0000" RANK_SCORE_AT_ES="0.0906"/>
  <DTG RANKED_LIST="SLC12A2.SLC12A2.cls#h_versus_l.rnk" TEMPLATE="SLC12A2.cls" GENESET="gene_sets.gmt#HALLMARK_PI3K_AKT_MTOR_SIGNALING" ES="0.3022" NES="1.1341" NP="0.2632" FDR="0.4059" FWER="0.9600" RND_ES="0.2180 -0.2316 -0.2185 0.3519 0.3085 0.2131 0.1711 -0.1831 -0.2605 -0.2164 0.3475 -0.2224 -0.3911 0.3554 -0.1876 0.2397 0.3973 0.2376 -0.2340 0.2083 -0.3361 -0.4288 0.2733 -0.1996 -0.2098 -0.2574 0.2228 0.2387 0.1856 0.2301 0.3743 -0.2465 0.1892 0.3118 0.2106 0.2545 0.1678 0.1847 0.2189 -0.2037 -0.2998 0.2935 0.2387 -0.3311 -0.3486 0.3752 -0.2134 -0.1732 0.2634 -0.2018 -0.1896 0.2523 -0.3292 0.2769 0.4148 0.1797 0.2833 0.1959 -0.1917 -0.2304 -0.2252 -0.2961 0.2358 -0.2192 -0.2160 -0.1916 0.1889 0.4874 0.3671 0.2066 -0.2053 0.2025 0.2646 -0.2458 0.2748 0.2600 0.2312 0.2794 -0.2490 -0.2325 -0.2389 -0.2238 0.3551 -0.2377 0.3176 0.2341 0.1961 -0.1964 -0.3335 0.2311 0.3003 0.2035 0.3514 0.2580 0.2677 -0.2960 -0.2021 0.2627 -0.2416 0.3281" HIT_INDICES="121 132 206 252 298 513 874 1494 1719 1822 2038 2156 3429 3548 3640 4143 4223 4288 4803 5060 5616 6456 6645 6906 7251 7311 8077 8162 8403 8810 9937 11096 11474 12102 12160 12611 13183 13596 14663 15593 16417 16797 16860 16934 18003 20321 20901 21164 21537 21984 22379 23637 23720 23878 24240 24919 26096 30761 30793 34206 35408 36070 36090 36412 38786 41767 42290 42966 43465 43927 44169 44234 44805 45374 45758 46161 46550 46742 46803 47586 47668 47751 48191 48198 48304 48766 49004 49006 49216 49356 49486 49732 49872 50172 50235 51794 51889 52002 52295 52351 52650 53232 54512 54555" ES_PROFILE="0.0265 0.0548 0.0806 0.1060 0.1308 0.1501 0.1641 0.1706 0.1836 0.1985 0.2108 0.2245 0.2150 0.2263 0.2379 0.2414 0.2525 0.2638 0.2664 0.2733 0.2743 0.2694 0.2762 0.2815 0.2850 0.2935 0.2888 0.2963 0.3009 0.3022 0.2898 0.2762 0.2766 0.2721 0.2779 0.2763 0.2723 0.2709 0.2570 0.2452 0.2349 0.2325 0.2358 0.2389 0.2234 0.1842 0.1762 0.1739 0.1694 0.1634 0.1581 0.1366 0.1364 0.1348 0.1293 0.1178 0.0969 0.0125 0.0120 -0.0485 -0.0685 -0.0783 -0.0766 -0.0801 -0.1196 -0.1685 -0.1725 -0.1789 -0.1817 -0.1836 -0.1814 -0.1759 -0.1792 -0.1821 -0.1813 -0.1806 -0.1794 -0.1745 -0.1672 -0.1722 -0.1645 -0.1568 -0.1551 -0.1455 -0.1376 -0.1358 -0.1296 -0.1192 -0.1123 -0.1041 -0.0955 -0.0887 -0.0799 -0.0735 -0.0628 -0.0768 -0.0641 -0.0515 -0.0415 -0.0272 -0.0167 -0.0097 -0.0097 0.0129" RANK_AT_ES="8810.0000" RANK_SCORE_AT_ES="0.1155"/>
  <DTG RANKED_LIST="SLC12A2.SLC12A2.cls#h_versus_l.rnk" TEMPLATE="SLC12A2.cls" GENESET="gene_sets.gmt#HALLMARK_MYOGENESIS" ES="0.2990" NES="1.1517" NP="0.2222" FDR="0.3951" FWER="0.9400" RND_ES="0.2388 -0.3099 -0.3513 0.2688 -0.2315 -0.2611 0.2769 0.1971 -0.2824 0.3045 -0.2044 -0.2542 0.2210 -0.2727 -0.2328 0.2841 -0.2078 -0.1838 0.2095 -0.3477 -0.3371 0.2521 -0.4172 0.2470 0.2901 0.1870 -0.4178 0.3085 -0.2494 -0.1662 -0.2765 -0.3086 0.2607 -0.3355 -0.2218 -0.3667 -0.2936 0.1983 0.2170 0.4127 0.2743 0.3610 -0.3929 -0.2889 0.3051 0.1968 -0.2087 0.2872 -0.2425 -0.2842 -0.2926 0.2366 0.2853 -0.1654 0.2137 0.3117 -0.3782 0.1643 -0.2350 0.2205 -0.2276 -0.2187 0.1775 0.2110 -0.3232 0.2187 -0.2497 -0.2414 0.1766 -0.2488 0.2966 0.2375 0.2476 0.2412 -0.2989 0.2339 -0.1987 -0.2855 -0.2129 -0.2568 0.3840 -0.1812 -0.2642 0.3154 0.2221 -0.2248 -0.2168 -0.1813 -0.2263 0.2882 -0.2588 0.1566 0.3863 -0.2449 -0.1737 0.2957 0.3641 -0.2112 -0.2788 -0.2396" HIT_INDICES="169 182 258 266 353 401 688 723 725 928 976 989 1067 1129 1160 1201 1703 1796 1941 2137 2180 2204 2251 2746 2772 2827 2949 3498 3563 3663 3873 4517 4660 4937 5060 5264 5765 5872 6357 6461 6524 7254 7535 7798 7873 8005 8040 8220 8261 8312 8331 8442 9010 9098 9248 9256 9282 9542 9760 9817 10363 10695 10781 10790 11417 12086 12368 12537 12620 12716 12731 12889 13197 13384 13805 13947 13985 14046 14634 14695 15047 15338 16060 16811 17045 17172 17477 18353 18759 19034 19854 19868 20276 20323 20689 20929 21124 21238 21451 21529 21687 22174 22331 22360 22931 23083 23094 23286 23336 23511 23907 23971 24036 24302 24410 24607 25761 26096 26117 26531 26835 26932 27135 27152 28994 30569 31315 31338 32028 33053 34388 34523 34780 34981 35860 36212 36529 36791 38183 39345 39591 39597 40150 40474 40777 42346 42542 42661 42776 43288 43323 43465 43700 43989 44396 44696 45238 45436 45962 46839 47175 47562 47825 47964 48070 48474 48528 48595 48648 49817 49862 49958 50013 50255 50394 50712 50898 50964 51188 51492 51621 51822 51849 52289 52643 52684 52767 52779 52805 53334 53428 53516 53566 53726 54204 54536 54861 54882 55174" ES_PROFILE="0.0123 0.0273 0.0404 0.0546 0.0668 0.0793 0.0861 0.0974 0.1092 0.1167 0.1269 0.1377 0.1471 0.1566 0.1666 0.1763 0.1767 0.1843 0.1908 0.1960 0.2040 0.2123 0.2201 0.2192 0.2268 0.2339 0.2396 0.2370 0.2433 0.2488 0.2522 0.2472 0.2512 0.2527 0.2569 0.2595 0.2564 0.2605 0.2575 0.2613 0.2659 0.2580 0.2582 0.2585 0.2623 0.2650 0.2694 0.2712 0.2754 0.2795 0.2841 0.2870 0.2814 0.2845 0.2865 0.2910 0.2952 0.2950 0.2956 0.2990 0.2934 0.2916 0.2943 0.2983 0.2909 0.2826 0.2812 0.2818 0.2840 0.2859 0.2892 0.2899 0.2878 0.2878 0.2835 0.2842 0.2868 0.2889 0.2813 0.2832 0.2797 0.2773 0.2669 0.2557 0.2539 0.2540 0.2507 0.2369 0.2315 0.2283 0.2151 0.2166 0.2107 0.2114 0.2063 0.2033 0.2011 0.2004 0.1978 0.1977 0.1960 0.1883 0.1865 0.1870 0.1775 0.1756 0.1763 0.1736 0.1735 0.1711 0.1646 0.1641 0.1636 0.1594 0.1580 0.1549 0.1343 0.1284 0.1283 0.1210 0.1156 0.1139 0.1103 0.1101 0.0767 0.0481 0.0347 0.0345 0.0222 0.0041 -0.0194 -0.0211 -0.0249 -0.0276 -0.0424 -0.0476 -0.0520 -0.0554 -0.0789 -0.0978 -0.1001 -0.0980 -0.1057 -0.1091 -0.1121 -0.1375 -0.1380 -0.1370 -0.1359 -0.1418 -0.1391 -0.1382 -0.1390 -0.1406 -0.1443 -0.1458 -0.1516 -0.1511 -0.1563 -0.1675 -0.1688 -0.1708 -0.1704 -0.1677 -0.1643 -0.1661 -0.1616 -0.1572 -0.1526 -0.1676 -0.1621 -0.1575 -0.1521 -0.1499 -0.1457 -0.1446 -0.1409 -0.1350 -0.1317 -0.1296 -0.1242 -0.1200 -0.1125 -0.1121 -0.1097 -0.1016 -0.0941 -0.0853 -0.0768 -0.0765 -0.0681 -0.0594 -0.0499 -0.0422 -0.0391 -0.0322 -0.0238 -0.0098 0.0017" RANK_AT_ES="9817.0000" RANK_SCORE_AT_ES="0.1079"/>
  <DTG RANKED_LIST="SLC12A2.SLC12A2.cls#h_versus_l.rnk" TEMPLATE="SLC12A2.cls" GENESET="gene_sets.gmt#HALLMARK_IL6_JAK_STAT3_SIGNALING" ES="0.4368" NES="1.2033" NP="0.2881" FDR="0.3398" FWER="0.8900" RND_ES="0.3124 -0.5424 -0.5571 0.2489 0.2346 0.1823 0.3770 0.5598 -0.4985 0.2831 -0.1452 0.2256 -0.3486 0.3832 0.3582 0.3080 0.5018 0.4883 -0.4114 -0.3187 -0.5182 -0.5392 0.5003 0.2807 0.4157 0.2049 -0.2099 -0.4336 -0.4474 0.4778 0.4762 -0.5853 0.2831 -0.3142 0.1989 -0.2804 0.2765 0.2144 -0.3297 0.3724 0.2453 0.6192 -0.4489 0.3800 -0.1927 0.2171 0.1980 -0.2158 -0.4215 -0.3278 -0.3435 -0.2018 0.3693 0.3971 0.5578 0.3039 -0.4350 0.2678 0.4408 0.2435 0.1936 -0.5143 -0.1748 0.3274 -0.4564 0.2742 0.2222 0.7430 0.4811 0.3981 0.2197 -0.2454 0.4017 -0.4024 -0.3167 0.5281 0.2662 0.4115 -0.3158 -0.3023 0.2890 -0.1559 0.5320 0.2222 -0.2480 0.3744 0.2911 -0.3671 -0.6580 0.6246 0.4733 -0.4002 0.5808 -0.4866 -0.1972 -0.2088 0.3873 0.1893 -0.1948 0.5814" HIT_INDICES="421 662 911 1043 1077 1273 1365 1563 1572 1719 2469 2777 2943 3299 3429 3663 3953 4334 5402 5592 5947 5957 6104 6698 6827 7452 7648 7988 10501 10791 11208 11670 11914 12014 12783 13214 14084 14345 14350 14909 15310 15593 16343 16419 17151 17172 17268 18839 19360 20204 20901 21077 22231 22334 22438 23080 23240 23720 24785 25362 27529 30765 34206 35093 35801 37697 38350 38587 38601 39203 39330 39844 39885 40325 40616 41405 41489 43091 44524 44816 45732 45997 46468 47003 51577 52106 54467" ES_PROFILE="0.0267 0.0537 0.0783 0.1040 0.1311 0.1541 0.1785 0.1999 0.2247 0.2464 0.2544 0.2697 0.2872 0.3004 0.3174 0.3320 0.3452 0.3560 0.3527 0.3651 0.3741 0.3893 0.4018 0.4056 0.4176 0.4199 0.4298 0.4368 0.4023 0.4078 0.4108 0.4125 0.4181 0.4262 0.4215 0.4227 0.4152 0.4185 0.4265 0.4241 0.4242 0.4263 0.4194 0.4247 0.4176 0.4233 0.4276 0.4041 0.3993 0.3881 0.3791 0.3794 0.3613 0.3621 0.3629 0.3534 0.3527 0.3458 0.3278 0.3183 0.2790 0.2206 0.1600 0.1464 0.1364 0.1063 0.0992 0.0998 0.1044 0.0988 0.1020 0.0985 0.1037 0.1019 0.1031 0.0959 0.1015 0.0810 0.0648 0.0696 0.0640 0.0704 0.0735 0.0761 0.0131 0.0247 0.0145" RANK_AT_ES="7988.0000" RANK_SCORE_AT_ES="0.1223"/>
  <DTG RANKED_LIST="SLC12A2.SLC12A2.cls#h_versus_l.rnk" TEMPLATE="SLC12A2.cls" GENESET="gene_sets.gmt#HALLMARK_WNT_BETA_CATENIN_SIGNALING" ES="0.4278" NES="1.2555" NP="0.2407" FDR="0.2973" FWER="0.8400" RND_ES="0.5126 0.5307 -0.1923 0.4870 0.4441 -0.4671 0.1988 -0.2992 0.3111 0.1778 0.2546 -0.3735 -0.2591 0.2020 -0.5084 0.2589 0.3675 0.3021 -0.3053 -0.2265 0.2971 -0.4540 -0.2385 0.5523 -0.4147 0.3105 -0.2149 0.4586 0.4779 0.5080 0.4154 0.3399 0.2473 0.2525 -0.4026 0.2937 0.2840 -0.2973 0.3049 0.4010 -0.4262 -0.2422 -0.2596 -0.3489 0.2583 0.3923 -0.3671 -0.2106 0.5121 0.2727 0.2722 0.3608 0.2223 0.4912 0.2487 0.1861 0.3765 -0.3497 -0.3068 -0.2603 -0.3340 -0.1630 0.2675 -0.2419 0.3682 -0.3380 -0.1882 0.2877 0.3471 0.2802 -0.4205 0.3458 0.4016 -0.3781 -0.2971 -0.3042 0.2608 -0.2666 0.3176 -0.4011 -0.3163 -0.5258 -0.3809 -0.2990 0.5949 -0.3562 -0.4164 -0.1896 0.2680 -0.2746 0.2018 0.4772 0.4508 -0.3670 0.2349 -0.2773 0.2726 0.2391 -0.2628 -0.4016" HIT_INDICES="144 1161 1312 2268 2425 3403 3835 4652 5242 6002 6516 7688 8220 8727 9440 10201 10279 11822 12368 13029 13293 14203 15829 15885 16493 19213 20346 22960 23162 24093 31880 35329 35937 38627 41812 45025 47027 47610 49254 50173 52277 52643" ES_PROFILE="0.0743 0.1080 0.1555 0.1807 0.2195 0.2388 0.2665 0.2844 0.3049 0.3204 0.3392 0.3436 0.3586 0.3731 0.3828 0.3906 0.4105 0.4017 0.4102 0.4156 0.4278 0.4269 0.4109 0.4233 0.4248 0.3845 0.3716 0.3286 0.3291 0.3153 0.1755 0.1179 0.1126 0.0732 0.0297 -0.0089 -0.0216 -0.0073 -0.0079 0.0075 0.0108 0.0475" RANK_AT_ES="13293.0000" RANK_SCORE_AT_ES="0.0830"/>
  <DTG RANKED_LIST="SLC12A2.SLC12A2.cls#h_versus_l.rnk" TEMPLATE="SLC12A2.cls" GENESET="gene_sets.gmt#HALLMARK_IL2_STAT5_SIGNALING" ES="0.3973" NES="1.2561" NP="0.2222" FDR="0.3148" FWER="0.8400" RND_ES="0.2357 -0.4236 -0.3418 0.2240 0.2218 -0.2364 0.2889 0.3484 -0.3964 0.2780 -0.2363 -0.1936 -0.1973 0.2612 0.2917 0.3442 0.3499 0.3912 -0.2610 -0.3575 -0.3931 -0.3364 0.3355 0.3244 0.4514 -0.2128 -0.3804 -0.3111 -0.3130 0.3498 0.4018 -0.3685 -0.2706 -0.3203 -0.1973 -0.2911 -0.1444 0.3037 -0.1618 0.4151 0.1760 0.4306 -0.3611 0.2422 -0.1648 0.2096 -0.2020 0.2629 -0.3087 -0.2067 -0.2637 0.2613 0.3685 0.2671 0.4035 0.2791 -0.3966 0.2175 0.2976 -0.2180 -0.2747 -0.3477 0.1786 0.4054 -0.3348 0.2300 0.2453 0.4397 0.3585 0.2920 0.1862 0.1928 0.3501 -0.2496 -0.2379 0.4307 0.2568 0.3699 -0.1700 -0.1916 0.3331 -0.1914 0.4058 0.1843 -0.2463 0.3511 0.1986 -0.2102 -0.4774 0.4913 0.4292 -0.2510 0.5010 -0.3663 -0.1655 -0.2126 0.3950 0.2344 -0.2923 0.3880" HIT_INDICES="51 55 99 226 249 285 421 487 627 648 727 911 983 1006 1059 1460 1677 1868 2103 2451 2585 2595 2848 2987 3005 3012 4088 4307 4378 4381 4509 4532 4726 4738 5177 5228 5399 5501 5507 5592 5646 5669 5747 5765 5957 5964 5973 6336 6394 6493 6611 6827 6864 7089 7127 7170 7464 7472 7660 7758 8077 8261 8301 8422 8506 8984 9250 9688 9889 10081 10308 10363 10482 10552 10657 11009 11078 11081 11171 11208 11279 11376 11634 11715 11733 12016 12298 12412 12922 13293 13723 13727 14230 14350 15885 16529 16752 16755 16839 17885 17966 18066 18082 18511 18512 18715 19034 19868 19886 20013 20079 20082 20346 20745 20985 21023 21046 21077 21109 21676 21709 21928 21992 22032 22123 22231 23080 24959 27529 28467 30754 33097 33116 34129 34737 34884 35365 35671 35734 35839 36031 37480 37697 37921 38254 38308 38474 38667 39647 39751 39844 40236 40616 40836 41453 41949 42977 43091 43507 43768 44204 44502 45186 45876 45892 46142 47280 47322 47987 48028 48295 48464 48968 49230 49638 49924 50388 50418 50573 50694 50805 51065 51186 51538 51577 52083 52114 52336 52767 53182 53227 54163 54461 54781 54917" ES_PROFILE="0.0166 0.0336 0.0489 0.0614 0.0755 0.0891 0.1000 0.1117 0.1215 0.1334 0.1438 0.1518 0.1615 0.1721 0.1819 0.1845 0.1901 0.1958 0.2005 0.2026 0.2084 0.2165 0.2199 0.2253 0.2329 0.2406 0.2281 0.2310 0.2366 0.2434 0.2478 0.2541 0.2572 0.2636 0.2620 0.2674 0.2705 0.2749 0.2810 0.2856 0.2907 0.2964 0.3010 0.3068 0.3093 0.3151 0.3209 0.3201 0.3248 0.3287 0.3323 0.3339 0.3388 0.3402 0.3449 0.3496 0.3495 0.3547 0.3565 0.3599 0.3591 0.3608 0.3651 0.3678 0.3712 0.3673 0.3671 0.3637 0.3645 0.3654 0.3656 0.3690 0.3711 0.3741 0.3764 0.3742 0.3770 0.3811 0.3836 0.3870 0.3897 0.3920 0.3913 0.3937 0.3973 0.3960 0.3946 0.3963 0.3906 0.3873 0.3829 0.3861 0.3802 0.3811 0.3560 0.3468 0.3453 0.3477 0.3487 0.3319 0.3326 0.3329 0.3347 0.3289 0.3309 0.3292 0.3253 0.3118 0.3132 0.3125 0.3129 0.3145 0.3113 0.3055 0.3025 0.3032 0.3042 0.3050 0.3058 0.2967 0.2973 0.2945 0.2945 0.2949 0.2944 0.2935 0.2790 0.2453 0.1987 0.1816 0.1402 0.0981 0.0983 0.0806 0.0704 0.0686 0.0609 0.0564 0.0564 0.0556 0.0533 0.0286 0.0263 0.0239 0.0197 0.0206 0.0194 0.0178 0.0023 0.0026 0.0032 -0.0015 -0.0059 -0.0073 -0.0158 -0.0218 -0.0372 -0.0360 -0.0401 -0.0413 -0.0456 -0.0472 -0.0555 -0.0638 -0.0597 -0.0599 -0.0756 -0.0715 -0.0783 -0.0738 -0.0732 -0.0708 -0.0741 -0.0730 -0.0742 -0.0731 -0.0748 -0.0686 -0.0646 -0.0599 -0.0549 -0.0524 -0.0473 -0.0460 -0.0390 -0.0400 -0.0323 -0.0279 -0.0267 -0.0246 -0.0157 -0.0210 -0.0138 -0.0058 0.0064" RANK_AT_ES="11733.0000" RANK_SCORE_AT_ES="0.0942"/>
  <DTG RANKED_LIST="SLC12A2.SLC12A2.cls#h_versus_l.rnk" TEMPLATE="SLC12A2.cls" GENESET="gene_sets.gmt#HALLMARK_COMPLEMENT" ES="0.3936" NES="1.2862" NP="0.2069" FDR="0.3016" FWER="0.8100" RND_ES="0.2363 -0.4215 -0.4575 -0.1972 -0.2162 0.2193 0.1955 0.4665 -0.4006 0.3282 0.2537 -0.2160 0.1721 0.2207 0.3280 0.2312 0.4240 0.2604 -0.3609 -0.3050 -0.4026 -0.3833 0.3908 0.2053 0.4122 -0.2096 -0.1987 -0.3188 -0.2641 0.3919 0.3203 -0.4275 -0.2448 -0.3000 0.3210 -0.2230 0.2152 0.2831 -0.2247 0.3999 -0.2071 0.4051 -0.3352 0.2496 0.2793 0.2883 -0.2427 0.1991 -0.3435 -0.3304 -0.1908 -0.2541 0.3321 0.3746 0.4730 0.2867 -0.3672 0.2899 0.3266 -0.2329 0.1735 -0.4780 -0.2079 0.2291 -0.3723 0.2748 0.1664 0.5036 0.3040 0.3042 0.2910 -0.2088 0.4091 -0.3043 -0.1719 0.3817 0.1810 0.3549 -0.2976 0.1578 0.2413 0.2256 0.4411 -0.2300 0.2023 0.3165 0.2342 -0.2820 -0.4144 0.4694 0.3527 -0.2035 0.4875 -0.3023 0.1842 -0.3087 0.3617 0.2475 -0.1808 0.4757" HIT_INDICES="114 165 219 353 440 458 560 795 885 1076 1090 1192 1236 1524 1572 1619 1675 1695 1737 1779 1796 1825 1951 2061 2121 2208 2490 2633 2774 2785 2836 2868 2883 3128 3130 3429 3580 3766 3835 4205 4418 4527 4872 5417 5623 5715 5875 6112 6116 6348 6411 6699 6832 6946 6986 7067 7334 7375 7500 7654 8555 8798 8950 9037 9213 9310 9627 9658 9785 9889 10075 10083 10483 10555 10577 10583 10784 11092 11208 11538 11558 11599 12086 12384 12421 12465 12531 12640 12864 12973 13587 13659 13683 14393 14603 14878 15507 16298 16343 16484 16623 17064 17172 17535 18294 18482 18580 18615 19279 19603 19949 20414 20439 20691 20745 21457 21520 21532 21804 22379 22997 23140 23512 23878 23884 24896 25086 25203 25362 26803 27362 27460 30532 31169 32757 34077 34646 35519 35997 36037 37108 37849 39148 39368 39527 39543 40667 40742 41051 41297 41723 41870 41935 42183 42288 42385 42413 42997 43727 43815 44204 44488 44508 44743 45967 46468 46550 46735 46833 47322 48450 49300 49322 49458 49924 49959 50137 50273 50334 50735 50980 51268 51376 51525 51715 52552 52751 52805 52916 53412 53757 53933 54096 54299 54951" ES_PROFILE="0.0137 0.0280 0.0417 0.0529 0.0644 0.0770 0.0876 0.0949 0.1044 0.1116 0.1219 0.1305 0.1399 0.1443 0.1530 0.1616 0.1700 0.1790 0.1875 0.1960 0.2049 0.2135 0.2202 0.2270 0.2347 0.2417 0.2449 0.2504 0.2558 0.2636 0.2707 0.2780 0.2856 0.2888 0.2965 0.2985 0.3030 0.3068 0.3127 0.3128 0.3157 0.3204 0.3206 0.3168 0.3191 0.3235 0.3265 0.3280 0.3338 0.3353 0.3398 0.3402 0.3432 0.3466 0.3513 0.3552 0.3557 0.3602 0.3632 0.3655 0.3540 0.3543 0.3563 0.3594 0.3608 0.3636 0.3624 0.3663 0.3684 0.3709 0.3719 0.3761 0.3731 0.3760 0.3798 0.3839 0.3844 0.3829 0.3848 0.3828 0.3863 0.3895 0.3844 0.3827 0.3857 0.3886 0.3910 0.3926 0.3921 0.3936 0.3858 0.3878 0.3907 0.3809 0.3801 0.3781 0.3694 0.3577 0.3594 0.3594 0.3594 0.3538 0.3542 0.3498 0.3381 0.3367 0.3368 0.3382 0.3279 0.3237 0.3191 0.3122 0.3132 0.3101 0.3106 0.2989 0.2990 0.3001 0.2963 0.2869 0.2765 0.2748 0.2688 0.2628 0.2634 0.2455 0.2425 0.2408 0.2383 0.2122 0.2021 0.2004 0.1447 0.1332 0.1048 0.0815 0.0720 0.0572 0.0497 0.0501 0.0321 0.0204 -0.0012 -0.0031 -0.0038 -0.0019 -0.0198 -0.0187 -0.0217 -0.0235 -0.0284 -0.0282 -0.0265 -0.0280 -0.0269 -0.0257 -0.0231 -0.0305 -0.0403 -0.0384 -0.0418 -0.0432 -0.0398 -0.0402 -0.0582 -0.0628 -0.0598 -0.0585 -0.0557 -0.0597 -0.0747 -0.0843 -0.0788 -0.0753 -0.0775 -0.0718 -0.0687 -0.0646 -0.0592 -0.0596 -0.0570 -0.0549 -0.0494 -0.0446 -0.0403 -0.0469 -0.0417 -0.0337 -0.0267 -0.0257 -0.0214 -0.0136 -0.0053 0.0030 0.0057" RANK_AT_ES="12973.0000" RANK_SCORE_AT_ES="0.0853"/>
  <DTG RANKED_LIST="SLC12A2.SLC12A2.cls#h_versus_l.rnk" TEMPLATE="SLC12A2.cls" GENESET="gene_sets.gmt#HALLMARK_HYPOXIA" ES="0.4107" NES="1.3375" NP="0.1296" FDR="0.2651" FWER="0.7400" RND_ES="0.2690 -0.4478 -0.2701 0.5644 0.3034 -0.2391 0.3491 0.2935 -0.3672 0.3526 0.2747 -0.3159 -0.2588 0.3883 0.3307 0.5853 0.2149 0.2714 0.2504 -0.1948 -0.4720 0.2010 0.2088 -0.2346 0.3471 0.3131 -0.4399 0.2108 -0.4542 0.2165 0.2278 -0.3641 0.2043 -0.3073 -0.2765 -0.3137 -0.3095 0.3946 0.2754 0.3130 0.2404 0.2469 -0.5158 0.2009 -0.2614 0.3300 0.1692 0.4419 -0.3988 0.2433 -0.1935 0.2505 0.3406 -0.3270 0.1757 0.5144 -0.5392 0.1779 0.3102 -0.3699 0.1982 -0.1946 0.2607 0.3940 -0.2791 -0.3025 0.4908 0.2716 0.3999 -0.1875 -0.3664 0.3372 -0.3702 -0.3271 -0.2138 0.3422 0.3099 0.4119 -0.2945 0.1865 0.2779 -0.3672 -0.2188 -0.1523 -0.1920 0.2675 -0.2459 -0.2858 -0.5485 0.3666 -0.3148 -0.1398 0.4179 0.3390 0.3081 -0.3241 -0.3125 -0.2911 -0.2640 -0.1881" HIT_INDICES="57 154 318 322 371 391 500 751 766 976 1006 1076 1106 1192 1348 1465 1519 1535 1624 1745 2103 2270 2291 2585 2925 2983 2987 3015 3058 3099 3152 3821 4205 4289 4337 4437 4438 4477 4532 4594 4660 4670 4721 4937 4997 5017 5052 5177 5188 5304 5327 5507 5617 5681 6002 6033 6374 6946 7089 7159 7830 8114 8306 8597 8766 9353 9457 9817 9889 9910 9937 10409 10415 10927 11133 11208 11317 11634 11638 11679 11733 11827 12127 12160 12178 12642 12919 13113 14107 14174 14279 14345 14355 14878 14954 15066 15069 15173 15850 16134 16414 16465 16775 17495 18003 18082 18198 18557 18789 18860 18931 18988 19868 20415 20800 21072 21271 21328 21347 21532 21575 21680 22762 23185 24132 24200 24785 25031 25362 25641 25664 26096 26117 26637 27121 28994 31169 31539 31573 32230 33097 33806 34204 34497 36292 36338 36405 36449 36816 36964 37017 37331 37688 37743 38183 39399 39913 41029 41039 41071 41732 42776 44774 44799 45485 46269 46762 46849 47188 47420 47668 47738 48304 48920 49300 49330 49872 49949 50052 50313 50583 50992 51196 51217 51877 52451 52767 53081 53334 54038 54085 54281 54762 55200" ES_PROFILE="0.0163 0.0304 0.0417 0.0558 0.0688 0.0822 0.0934 0.1009 0.1126 0.1201 0.1308 0.1405 0.1508 0.1600 0.1675 0.1754 0.1844 0.1941 0.2022 0.2096 0.2122 0.2180 0.2264 0.2295 0.2314 0.2384 0.2464 0.2539 0.2612 0.2684 0.2753 0.2705 0.2707 0.2762 0.2823 0.2875 0.2944 0.3006 0.3065 0.3122 0.3178 0.3244 0.3302 0.3329 0.3384 0.3446 0.3505 0.3547 0.3610 0.3653 0.3713 0.3744 0.3786 0.3837 0.3840 0.3894 0.3891 0.3844 0.3874 0.3916 0.3847 0.3847 0.3863 0.3860 0.3878 0.3819 0.3847 0.3827 0.3860 0.3902 0.3942 0.3901 0.3943 0.3893 0.3897 0.3925 0.3947 0.3930 0.3969 0.4002 0.4032 0.4055 0.4039 0.4072 0.4107 0.4060 0.4046 0.4047 0.3899 0.3920 0.3933 0.3953 0.3983 0.3919 0.3936 0.3945 0.3975 0.3986 0.3891 0.3866 0.3842 0.3859 0.3828 0.3721 0.3650 0.3658 0.3658 0.3613 0.3591 0.3597 0.3604 0.3613 0.3470 0.3387 0.3332 0.3296 0.3274 0.3277 0.3287 0.3266 0.3271 0.3264 0.3078 0.3009 0.2844 0.2838 0.2737 0.2696 0.2640 0.2593 0.2592 0.2516 0.2515 0.2422 0.2335 0.1995 0.1602 0.1536 0.1532 0.1416 0.1264 0.1141 0.1076 0.1031 0.0718 0.0722 0.0723 0.0729 0.0676 0.0664 0.0669 0.0628 0.0580 0.0587 0.0525 0.0326 0.0256 0.0081 0.0106 0.0127 0.0036 -0.0121 -0.0444 -0.0408 -0.0490 -0.0587 -0.0629 -0.0597 -0.0609 -0.0600 -0.0593 -0.0554 -0.0601 -0.0655 -0.0663 -0.0607 -0.0641 -0.0591 -0.0544 -0.0523 -0.0503 -0.0504 -0.0466 -0.0395 -0.0433 -0.0449 -0.0415 -0.0376 -0.0320 -0.0332 -0.0224 -0.0137 -0.0084 0.0012" RANK_AT_ES="12178.0000" RANK_SCORE_AT_ES="0.0910"/>
  <DTG RANKED_LIST="SLC12A2.SLC12A2.cls#h_versus_l.rnk" TEMPLATE="SLC12A2.cls" GENESET="gene_sets.gmt#HALLMARK_EPITHELIAL_MESENCHYMAL_TRANSITION" ES="0.4903" NES="1.3753" NP="0.2069" FDR="0.2379" FWER="0.7300" RND_ES="0.3512 -0.6293 -0.2357 0.5339 0.3942 -0.5073 0.2498 0.2437 -0.5025 0.3273 -0.4440 -0.2276 -0.3645 0.2412 0.2335 0.5857 0.4043 0.5117 0.2800 0.1736 -0.6313 0.2895 -0.1648 0.3943 0.5518 0.3620 -0.6244 0.3078 -0.4809 0.3213 0.3401 -0.4007 -0.2511 -0.3772 -0.3776 -0.3355 -0.5409 0.5125 0.2045 0.5317 0.2408 0.4329 -0.4994 0.4092 0.1678 -0.2008 -0.2998 0.4838 -0.3471 0.2382 -0.4079 0.2610 0.5087 -0.2281 0.2028 0.4973 -0.6012 -0.2506 0.4199 -0.4213 -0.4923 0.2701 -0.2284 0.6146 -0.2698 0.4010 0.2843 0.2481 0.3666 0.3275 -0.3172 0.3981 -0.2762 0.3253 0.1991 0.4204 0.3295 0.4999 -0.2291 -0.3243 0.5160 -0.3775 0.4070 -0.1637 -0.4286 0.4476 -0.2529 -0.2111 -0.5632 0.3022 0.1913 0.2655 0.5958 0.2272 -0.1928 -0.1998 0.4068 0.1303 -0.4951 0.2971" HIT_INDICES="76 169 173 222 353 354 396 462 561 567 642 648 836 1045 1267 1675 1703 1941 2061 2204 2214 2256 2302 2305 2365 2469 2702 2860 3178 3326 3508 3629 3663 3674 3858 3873 3880 4204 4205 4337 4357 4418 4527 4963 5177 5228 5242 5304 5322 5406 5501 5669 6004 6154 6164 6250 6501 6586 6591 6612 6769 6946 6993 7156 7159 7226 7436 7615 7754 7829 8312 8331 8530 8597 9175 9232 9274 9327 9472 9972 10036 10041 10050 10201 10363 10415 10753 10823 11079 11133 11317 11360 11508 11633 11858 12106 12381 12620 12732 12919 13318 13388 13437 13724 14096 14223 14395 14878 15086 15626 15882 16060 16253 16305 16343 16398 16835 16884 17292 17670 17882 18589 18949 18965 20080 20168 20276 20415 20628 20689 20699 20978 21149 21347 21349 21992 22926 23971 24785 24847 24848 24939 25086 25212 25325 25362 26407 26799 27369 27435 31315 33665 35440 35603 35710 36095 37181 37204 37697 37763 37901 38284 38350 38667 39181 39203 39340 39345 40332 40389 40738 41039 41051 42346 42776 43768 43778 44119 44912 45236 45733 45983 47466 47825 48027 48574 48917 49310 49643 50195 50376 50681 50868 51310 52948 54412 55075" ES_PROFILE="0.0157 0.0298 0.0455 0.0598 0.0715 0.0856 0.0986 0.1109 0.1221 0.1349 0.1461 0.1585 0.1669 0.1743 0.1809 0.1832 0.1924 0.1975 0.2045 0.2108 0.2196 0.2277 0.2357 0.2445 0.2522 0.2589 0.2630 0.2684 0.2706 0.2757 0.2800 0.2854 0.2923 0.2996 0.3037 0.3108 0.3181 0.3193 0.3265 0.3311 0.3378 0.3437 0.3486 0.3474 0.3500 0.3556 0.3618 0.3672 0.3733 0.3782 0.3828 0.3860 0.3861 0.3894 0.3952 0.3996 0.4009 0.4052 0.4110 0.4164 0.4193 0.4218 0.4265 0.4292 0.4347 0.4390 0.4406 0.4428 0.4456 0.4495 0.4458 0.4506 0.4520 0.4558 0.4501 0.4539 0.4579 0.4617 0.4638 0.4593 0.4627 0.4671 0.4715 0.4733 0.4748 0.4782 0.4764 0.4795 0.4790 0.4823 0.4831 0.4864 0.4878 0.4896 0.4895 0.4889 0.4878 0.4872 0.4889 0.4892 0.4855 0.4877 0.4903 0.4885 0.4851 0.4860 0.4861 0.4804 0.4797 0.4727 0.4709 0.4704 0.4696 0.4713 0.4733 0.4750 0.4696 0.4712 0.4662 0.4617 0.4601 0.4493 0.4447 0.4464 0.4278 0.4278 0.4275 0.4265 0.4242 0.4246 0.4259 0.4223 0.4206 0.4184 0.4197 0.4092 0.3931 0.3748 0.3606 0.3599 0.3604 0.3592 0.3570 0.3552 0.3535 0.3532 0.3344 0.3275 0.3172 0.3160 0.2457 0.2037 0.1725 0.1706 0.1698 0.1641 0.1459 0.1470 0.1398 0.1403 0.1395 0.1345 0.1351 0.1314 0.1242 0.1259 0.1256 0.1277 0.1122 0.1137 0.1100 0.1072 0.1097 0.0893 0.0848 0.0704 0.0739 0.0715 0.0611 0.0594 0.0548 0.0547 0.0329 0.0317 0.0334 0.0292 0.0289 0.0279 0.0281 0.0248 0.0284 0.0299 0.0338 0.0334 0.0132 -0.0006 0.0035" RANK_AT_ES="13437.0000" RANK_SCORE_AT_ES="0.0820"/>
  <DTG RANKED_LIST="SLC12A2.SLC12A2.cls#h_versus_l.rnk" TEMPLATE="SLC12A2.cls" GENESET="gene_sets.gmt#HALLMARK_INFLAMMATORY_RESPONSE" ES="0.4918" NES="1.3756" NP="0.1579" FDR="0.2549" FWER="0.7300" RND_ES="0.1926 -0.6020 -0.4437 0.2238 0.1783 -0.1929 0.2756 0.4804 -0.5075 0.3099 0.1805 -0.1805 -0.2913 0.3445 0.3597 0.3454 0.4474 0.4388 -0.2896 -0.3830 -0.5070 -0.4600 0.5071 0.2623 0.5017 -0.2000 -0.2845 -0.3790 -0.4103 0.4269 0.4556 -0.4845 -0.2214 -0.3350 0.1983 -0.2242 0.2366 0.3339 -0.3279 0.4905 0.2584 0.5626 -0.4402 0.3638 0.2335 0.2180 -0.2577 0.2639 -0.3990 -0.2510 -0.3604 -0.1925 0.3595 0.4144 0.5720 0.3382 -0.4440 0.2197 0.3416 -0.2744 -0.1960 -0.4501 0.1998 0.4039 -0.4447 0.3128 0.2294 0.5720 0.4087 0.4283 0.2156 0.2144 0.3978 -0.2591 -0.3223 0.5040 0.1817 0.4594 -0.2909 -0.1371 0.2771 -0.1556 0.4896 -0.2269 -0.3285 0.4393 0.1776 -0.2630 -0.5766 0.5907 0.4709 -0.3222 0.6087 -0.4457 0.1866 -0.2134 0.3919 0.3122 -0.2556 0.5717" HIT_INDICES="10 107 111 354 440 548 655 662 833 888 911 944 954 1006 1031 1107 1269 1572 1677 1695 1999 2061 2135 2469 2563 2702 2731 2954 2968 3152 3217 3231 3312 3452 3563 3649 3701 3741 3792 3827 3963 4482 4485 4527 4565 4603 4688 4738 4818 4922 5402 5592 5660 5947 6112 6227 6334 6357 6493 6536 6574 6946 6986 7121 7308 7526 7647 7654 7758 7829 7853 7874 7911 7988 8654 8692 9137 9175 9688 9840 9980 10189 10203 10621 10742 11069 11558 11591 11770 11956 12178 12298 12740 12783 12826 13027 13293 13349 13379 13680 13682 13727 14073 14084 14107 14174 14350 14632 14741 14878 14909 15047 15295 15317 15353 15834 16152 17268 17599 17885 18512 18601 19099 19316 19360 19518 19760 20204 20386 21453 21468 21554 21680 21920 22334 22379 22950 23207 23750 23878 24849 24896 25362 25719 26096 26893 29000 31169 32061 32409 33155 33732 34646 35801 36309 36484 36520 37569 37752 37909 37964 38301 38601 39069 39158 39647 39844 40616 41045 41489 41723 42183 42519 42594 43199 43425 43431 44502 45036 45639 45821 45892 45983 46468 47031 47767 48352 48362 49227 49561 50232 50868 51538 52552 54099 54150 54676" ES_PROFILE="0.0196 0.0343 0.0506 0.0603 0.0723 0.0833 0.0938 0.1061 0.1148 0.1254 0.1365 0.1473 0.1586 0.1689 0.1796 0.1891 0.1968 0.2012 0.2090 0.2183 0.2221 0.2301 0.2378 0.2403 0.2471 0.2529 0.2607 0.2648 0.2726 0.2772 0.2839 0.2915 0.2979 0.3030 0.3085 0.3145 0.3211 0.3278 0.3343 0.3410 0.3458 0.3434 0.3502 0.3563 0.3625 0.3687 0.3739 0.3798 0.3850 0.3898 0.3875 0.3903 0.3953 0.3962 0.3993 0.4032 0.4072 0.4127 0.4160 0.4211 0.4262 0.4251 0.4300 0.4331 0.4352 0.4367 0.4398 0.4450 0.4484 0.4524 0.4573 0.4621 0.4667 0.4705 0.4634 0.4677 0.4644 0.4685 0.4638 0.4657 0.4677 0.4684 0.4726 0.4693 0.4715 0.4697 0.4649 0.4684 0.4691 0.4697 0.4695 0.4712 0.4669 0.4698 0.4727 0.4727 0.4714 0.4739 0.4769 0.4748 0.4782 0.4808 0.4778 0.4809 0.4838 0.4858 0.4858 0.4839 0.4850 0.4856 0.4881 0.4886 0.4870 0.4896 0.4918 0.4859 0.4829 0.4650 0.4613 0.4583 0.4490 0.4494 0.4423 0.4402 0.4413 0.4402 0.4375 0.4311 0.4294 0.4113 0.4123 0.4121 0.4110 0.4079 0.4014 0.4017 0.3922 0.3884 0.3793 0.3777 0.3606 0.3602 0.3521 0.3459 0.3394 0.3250 0.2868 0.2475 0.2316 0.2256 0.2126 0.2027 0.1870 0.1672 0.1592 0.1574 0.1581 0.1407 0.1391 0.1380 0.1387 0.1345 0.1310 0.1246 0.1251 0.1185 0.1172 0.1058 0.1007 0.0955 0.0942 0.0889 0.0859 0.0878 0.0802 0.0796 0.0830 0.0674 0.0618 0.0552 0.0563 0.0594 0.0622 0.0580 0.0527 0.0446 0.0396 0.0450 0.0353 0.0355 0.0300 0.0257 0.0214 0.0119 -0.0044 0.0066 0.0107" RANK_AT_ES="15353.0000" RANK_SCORE_AT_ES="0.0687"/>
  <DTG RANKED_LIST="SLC12A2.SLC12A2.cls#h_versus_l.rnk" TEMPLATE="SLC12A2.cls" GENESET="gene_sets.gmt#HALLMARK_HEME_METABOLISM" ES="0.3415" NES="1.4183" NP="0.0408" FDR="0.2180" FWER="0.6900" RND_ES="0.2127 -0.1877 -0.2463 -0.2253 0.3074 0.2245 0.2209 0.2603 0.2180 0.2457 0.3054 -0.2462 -0.1632 0.3779 0.2819 0.2170 0.2207 -0.2203 -0.1957 -0.2812 0.1620 -0.2990 -0.2005 0.2419 0.3279 -0.2758 0.2095 0.2423 0.2415 0.2871 0.2250 -0.2071 0.1686 -0.2210 -0.2159 0.2181 0.1620 0.2399 0.2618 0.2528 0.2215 -0.2229 -0.3187 -0.2268 0.2589 0.2843 -0.2300 0.1997 -0.2336 -0.2562 0.3589 -0.2290 -0.2537 0.2390 0.3174 -0.2103 -0.3232 -0.2257 -0.2985 -0.2445 -0.3242 -0.4384 0.2058 -0.3013 -0.3004 -0.1816 0.1938 0.2708 0.2332 -0.2529 -0.1991 0.2339 -0.1889 0.1793 0.1871 0.1952 -0.2109 -0.3461 0.1455 0.1715 -0.2934 -0.2043 0.2006 -0.2128 0.3384 -0.2288 -0.1635 -0.2247 -0.1947 -0.2041 0.2234 0.1865 0.3238 -0.2180 -0.2046 -0.2228 -0.1818 0.2978 -0.1812 -0.2578" HIT_INDICES="37 327 385 387 388 623 628 649 734 851 977 1123 1234 1350 1402 1482 1519 1557 1635 1848 2093 2143 2211 2304 2354 2488 2493 2648 2825 2883 2983 3197 3226 3240 3502 3773 3870 4142 4208 4332 4581 4817 5098 5273 5281 5417 5913 5999 6039 6061 6429 6477 6808 6902 7251 7697 7698 7732 7797 7952 8034 8227 8243 8389 9112 9865 9910 9937 10577 11537 11568 11823 11959 12756 12765 13372 13767 14337 14393 14459 14461 15218 15317 15489 16368 16379 16735 17122 17602 18789 18930 19320 19697 19784 19854 19886 20007 20725 20745 21464 21572 22255 22691 22714 23751 23791 23907 24053 24117 24153 24831 25221 25356 25544 25641 25859 27336 29000 30471 31123 31315 33234 33285 33634 33676 33735 34321 34529 35416 35696 35798 36799 36994 37167 37775 38481 38643 38675 39010 40003 40016 40057 40140 41110 42235 42555 42659 42688 43164 43425 43788 44007 44374 45276 45687 46606 46762 46868 46911 47219 47293 47357 47891 47905 48476 48852 49183 49412 49728 49966 50418 50545 50607 50879 50880 50974 51036 51134 51420 52091 52154 52345 52454 53226 53475 53625 53921 54082 54273 54366 54813 55153 55177 55205 55236 55261" ES_PROFILE="0.0163 0.0240 0.0356 0.0482 0.0608 0.0681 0.0796 0.0906 0.1002 0.1088 0.1169 0.1242 0.1319 0.1392 0.1477 0.1554 0.1639 0.1723 0.1798 0.1846 0.1885 0.1958 0.2028 0.2091 0.2162 0.2216 0.2294 0.2342 0.2386 0.2450 0.2506 0.2539 0.2606 0.2675 0.2697 0.2716 0.2766 0.2782 0.2835 0.2877 0.2894 0.2913 0.2922 0.2949 0.3007 0.3040 0.3007 0.3047 0.3095 0.3146 0.3133 0.3178 0.3170 0.3205 0.3192 0.3160 0.3208 0.3251 0.3287 0.3307 0.3340 0.3351 0.3395 0.3415 0.3328 0.3233 0.3267 0.3304 0.3227 0.3090 0.3122 0.3112 0.3123 0.3013 0.3045 0.2967 0.2926 0.2852 0.2871 0.2888 0.2917 0.2807 0.2816 0.2811 0.2676 0.2698 0.2657 0.2609 0.2543 0.2346 0.2338 0.2284 0.2232 0.2232 0.2235 0.2245 0.2238 0.2122 0.2132 0.2013 0.2005 0.1891 0.1821 0.1826 0.1645 0.1644 0.1629 0.1609 0.1603 0.1603 0.1484 0.1417 0.1396 0.1365 0.1351 0.1314 0.1046 0.0744 0.0478 0.0361 0.0327 -0.0017 -0.0021 -0.0079 -0.0081 -0.0086 -0.0185 -0.0216 -0.0367 -0.0408 -0.0416 -0.0584 -0.0606 -0.0624 -0.0718 -0.0829 -0.0840 -0.0828 -0.0870 -0.1029 -0.1009 -0.0995 -0.0988 -0.1139 -0.1315 -0.1344 -0.1333 -0.1309 -0.1364 -0.1380 -0.1413 -0.1419 -0.1450 -0.1576 -0.1611 -0.1734 -0.1719 -0.1694 -0.1658 -0.1668 -0.1636 -0.1601 -0.1649 -0.1603 -0.1655 -0.1670 -0.1675 -0.1660 -0.1659 -0.1643 -0.1662 -0.1622 -0.1569 -0.1552 -0.1486 -0.1436 -0.1380 -0.1330 -0.1311 -0.1356 -0.1290 -0.1245 -0.1185 -0.1234 -0.1184 -0.1113 -0.1063 -0.0985 -0.0908 -0.0809 -0.0759 -0.0666 -0.0512 -0.0354 -0.0189 0.0001" RANK_AT_ES="8389.0000" RANK_SCORE_AT_ES="0.1190"/>
  <DTG RANKED_LIST="SLC12A2.SLC12A2.cls#h_versus_l.rnk" TEMPLATE="SLC12A2.cls" GENESET="gene_sets.gmt#HALLMARK_PROTEIN_SECRETION" ES="0.4536" NES="1.4289" NP="0.1034" FDR="0.2258" FWER="0.6500" RND_ES="0.2058 -0.4048 0.3994 0.2668 0.5092 -0.2537 0.1730 0.2083 0.2506 -0.2450 0.4527 0.2159 -0.3652 0.4591 0.3838 -0.2320 0.3014 0.4035 -0.1949 0.2171 0.2880 -0.4083 0.3165 -0.2499 0.3926 -0.4214 0.2687 0.3320 -0.2101 0.3041 0.5362 -0.1871 0.2384 0.4325 0.2717 0.2206 -0.2529 0.4373 0.3611 -0.2659 -0.2817 -0.3350 -0.2829 0.2487 -0.3842 0.4157 -0.1717 -0.2686 -0.2021 -0.2373 0.2632 -0.3459 -0.4573 -0.2506 0.3954 0.1234 0.2982 0.2842 0.2369 -0.4714 -0.3786 -0.3080 -0.2632 0.1700 0.4577 -0.2445 0.3409 0.1908 0.3504 0.1557 -0.4142 0.3482 -0.3850 -0.1807 0.4495 -0.2300 0.4524 0.2431 0.1934 0.2320 -0.2180 0.2925 0.4353 -0.2319 0.3243 0.2782 -0.2033 0.1528 -0.2972 -0.4255 0.4598 -0.1745 0.2319 0.5771 0.2986 -0.2695 -0.2082 0.3910 -0.2435 0.2764" HIT_INDICES="18 43 95 121 252 279 359 374 390 391 727 812 1267 1515 1976 2038 2766 2775 2923 3273 3549 3839 3876 4033 4411 4581 4680 5198 5715 6138 6182 6187 6374 6536 6715 6729 7853 8047 8682 9423 9502 9571 10719 12630 13596 13617 14281 14393 14627 15061 15072 15644 17637 20800 22891 23626 24589 25787 30761 30901 33829 34424 34771 35492 35775 36118 38434 38458 39276 39912 40233 40970 44500 45724 46267 47232 47288 49434 49466 49475 49872 50444 51039 51309 51370 51585 51822 51937 52142 52216 53214 53390 53472 53859 54772" ES_PROFILE="0.0311 0.0602 0.0861 0.1120 0.1337 0.1569 0.1782 0.2005 0.2225 0.2449 0.2585 0.2761 0.2850 0.2967 0.3034 0.3171 0.3174 0.3306 0.3412 0.3475 0.3548 0.3615 0.3727 0.3816 0.3861 0.3941 0.4033 0.4045 0.4052 0.4073 0.4162 0.4258 0.4320 0.4385 0.4446 0.4536 0.4418 0.4467 0.4432 0.4374 0.4436 0.4499 0.4360 0.4075 0.3955 0.4007 0.3939 0.3971 0.3979 0.3949 0.3996 0.3939 0.3615 0.3065 0.2701 0.2580 0.2415 0.2202 0.1302 0.1278 0.0758 0.0663 0.0614 0.0501 0.0468 0.0425 0.0036 0.0063 -0.0051 -0.0128 -0.0147 -0.0237 -0.0814 -0.0965 -0.0990 -0.1084 -0.1013 -0.1302 -0.1207 -0.1108 -0.1076 -0.1068 -0.1056 -0.0982 -0.0869 -0.0780 -0.0691 -0.0579 -0.0479 -0.0354 -0.0374 -0.0239 -0.0085 0.0026 0.0090" RANK_AT_ES="6729.0000" RANK_SCORE_AT_ES="0.1349"/>
  <DTG RANKED_LIST="SLC12A2.SLC12A2.cls#h_versus_l.rnk" TEMPLATE="SLC12A2.cls" GENESET="gene_sets.gmt#HALLMARK_ESTROGEN_RESPONSE_EARLY" ES="0.4054" NES="1.4661" NP="0.0196" FDR="0.2074" FWER="0.6100" RND_ES="0.3101 -0.3061 -0.2612 0.3484 0.3065 -0.3307 0.3048 -0.1897 -0.2473 0.3236 0.2101 -0.3205 -0.2024 0.3276 0.2503 0.3642 -0.2612 0.2849 0.2986 -0.3370 -0.3325 -0.3127 -0.2517 0.2820 0.3011 -0.2749 -0.3239 0.2594 -0.2632 0.2712 0.2424 0.1890 -0.1767 -0.2818 -0.2161 -0.2953 -0.2997 0.2419 0.3011 0.3948 -0.2326 0.3039 -0.3807 -0.2656 0.2288 -0.2123 -0.3354 0.4116 0.2606 -0.2273 -0.1511 0.2408 0.2004 0.1950 0.2557 0.3427 -0.4112 0.2055 -0.2058 -0.3182 -0.3797 -0.2948 0.2269 0.3248 -0.3486 -0.3146 0.3123 0.2443 0.3543 0.2520 -0.2106 0.3807 0.2134 -0.2522 -0.3284 0.2484 0.2660 -0.2463 -0.1766 0.1893 0.2458 -0.3096 0.2930 -0.1480 0.2755 -0.2561 -0.2675 -0.2501 -0.2671 0.2280 0.2137 0.3126 0.3899 -0.2764 0.1918 -0.2173 0.2892 0.1921 -0.2109 -0.2244" HIT_INDICES="70 105 138 258 472 568 846 857 886 896 935 963 1289 1450 1484 1550 1551 1558 1967 1997 2067 2073 2137 2211 2239 2251 2440 2592 3005 3127 3271 3286 3448 3584 3708 4010 4110 4279 4610 4652 4656 4817 4872 4958 5177 5327 5569 5705 5870 6006 6094 6160 6402 6586 6870 6925 7156 7411 7683 7844 8047 8077 8114 8141 8266 8318 8557 9244 9316 9335 9740 9811 9937 10548 10908 11361 11418 11586 11640 11670 11726 11733 12011 12127 12381 13181 13293 13317 13342 13928 14452 14522 14792 14839 15128 15285 15390 15533 15632 15770 16113 16744 17162 17215 17768 17937 18445 18557 18722 18938 19441 19444 19483 19518 19852 19855 19868 20651 20811 21109 21680 21736 22003 22027 22862 24081 24170 25867 26049 26117 26531 26564 26829 26835 28467 30639 31539 32386 32457 33104 33880 34221 34646 35040 35433 35678 35785 36091 36402 36484 37331 37697 37799 38573 39591 39938 40674 40734 40875 42720 42977 43016 43131 43791 44174 44723 44816 45011 45077 45419 45724 46161 47571 47656 47964 48000 48861 48917 48994 49283 49729 49745 49862 51065 51154 51342 51972 52500 52629 53005 53182 53226 53464 53476 54038 54138 54664" ES_PROFILE="0.0158 0.0315 0.0468 0.0594 0.0688 0.0798 0.0864 0.0979 0.1089 0.1202 0.1308 0.1416 0.1461 0.1533 0.1627 0.1713 0.1812 0.1909 0.1927 0.2013 0.2091 0.2181 0.2259 0.2334 0.2417 0.2503 0.2554 0.2611 0.2616 0.2673 0.2724 0.2799 0.2846 0.2896 0.2948 0.2965 0.3019 0.3058 0.3066 0.3126 0.3193 0.3231 0.3287 0.3337 0.3362 0.3399 0.3417 0.3454 0.3486 0.3521 0.3565 0.3613 0.3628 0.3652 0.3657 0.3703 0.3716 0.3724 0.3728 0.3751 0.3765 0.3811 0.3856 0.3902 0.3930 0.3971 0.3978 0.3900 0.3935 0.3978 0.3951 0.3983 0.4006 0.3938 0.3915 0.3874 0.3904 0.3914 0.3944 0.3979 0.4009 0.4047 0.4036 0.4054 0.4045 0.3936 0.3951 0.3981 0.4012 0.3939 0.3875 0.3894 0.3876 0.3898 0.3875 0.3876 0.3886 0.3889 0.3899 0.3902 0.3867 0.3778 0.3726 0.3740 0.3662 0.3654 0.3582 0.3582 0.3572 0.3552 0.3479 0.3496 0.3507 0.3519 0.3475 0.3492 0.3506 0.3379 0.3365 0.3325 0.3234 0.3236 0.3199 0.3206 0.3064 0.2849 0.2839 0.2534 0.2503 0.2494 0.2420 0.2416 0.2369 0.2369 0.2073 0.1680 0.1518 0.1368 0.1358 0.1246 0.1111 0.1057 0.0988 0.0926 0.0865 0.0832 0.0824 0.0780 0.0737 0.0735 0.0597 0.0547 0.0546 0.0425 0.0262 0.0223 0.0115 0.0130 0.0130 -0.0172 -0.0186 -0.0160 -0.0147 -0.0231 -0.0263 -0.0323 -0.0300 -0.0295 -0.0266 -0.0286 -0.0298 -0.0333 -0.0538 -0.0501 -0.0504 -0.0457 -0.0555 -0.0507 -0.0462 -0.0454 -0.0472 -0.0412 -0.0369 -0.0514 -0.0456 -0.0414 -0.0447 -0.0455 -0.0389 -0.0362 -0.0296 -0.0205 -0.0145 -0.0044 -0.0031 0.0069 0.0109" RANK_AT_ES="12127.0000" RANK_SCORE_AT_ES="0.0914"/>
  <DTG RANKED_LIST="SLC12A2.SLC12A2.cls#h_versus_l.rnk" TEMPLATE="SLC12A2.cls" GENESET="gene_sets.gmt#HALLMARK_APICAL_SURFACE" ES="0.4623" NES="1.5218" NP="0.0000" FDR="0.1705" FWER="0.4700" RND_ES="0.2307 -0.3594 -0.2879 0.3547 0.3194 -0.3575 0.2536 0.3147 -0.3646 0.2415 -0.2085 -0.3036 -0.1828 0.2981 -0.2259 0.3675 0.3553 -0.2090 0.2298 -0.3390 -0.2881 -0.3800 0.2319 0.3256 0.4013 0.2217 -0.2596 0.3463 -0.2402 0.3598 0.3264 0.2403 -0.3066 -0.2152 -0.2817 -0.3473 -0.3123 0.2242 0.2161 0.4114 -0.3009 0.2907 -0.3507 0.2957 0.3272 0.2264 -0.4568 0.3499 0.3835 0.2088 -0.3001 -0.2044 0.2568 0.4268 0.3624 0.2689 -0.3471 -0.2237 0.1826 -0.2633 -0.2967 -0.2116 0.2883 0.3364 -0.3230 0.2334 0.2476 0.2435 -0.2043 0.3557 -0.2402 0.4608 0.3959 0.3785 -0.3748 0.4226 -0.2291 0.3342 0.2652 0.1883 0.3277 -0.2454 0.2999 -0.1926 0.3071 -0.3397 -0.3395 -0.3046 -0.3343 0.2918 0.2161 0.2797 0.4423 -0.3536 -0.3114 0.2864 0.3045 0.2049 -0.3456 0.3538" HIT_INDICES="18 409 928 1002 1053 1926 4286 4576 5433 5491 6493 6612 6946 6986 9039 9785 10808 11499 13027 13212 13928 14487 15209 17670 19433 19801 20083 20901 21029 21139 21575 22950 27362 32800 35447 36220 37089 40470 43559 46211 47391 53623 54378" ES_PROFILE="0.0889 0.1449 0.1884 0.2389 0.2891 0.3162 0.3060 0.3323 0.3461 0.3742 0.3830 0.4075 0.4274 0.4526 0.4377 0.4454 0.4466 0.4528 0.4418 0.4548 0.4572 0.4617 0.4623 0.4282 0.4046 0.4059 0.4084 0.4002 0.4044 0.4088 0.4067 0.3860 0.3063 0.2098 0.1667 0.1584 0.1496 0.0999 0.0602 0.0330 0.0350 -0.0285 0.0161" RANK_AT_ES="15209.0000" RANK_SCORE_AT_ES="0.0698"/>
  <DTG RANKED_LIST="SLC12A2.SLC12A2.cls#h_versus_l.rnk" TEMPLATE="SLC12A2.cls" GENESET="gene_sets.gmt#HALLMARK_TGF_BETA_SIGNALING" ES="0.5045" NES="1.5491" NP="0.0179" FDR="0.1577" FWER="0.4100" RND_ES="0.4447 -0.3673 0.2327 0.2862 0.5837 -0.4664 0.3008 -0.3018 -0.3129 -0.1798 -0.3714 -0.3638 -0.5066 0.4540 -0.3268 0.3432 0.4618 0.3935 -0.2445 0.2739 -0.3383 -0.3159 0.4380 0.4210 0.2987 -0.1961 -0.2937 0.2225 -0.3020 0.3974 0.4556 -0.3797 -0.2494 0.3227 -0.2907 -0.2818 -0.2680 0.2264 -0.2796 0.4368 0.2743 0.2219 -0.3420 0.3019 0.2628 0.2942 -0.2448 0.2685 -0.2437 0.2463 -0.2443 0.2926 0.2758 0.3724 0.3336 -0.2484 -0.2470 -0.3809 0.3197 -0.3911 -0.4504 -0.3075 0.2511 0.3521 0.3080 -0.2484 0.2246 0.3251 0.4474 0.3373 -0.3303 0.4383 0.1976 0.2584 -0.2232 0.2985 0.3595 0.3568 -0.2358 0.1859 0.2035 -0.3634 0.3566 -0.2385 0.2410 -0.3031 -0.2748 -0.1823 -0.4932 0.2541 0.3547 -0.1518 0.4502 0.2911 0.3040 -0.2389 0.3615 0.3749 -0.3599 0.2483" HIT_INDICES="627 993 1460 1654 1868 2120 2263 2676 3326 3663 3765 4436 4532 4652 4904 5194 5293 5314 5339 5518 5736 6456 6649 6769 7150 7283 7430 7535 9244 9720 10475 11918 12246 13186 13723 14878 14900 15173 17937 18556 26256 33435 35329 36890 38601 47176 47247 47751 49486 51991 52139 52948 53015 54216" ES_PROFILE="0.0277 0.0560 0.0789 0.1056 0.1309 0.1544 0.1792 0.1976 0.2099 0.2271 0.2483 0.2577 0.2772 0.2961 0.3122 0.3270 0.3452 0.3647 0.3841 0.4004 0.4157 0.4208 0.4352 0.4507 0.4610 0.4756 0.4897 0.5045 0.4883 0.4940 0.4939 0.4800 0.4860 0.4800 0.4808 0.4693 0.4784 0.4827 0.4394 0.4345 0.2957 0.1674 0.1363 0.1124 0.0875 -0.0525 -0.0383 -0.0312 -0.0434 -0.0632 -0.0397 -0.0251 0.0033 0.0190" RANK_AT_ES="7535.0000" RANK_SCORE_AT_ES="0.1266"/>
  <DTG RANKED_LIST="SLC12A2.SLC12A2.cls#h_versus_l.rnk" TEMPLATE="SLC12A2.cls" GENESET="gene_sets.gmt#HALLMARK_ANGIOGENESIS" ES="0.5562" NES="1.5537" NP="0.0345" FDR="0.1776" FWER="0.4100" RND_ES="0.3947 -0.5118 -0.2441 0.3679 0.3767 -0.4235 0.3034 0.3186 -0.3685 0.4943 -0.3196 0.2080 -0.2577 0.3594 0.4689 0.4403 0.5020 0.3492 -0.3349 -0.2193 -0.5603 0.2619 -0.2122 0.4281 0.3392 0.4597 -0.3331 0.3404 -0.2506 0.4312 0.2804 -0.3398 0.2175 -0.3530 0.2512 -0.4083 -0.3809 0.6113 -0.2448 0.4390 -0.3873 0.4952 -0.4789 0.3820 0.1887 0.3262 -0.3609 0.4311 -0.3457 -0.2616 -0.3356 -0.3319 0.4054 0.2634 0.3398 0.4081 -0.5128 -0.3621 0.4255 -0.2362 -0.3738 0.2313 -0.1797 0.4127 0.2804 0.3872 0.2983 0.2182 0.2659 0.2514 -0.3658 0.2425 -0.2548 0.2782 0.3198 0.4266 0.3289 0.5141 -0.2578 -0.4406 0.5424 -0.3176 0.2987 0.1684 -0.3897 0.4308 -0.3178 -0.3138 -0.4293 0.4460 0.4019 0.2923 0.5654 -0.2453 0.2253 -0.3228 0.3163 0.3107 -0.2575 -0.3772" HIT_INDICES="421 928 1161 1865 2305 2425 2535 2838 3012 3873 4357 4527 5501 5580 5669 5681 6164 7654 7829 8597 15086 15310 15885 16398 17412 19991 20571 23773 30964 36576 39399 43049 50715 50978 51676 55075" ES_PROFILE="0.0547 0.0981 0.1434 0.1738 0.2061 0.2435 0.2805 0.3127 0.3464 0.3644 0.3878 0.4162 0.4275 0.4549 0.4818 0.5102 0.5289 0.5264 0.5473 0.5562 0.4524 0.4618 0.4641 0.4669 0.4594 0.4203 0.4168 0.3621 0.2324 0.1370 0.0958 0.0451 -0.0613 -0.0326 -0.0087 0.0035" RANK_AT_ES="8597.0000" RANK_SCORE_AT_ES="0.1173"/>
  <DTG RANKED_LIST="SLC12A2.SLC12A2.cls#h_versus_l.rnk" TEMPLATE="SLC12A2.cls" GENESET="gene_sets.gmt#HALLMARK_APICAL_JUNCTION" ES="0.4823" NES="1.5894" NP="0.0000" FDR="0.1683" FWER="0.3800" RND_ES="0.3912 -0.2631 -0.2575 0.4674 0.3630 -0.4104 0.2629 0.2942 -0.3805 0.2060 -0.2256 -0.3083 -0.1914 0.3053 -0.2182 0.3219 0.3701 -0.2523 0.1862 -0.2516 -0.4195 -0.1941 -0.2260 0.4504 -0.2289 0.3360 -0.3562 0.3969 0.2521 0.2974 0.2330 -0.2590 0.1680 -0.2450 -0.2890 -0.4140 -0.2176 0.2689 0.2101 0.4400 -0.2625 0.4013 -0.3875 -0.3383 0.3170 0.3794 -0.3884 0.3714 0.2177 -0.2304 -0.2421 0.3526 0.2673 0.2830 0.3328 0.2459 -0.3632 -0.2994 0.2326 -0.2036 -0.2204 -0.1671 0.3273 0.2162 -0.2914 0.1983 0.1551 0.4094 0.2016 -0.1774 -0.2248 0.3693 0.2432 0.3002 -0.2813 0.3104 -0.2093 0.2970 -0.1799 -0.2289 0.3777 -0.3545 -0.2810 0.2853 0.3250 -0.3056 -0.2711 -0.3264 -0.3184 0.2823 -0.2609 0.2723 0.4537 -0.2879 0.2842 -0.2666 0.3529 0.1926 -0.3716 -0.2280" HIT_INDICES="110 144 165 169 171 298 368 386 515 532 674 728 836 887 890 976 997 1056 1096 1125 1174 1223 1255 1344 1718 1780 2044 2084 2089 2091 2284 2302 2448 2538 2575 2653 3066 3244 3392 3674 3844 3848 3880 3911 3944 3982 4008 4200 4408 4731 4778 4900 5132 5194 5230 5250 5405 5445 5491 5580 5687 5826 6054 6116 6164 6322 6551 6612 7254 7378 7406 7455 7478 7588 7754 7888 7978 8307 8717 8818 9292 9298 9360 9774 10188 10413 10548 10717 11336 11583 11741 12086 12118 12246 12341 12984 13027 13154 13318 13331 13799 13928 14047 14223 14710 14730 14792 14908 15209 16186 16290 16322 16489 16884 16934 17292 17363 17412 17454 17725 17897 19099 19547 19638 19735 19912 20718 20857 21013 21347 21393 21520 21709 21846 21983 21984 22360 22850 22952 23094 23140 23511 23589 24607 25212 25557 26069 26444 29000 30439 31040 31207 32096 32230 32398 34250 34644 36101 38328 38478 39285 39576 40223 40474 41530 43449 43596 43989 44317 44898 44912 44960 45992 46550 47418 47466 48107 48474 48681 49872 50508 50681 50805 51169 52543 52600 52684 52837 52927 53232 53795 54350 54540 54623" ES_PROFILE="0.0131 0.0273 0.0415 0.0559 0.0704 0.0815 0.0931 0.1055 0.1153 0.1270 0.1358 0.1461 0.1550 0.1648 0.1754 0.1843 0.1943 0.2035 0.2129 0.2224 0.2315 0.2405 0.2496 0.2576 0.2597 0.2674 0.2711 0.2788 0.2871 0.2955 0.3001 0.3079 0.3132 0.3195 0.3266 0.3330 0.3329 0.3369 0.3413 0.3431 0.3468 0.3536 0.3598 0.3660 0.3721 0.3782 0.3844 0.3875 0.3902 0.3905 0.3959 0.3998 0.4017 0.4065 0.4119 0.4175 0.4206 0.4257 0.4307 0.4349 0.4387 0.4419 0.4434 0.4478 0.4525 0.4551 0.4563 0.4606 0.4540 0.4568 0.4613 0.4654 0.4700 0.4730 0.4748 0.4773 0.4804 0.4792 0.4763 0.4790 0.4748 0.4791 0.4823 0.4791 0.4757 0.4757 0.4773 0.4782 0.4707 0.4700 0.4708 0.4682 0.4712 0.4724 0.4743 0.4659 0.4685 0.4695 0.4698 0.4728 0.4674 0.4682 0.4691 0.4689 0.4629 0.4654 0.4672 0.4679 0.4652 0.4499 0.4505 0.4524 0.4518 0.4469 0.4483 0.4441 0.4450 0.4463 0.4477 0.4449 0.4438 0.4237 0.4173 0.4173 0.4171 0.4155 0.4022 0.4011 0.3995 0.3947 0.3951 0.3940 0.3917 0.3903 0.3889 0.3900 0.3842 0.3762 0.3752 0.3734 0.3734 0.3674 0.3667 0.3487 0.3381 0.3321 0.3231 0.3165 0.2701 0.2440 0.2332 0.2303 0.2144 0.2123 0.2095 0.1766 0.1702 0.1449 0.1062 0.1053 0.0926 0.0894 0.0799 0.0777 0.0611 0.0295 0.0301 0.0264 0.0240 0.0172 0.0206 0.0235 0.0089 0.0031 -0.0080 -0.0041 -0.0107 -0.0122 -0.0106 -0.0263 -0.0315 -0.0281 -0.0237 -0.0234 -0.0401 -0.0329 -0.0260 -0.0202 -0.0131 -0.0095 -0.0095 -0.0080 0.0007 0.0117" RANK_AT_ES="9360.0000" RANK_SCORE_AT_ES="0.1111"/>
  <DTG RANKED_LIST="SLC12A2.SLC12A2.cls#h_versus_l.rnk" TEMPLATE="SLC12A2.cls" GENESET="gene_sets.gmt#HALLMARK_KRAS_SIGNALING_UP" ES="0.4705" NES="1.5923" NP="0.0000" FDR="0.1984" FWER="0.3600" RND_ES="-0.1597 -0.3643 -0.2831 -0.2034 -0.1977 -0.2217 0.1927 0.2796 -0.3080 0.3231 -0.2197 -0.2138 -0.1468 0.2581 0.3429 0.2680 0.4293 0.3301 -0.1949 -0.3500 -0.3871 -0.3272 0.2728 0.2896 0.4526 0.1568 -0.2699 -0.2664 -0.3021 0.3701 0.3139 -0.3622 -0.2767 0.2220 0.2193 0.1819 0.1765 0.3045 -0.2510 0.3226 -0.2197 0.3512 -0.3386 0.2396 0.2566 -0.2027 -0.1903 0.3353 -0.3660 -0.2698 -0.2733 -0.2251 0.2796 0.3205 0.3618 0.2415 -0.4188 0.2145 0.2355 -0.2620 -0.2074 -0.3995 0.2264 0.2032 -0.2764 0.2612 0.2537 0.3186 0.3693 0.2543 0.2991 0.2213 0.2725 -0.2236 -0.1933 0.3381 0.2972 0.3756 -0.2391 -0.1882 -0.2650 -0.1929 0.4489 -0.2112 -0.2287 0.4150 0.2044 -0.1885 -0.4467 0.3704 0.3985 -0.2535 0.4507 -0.2947 -0.2594 -0.2423 0.3598 0.2060 0.1707 0.4036" HIT_INDICES="88 99 134 154 156 205 352 365 368 371 415 512 598 669 767 785 861 888 926 993 1056 1111 1253 1269 1344 1563 1650 1911 2284 2409 2563 2616 2617 2768 3009 3012 3248 3366 3492 3563 3649 3673 3777 4035 4205 4395 4738 5162 5501 5569 5592 5638 5973 6174 6335 6516 6946 7171 7172 7314 7472 7502 7532 7623 8276 8306 8442 8792 8925 9037 9098 9175 9265 9624 9643 9819 9980 10075 10441 11517 11678 12210 12212 12222 12298 12531 12648 12922 13683 13723 13724 14457 14463 14522 14632 14909 15173 15346 15755 15885 16365 16902 16927 16955 17151 17682 17885 18003 18818 19303 19540 19639 20745 20901 21457 21580 21708 22032 22233 22255 22434 22766 22950 22997 23062 23094 23343 24005 25212 25749 25807 26685 30656 31294 31585 31869 31899 32488 32727 32801 33851 34800 35197 35267 35794 36449 36616 36958 37181 37592 37642 38101 39298 39844 39996 40030 40097 40829 41432 42282 42776 42898 43091 43367 44113 44485 44799 45010 45026 45271 45607 45996 46228 46298 46604 47338 47798 48112 48253 48287 49458 49732 50073 50172 50517 50711 50805 51575 52072 52154 52215 52948 53685 54475" ES_PROFILE="0.0146 0.0304 0.0455 0.0605 0.0759 0.0899 0.1009 0.1143 0.1278 0.1413 0.1537 0.1647 0.1756 0.1864 0.1963 0.2076 0.2175 0.2283 0.2388 0.2486 0.2582 0.2679 0.2756 0.2855 0.2942 0.2999 0.3078 0.3122 0.3140 0.3201 0.3256 0.3329 0.3410 0.3464 0.3498 0.3576 0.3609 0.3663 0.3715 0.3775 0.3833 0.3902 0.3955 0.3978 0.4017 0.4050 0.4054 0.4040 0.4040 0.4089 0.4146 0.4199 0.4197 0.4219 0.4247 0.4271 0.4248 0.4261 0.4315 0.4342 0.4366 0.4414 0.4461 0.4496 0.4427 0.4471 0.4496 0.4480 0.4503 0.4530 0.4566 0.4599 0.4629 0.4609 0.4651 0.4663 0.4678 0.4705 0.4681 0.4526 0.4536 0.4477 0.4514 0.4550 0.4573 0.4567 0.4583 0.4568 0.4463 0.4489 0.4522 0.4420 0.4450 0.4470 0.4481 0.4460 0.4441 0.4438 0.4391 0.4395 0.4334 0.4261 0.4280 0.4300 0.4288 0.4214 0.4198 0.4198 0.4070 0.4000 0.3974 0.3973 0.3787 0.3773 0.3685 0.3675 0.3664 0.3616 0.3590 0.3597 0.3575 0.3524 0.3499 0.3500 0.3497 0.3499 0.3462 0.3349 0.3134 0.3039 0.3031 0.2874 0.2153 0.2039 0.1988 0.1939 0.1936 0.1833 0.1793 0.1784 0.1600 0.1436 0.1374 0.1371 0.1286 0.1180 0.1163 0.1115 0.1090 0.1031 0.1039 0.0973 0.0776 0.0700 0.0695 0.0712 0.0724 0.0616 0.0534 0.0410 0.0352 0.0362 0.0360 0.0343 0.0244 0.0214 0.0196 0.0198 0.0235 0.0231 0.0212 0.0184 0.0186 0.0218 0.0208 0.0124 0.0092 0.0088 0.0116 0.0164 0.0011 0.0023 0.0025 0.0072 0.0077 0.0111 0.0164 0.0100 0.0092 0.0159 0.0231 0.0190 0.0161 0.0144" RANK_AT_ES="10075.0000" RANK_SCORE_AT_ES="0.1060"/>
  <DTG RANKED_LIST="SLC12A2.SLC12A2.cls#h_versus_l.rnk" TEMPLATE="SLC12A2.cls" GENESET="gene_sets.gmt#HALLMARK_MITOTIC_SPINDLE" ES="0.5989" NES="1.6179" NP="0.0408" FDR="0.2040" FWER="0.3300" RND_ES="0.3376 0.4773 -0.2338 0.5106 0.4744 -0.4744 -0.2963 -0.2758 -0.1800 -0.2227 0.4683 -0.4499 0.2531 0.3769 -0.4324 -0.3202 0.4755 0.1316 -0.2674 -0.2576 0.2008 -0.4423 -0.1352 0.4806 -0.4277 -0.2171 0.2607 0.6211 0.5256 0.4047 0.4300 0.3705 0.2130 0.2605 0.1591 -0.3505 0.2830 -0.1879 0.4092 0.3159 -0.3685 -0.1659 -0.3098 -0.5109 -0.2456 0.4146 -0.3628 -0.2882 0.2808 -0.1635 0.3047 0.4530 -0.4203 0.5041 0.3833 -0.2531 0.3879 -0.2891 -0.3945 -0.3402 -0.2641 0.2219 0.4772 -0.3859 0.1748 -0.2984 0.3838 0.4427 0.3568 -0.1884 -0.4859 0.5947 0.3801 -0.1463 -0.2372 -0.2397 -0.1694 -0.2897 0.3298 -0.1540 0.2166 -0.5644 -0.2408 0.3744 0.6101 -0.5977 -0.3463 -0.4142 0.3917 -0.3935 0.1894 0.4633 0.3184 -0.3170 0.4400 -0.5678 0.3049 0.3010 -0.1811 -0.4207" HIT_INDICES="3 5 20 77 78 95 110 162 202 226 386 399 458 485 558 575 588 674 723 760 767 771 878 882 890 976 977 1088 1111 1143 1158 1182 1201 1223 1249 1267 1329 1381 1495 1550 1551 1705 1909 2134 2238 2247 2382 2396 2428 2497 2653 2666 2676 2823 2874 3059 3214 3217 3331 3392 3472 3535 3550 3688 3911 4062 4400 4436 4497 4731 4908 5111 5187 5231 5356 5405 5406 5491 5506 5539 5610 6260 6515 6536 6740 6808 6834 7038 7186 7634 7768 7794 7868 8022 8077 8204 8530 9206 9248 9697 10429 10507 10816 11381 11405 11474 11965 12114 12216 12283 12593 12863 13210 13700 14131 14291 14356 14652 14967 15249 15571 16203 16314 16379 16631 16653 16844 16851 17253 17377 17461 17782 17792 18982 19012 19726 20234 20513 20810 20884 21013 21943 22995 23308 23654 24072 24237 24528 24704 24919 24945 25840 26171 26848 30408 30775 32170 32268 32481 32596 32821 33022 33572 34684 34859 35033 35463 35865 36953 36984 38513 38971 38985 39027 40404 41080 41088 41333 41703 41709 42848 43296 43449 43702 46681 47586 48297 48508 49560 50664 51121 51775 52005 52199 52773 53837 54314 55227" ES_PROFILE="0.0179 0.0345 0.0499 0.0627 0.0764 0.0896 0.1026 0.1145 0.1263 0.1381 0.1464 0.1574 0.1672 0.1775 0.1867 0.1968 0.2070 0.2155 0.2244 0.2335 0.2432 0.2529 0.2604 0.2697 0.2790 0.2867 0.2958 0.3028 0.3112 0.3195 0.3280 0.3363 0.3447 0.3529 0.3611 0.3693 0.3766 0.3841 0.3902 0.3972 0.4053 0.4103 0.4142 0.4175 0.4228 0.4298 0.4345 0.4413 0.4477 0.4534 0.4574 0.4640 0.4706 0.4746 0.4804 0.4835 0.4871 0.4935 0.4977 0.5029 0.5076 0.5127 0.5186 0.5221 0.5240 0.5272 0.5267 0.5317 0.5362 0.5375 0.5397 0.5413 0.5452 0.5497 0.5526 0.5569 0.5621 0.5657 0.5706 0.5751 0.5789 0.5719 0.5721 0.5764 0.5774 0.5808 0.5849 0.5858 0.5876 0.5838 0.5857 0.5895 0.5924 0.5939 0.5971 0.5989 0.5971 0.5887 0.5918 0.5875 0.5777 0.5799 0.5778 0.5709 0.5738 0.5758 0.5701 0.5706 0.5719 0.5738 0.5712 0.5693 0.5659 0.5598 0.5546 0.5543 0.5558 0.5529 0.5497 0.5470 0.5435 0.5342 0.5344 0.5353 0.5329 0.5346 0.5332 0.5351 0.5298 0.5294 0.5298 0.5258 0.5275 0.5075 0.5085 0.4969 0.4890 0.4852 0.4811 0.4809 0.4797 0.4638 0.4454 0.4404 0.4348 0.4277 0.4252 0.4204 0.4176 0.4141 0.4140 0.3980 0.3922 0.3800 0.3154 0.3088 0.2837 0.2822 0.2787 0.2769 0.2732 0.2699 0.2604 0.2409 0.2385 0.2361 0.2292 0.2228 0.2042 0.2049 0.1787 0.1720 0.1735 0.1744 0.1514 0.1414 0.1434 0.1412 0.1369 0.1392 0.1212 0.1158 0.1159 0.1142 0.0640 0.0517 0.0433 0.0441 0.0301 0.0158 0.0135 0.0082 0.0108 0.0141 0.0112 0.0009 0.0023 0.0007" RANK_AT_ES="8204.0000" RANK_SCORE_AT_ES="0.1205"/>
  <DTG RANKED_LIST="SLC12A2.SLC12A2.cls#h_versus_l.rnk" TEMPLATE="SLC12A2.cls" GENESET="gene_sets.gmt#HALLMARK_ANDROGEN_RESPONSE" ES="0.5153" NES="1.7658" NP="0.0000" FDR="0.0827" FWER="0.1200" RND_ES="0.1790 -0.2979 0.2343 0.2979 0.3653 -0.3574 0.1900 -0.1928 0.2166 0.2321 0.3604 -0.2474 -0.2726 0.4078 0.3289 0.2983 0.2952 0.4228 -0.2132 -0.1742 0.2078 -0.4079 0.3026 -0.2403 0.4054 0.1762 -0.1872 0.3049 -0.3384 0.3423 0.3831 -0.1899 -0.1733 -0.2600 0.2436 0.2384 -0.1781 0.3416 0.2347 0.2537 -0.3414 -0.2501 -0.3572 -0.1999 -0.2777 0.3242 -0.3103 0.1881 -0.2288 0.2337 0.2429 -0.2331 -0.3147 0.2319 0.2455 0.2661 -0.2915 0.3012 0.2766 -0.4000 -0.4526 -0.2844 0.1740 0.3100 -0.2729 -0.3134 0.3071 0.3172 0.3605 0.3411 -0.3990 0.4198 -0.3194 -0.2304 -0.1862 -0.2250 0.2690 0.2637 -0.2239 0.1909 0.2030 -0.2658 0.4352 -0.2757 0.3888 -0.2764 -0.2680 -0.2457 -0.2731 -0.2665 0.3432 0.3110 0.2394 0.3845 0.3374 -0.4383 0.2458 0.3637 -0.2360 0.2722" HIT_INDICES="70 87 210 252 371 387 424 511 512 688 785 875 1602 1732 1967 2103 2184 2194 2561 2699 2710 3049 3282 3326 3638 3815 3876 4030 4198 4332 4739 4799 5669 6187 6322 6440 6887 7239 8227 8266 8428 8459 8810 9643 9740 9883 10733 10972 11698 11735 11786 12832 12889 13286 13342 13700 13928 14446 16113 16457 17453 17882 18382 18711 19886 20146 20519 20800 21229 21932 23514 23609 24081 26002 26489 32457 33619 34644 40297 41519 42183 42787 42850 43636 44286 44775 45014 46286 47763 48882 49561 50546 51244 51277 51416 54324 54362" ES_PROFILE="0.0282 0.0567 0.0807 0.1055 0.1274 0.1508 0.1735 0.1945 0.2171 0.2350 0.2538 0.2722 0.2760 0.2902 0.3019 0.3150 0.3290 0.3442 0.3521 0.3639 0.3781 0.3857 0.3949 0.4075 0.4148 0.4243 0.4358 0.4454 0.4546 0.4643 0.4685 0.4790 0.4740 0.4749 0.4826 0.4906 0.4922 0.4953 0.4862 0.4942 0.5000 0.5081 0.5102 0.5030 0.5092 0.5145 0.5065 0.5094 0.5032 0.5094 0.5153 0.5027 0.5079 0.5068 0.5118 0.5112 0.5128 0.5089 0.4834 0.4816 0.4676 0.4637 0.4582 0.4557 0.4373 0.4354 0.4313 0.4288 0.4233 0.4126 0.3853 0.3849 0.3774 0.3431 0.3345 0.2270 0.2069 0.1898 0.0916 0.0743 0.0675 0.0622 0.0667 0.0586 0.0533 0.0513 0.0540 0.0388 0.0210 0.0108 0.0092 0.0033 0.0037 0.0161 0.0268 -0.0045 0.0164" RANK_AT_ES="11786.0000" RANK_SCORE_AT_ES="0.0938"/>
  <DTG RANKED_LIST="SLC12A2.SLC12A2.cls#h_versus_l.rnk" TEMPLATE="SLC12A2.cls" GENESET="gene_sets.gmt#HALLMARK_HEDGEHOG_SIGNALING" ES="0.6188" NES="1.9093" NP="0.0000" FDR="0.0462" FWER="0.0300" RND_ES="0.2711 0.3365 0.3549 0.5307 0.4404 -0.4990 0.1661 -0.2539 0.3307 0.2771 0.4353 -0.3540 -0.2385 0.3871 -0.3129 0.4333 0.3054 -0.3150 0.3774 -0.4386 -0.3737 -0.3968 0.2413 0.3063 -0.2967 0.2939 0.1992 0.5267 0.3190 0.4818 0.2775 0.2753 -0.1970 0.1857 -0.2067 -0.2991 0.2414 0.2813 0.3480 0.3587 -0.2525 -0.2452 -0.4226 -0.3952 0.4950 -0.2816 -0.5545 0.3605 0.3314 0.1690 -0.2373 0.2598 0.3320 0.4051 0.3887 0.2771 -0.3621 -0.3463 -0.2887 0.1963 -0.2558 -0.2549 0.3824 -0.2795 0.1661 -0.5242 0.2541 0.1929 -0.2010 0.2259 0.2524 0.4041 0.3588 -0.2501 -0.4062 -0.3024 0.3235 0.2952 -0.2631 0.2317 -0.2948 -0.5314 -0.3050 -0.1917 0.5945 -0.4590 -0.3269 -0.3261 -0.3959 -0.3251 -0.2304 0.2463 0.3421 0.3070 -0.2972 -0.2781 0.4022 -0.3559 -0.2507 -0.3245" HIT_INDICES="540 890 976 1348 1901 1921 3012 3392 3508 3580 3592 3721 6094 6133 6612 8597 9168 10583 11031 11417 13029 14641 15315 16314 20346 21710 22069 23259 26002 30852 39127 39662 40360 41812 47003" ES_PROFILE="0.0611 0.1181 0.1784 0.2281 0.2692 0.3198 0.3440 0.3792 0.4187 0.4587 0.4997 0.5382 0.5281 0.5602 0.5832 0.5745 0.5903 0.5885 0.6034 0.6188 0.6093 0.5971 0.6009 0.5974 0.5330 0.5151 0.5148 0.4977 0.4495 0.3621 0.2237 0.2264 0.2273 0.2170 0.1496" RANK_AT_ES="11417.0000" RANK_SCORE_AT_ES="0.0964"/>
  <DTG RANKED_LIST="SLC12A2.SLC12A2.cls#h_versus_l.rnk" TEMPLATE="SLC12A2.cls" GENESET="gene_sets.gmt#HALLMARK_UV_RESPONSE_DN" ES="0.5765" NES="1.9805" NP="0.0000" FDR="0.0700" FWER="0.0300" RND_ES="0.2734 -0.3815 0.2529 0.4370 0.5194 -0.4334 0.1537 -0.1992 -0.2582 0.2076 0.2713 -0.3717 -0.2168 0.4100 -0.3413 0.3541 0.3702 0.3706 0.2980 -0.2387 -0.3262 -0.3911 0.1981 0.3566 0.3397 -0.2726 -0.2877 0.3407 -0.2482 0.3556 0.4370 -0.2122 -0.2893 0.3310 0.1702 -0.4014 -0.2532 0.4381 0.3623 0.2697 0.2648 0.1878 -0.4404 -0.2945 0.2079 0.2351 -0.3896 0.2495 0.1655 0.2728 0.2256 0.2152 -0.2475 0.2377 0.3271 0.2247 -0.3831 -0.2321 -0.2203 -0.2921 -0.4215 -0.2928 0.2994 0.2649 0.2521 -0.3078 0.2140 0.2204 0.4065 0.1984 -0.3452 0.4249 -0.1679 0.2846 -0.2302 0.2599 0.3064 -0.2184 0.2771 -0.2667 -0.2376 -0.3912 0.2674 0.2765 0.2771 -0.3493 -0.2840 -0.2571 -0.3459 0.1729 0.2776 0.1804 0.4753 -0.1975 0.2348 -0.2627 0.3985 0.2923 -0.3225 -0.1946" HIT_INDICES="83 94 102 130 210 298 472 492 550 567 760 766 859 954 1045 1070 1110 1223 1348 1386 1624 1789 1803 1876 2363 2408 2469 2643 2731 2860 2983 3005 3012 3065 3152 3208 3283 3367 3452 3569 3629 3780 3858 3873 3878 3900 4357 4406 4565 4904 5194 5241 5293 5610 5668 6440 6551 6574 6832 7159 7239 7283 7333 7526 8530 8557 8692 9661 9873 10041 10246 10409 11007 11069 11508 11747 12620 12984 13293 13700 14120 14549 14878 14949 15076 15626 15756 16733 17412 17649 18187 18589 19077 19374 19418 19697 19868 21328 21828 21984 22749 23062 24132 25031 26256 27086 27369 30814 30842 30901 31169 32871 33803 34250 34644 36513 36580 37577 38573 39078 39340 40236 40937 41074 42661 44119 45495 46557 46948 47031 47420 47668 47832 47924 48122 48917 50708 52120 54150 54336" ES_PROFILE="0.0191 0.0392 0.0592 0.0785 0.0958 0.1119 0.1252 0.1410 0.1558 0.1713 0.1825 0.1972 0.2098 0.2220 0.2340 0.2471 0.2597 0.2707 0.2811 0.2930 0.3007 0.3094 0.3208 0.3310 0.3329 0.3427 0.3521 0.3593 0.3678 0.3755 0.3832 0.3927 0.4024 0.4112 0.4194 0.4280 0.4362 0.4442 0.4520 0.4592 0.4673 0.4737 0.4813 0.4900 0.4989 0.5075 0.5078 0.5155 0.5210 0.5230 0.5257 0.5328 0.5397 0.5416 0.5482 0.5414 0.5466 0.5533 0.5556 0.5564 0.5617 0.5676 0.5734 0.5765 0.5645 0.5701 0.5737 0.5618 0.5636 0.5661 0.5678 0.5703 0.5646 0.5686 0.5656 0.5662 0.5550 0.5528 0.5515 0.5483 0.5447 0.5408 0.5386 0.5410 0.5424 0.5359 0.5370 0.5224 0.5130 0.5115 0.5044 0.4996 0.4931 0.4899 0.4914 0.4885 0.4874 0.4626 0.4550 0.4536 0.4409 0.4363 0.4177 0.4020 0.3800 0.3651 0.3600 0.2976 0.2972 0.2963 0.2916 0.2613 0.2451 0.2379 0.2318 0.1996 0.2000 0.1839 0.1683 0.1617 0.1596 0.1463 0.1368 0.1377 0.1128 0.0910 0.0712 0.0577 0.0565 0.0610 0.0602 0.0621 0.0656 0.0704 0.0735 0.0663 0.0425 0.0272 0.0050 0.0169" RANK_AT_ES="7526.0000" RANK_SCORE_AT_ES="0.1267"/>
</EDB>
