# Supplementary material for: NKCC1 involvement in the epithelial-to-mesenchymal transition is a prognostic biomarker in gliomas
Source: PeerJ. 2020 Mar 16;8:e8787. doi: 10.7717/peerj.8787 (PMC7081783; doi:10.7717/peerj.8787)
Supplement: Supplemental Information 4 [file peerj-08-8787-s004.zip]

Archive with 4 entries (4 files):
- MMP-2.png
- MMP-9.png
- NKCC1.png
- β-actin.png
